# Supplementary material for: Long COVID involves activation of proinflammatory and immune exhaustion pathways
Source: Nat Immunol. 2025 Dec 12;27(1):61–71. doi: 10.1038/s41590-025-02353-x (PMC12764429; doi:10.1038/s41590-025-02353-x)
Supplement: Supplementary file 2 — Supplementary Table 1 [file 41590_2025_2353_MOESM2_ESM.xlsx]

## Sheet: Sheet1
2020-2021 Cohort
SN	Evidence of PASC	Gender	Race	Ethnicity	Age (12/31/22)	Vaccine product	Date of COVID vax 1	Date of COVID vax 2
116521	Recovered	Male	White	Not Hispanic or Latino	49	Pfizer	2021-03-07	2021-03-20
165381	PASC	Male	White	Not Hispanic or Latino	67	Pfizer	2021-01-21	2021-02-11
173385	PASC	Female	White	Not Hispanic or Latino	35	Moderna	2021-01-08	2021-02-05
217829	PASC	Female	White	Not Hispanic or Latino	52	Pfizer	2021-03-25	2021-04-15
227438	PASC	Female	White	Not Hispanic or Latino	59	Moderna	2021-01-08	2021-02-05
243818	PASC	Female	White	Not Hispanic or Latino	61	Pfizer	2020-12-17	2021-01-17
245742	PASC	Female	White	Not Hispanic or Latino	70	Pfizer	2020-12-22	2021-01-31
251227	PASC	Female	White	Not Hispanic or Latino	36	Moderna	2021-01-12	2021-02-11
261527	PASC	Female	White	Not Hispanic or Latino	56	Moderna	2021-06-19	2021-07-17
277045	Recovered	Male	Unknown or not reported	Hispanic or Latino	46	missing	missing	missing
310418	Recovered	Female	White	Not Hispanic or Latino	40	Moderna	2021-01-05	2021-02-02
315570	Recovered	Male	Black or African American	Not Hispanic or Latino	39	missing	missing	missing
440795	PASC	Female	White	Not Hispanic or Latino	missing	Pfizer	2021-04-07	2021-04-20
450560	Recovered	Female	Asian	Not Hispanic or Latino	36	missing	missing	missing
485912	PASC	Female	White	Not Hispanic or Latino	27	Moderna	2020-12-31	2021-01-24
524853	Recovered	Female	White	Not Hispanic or Latino	27	Pfizer	2021-04-01	2021-04-22
548367	PASC	Female	White	Not Hispanic or Latino	68	Moderna	2021-03-22	2021-04-20
578305	PASC	Male	White	Not Hispanic or Latino	53	Pfizer	2021-01-29	2021-02-19
588063	PASC	Female	White	Not Hispanic or Latino	60	unknown	2021-01-04	2021-02-01
592571	PASC	Female	White	Not Hispanic or Latino	33	Pfizer	2020-12-18	2021-01-08
599658	Recovered	Female	White	Not Hispanic or Latino	48	Moderna	2020-12-29	2021-01-26
602232	PASC	Female	White	Not Hispanic or Latino	29	Pfizer	2021-04-01	prior to 5/18/21
612208	PASC	Female	White	Not Hispanic or Latino	47	missing	missing	missing
615993	PASC	Female	White	Not Hispanic or Latino	31	none listed in Epic	none listed in Epic	none listed in Epic
627934	PASC	Male	White	Not Hispanic or Latino	53	Moderna	2021-01-11	2021-02-21
635870	PASC	Female	White	Not Hispanic or Latino	46	missing	missing	missing
642537	PASC	Female	White	Not Hispanic or Latino	56	Moderna	2020-12-22	2021-01-19
675218	PASC	Female	White	Not Hispanic or Latino	39	Moderna	2021-01-03	2021-02-03
711280	PASC	Female	White	Not Hispanic or Latino	27	Pfizer	2021-01-28	2021-02-18
730342	PASC	Male	White	Not Hispanic or Latino	30	Moderna	2020-12-29	2021-01-26
740210	PASC	Female	White	Not Hispanic or Latino	35	Pfizer	2021-03-10	2021-03-31
775987	PASC	Female	White	Not Hispanic or Latino	66	Moderna	2021-01-12	2021-02-08
783259	PASC	Female	White	Not Hispanic or Latino	69	Moderna	2020-12-28	2021-01-25
830593	Recovered	Female	White	Not Hispanic or Latino	34	Moderna	2020-12-28	2021-01-25
857858	PASC	Female	White	Not Hispanic or Latino	30	Pfizer	2020-12-17	2021-01-07
941359	Recovered	Male	White	Hispanic or Latino	42	Pfizer	2021-03-18	2021-04-08
961867	PASC	Female	White	Not Hispanic or Latino	49	Pfizer	2021-05-05	2021-05-26
973285	PASC	Female	White	Not Hispanic or Latino	39	missing	missing	missing
