# Supplementary material for: Long COVID involves activation of proinflammatory and immune exhaustion pathways
Source: Nat Immunol. 2025 Dec 12;27(1):61–71. doi: 10.1038/s41590-025-02353-x (PMC12764429; doi:10.1038/s41590-025-02353-x)
Supplement: Supplementary file 3 — Supplementary Table 2 [file 41590_2025_2353_MOESM3_ESM.xlsx]

## Sheet: SomaO.rfu
SomaScan Proteomics (2020-2021 Cohort)
SampleID	10000-28	10001-7	10006-25	10008-43	10010-10	10011-65	10012-5	10013-34	10014-31	10015-119	10021-1	10022-207	10024-44	10025-1	10030-8	10034-16	10035-6	10036-201	10037-98	10039-32	10040-63	10041-3	10042-8	10043-31	10045-47	10046-55	10047-12	10048-7	10049-112	10053-5	10054-3	10056-5	10063-10	10064-12	10069-2	10073-22	10074-128	10076-1	10078-5	10080-9	10085-25	10086-39	10087-10	10088-37	10089-7	10339-48	10344-334	10346-5	10354-57
EXID40000007883458	9.28725	8.57818	11.1198	8.79474	8.33316	12.1689	10.0268	8.71939	10.115	9.05826	9.39232	7.54381	9.16842	10.4163	7.71768	12.605	9.22424	12.8074	8.23697	11.3154	9.41659	13.585	9.94442	9.16717	8.32553	9.9507	10.896	11.0568	8.83099	12.2718	9.36151	9.00394	8.84549	11.6449	8.91827	9.64187	9.73691	9.5632	9.50581	8.45327	12.0027	10.8047	8.34563	7.47654	9.1576	9.43796	12.5385	10.1579	10.5734
EXID40000007882630	9.27216	8.03452	10.3343	8.83257	8.33047	12.015	10.0228	8.63481	10.009	8.83668	10.4312	7.76089	9.2396	10.4173	7.74483	12.4464	9.22834	12.3492	7.68299	10.7934	9.33918	13.5957	9.83479	9.14873	8.46964	10.1783	10.6676	10.8754	9.15937	12.1815	9.108	9.04767	8.77545	11.456	8.82146	9.62863	9.71751	9.69	9.41405	9.17093	11.3392	10.8329	8.36107	7.55766	9.26866	9.49165	12.4995	10.456	10.6374
EXID40000007884830	9.33784	8.08108	9.4623	8.87314	8.42626	11.8236	10.2091	8.58496	10.1433	8.99294	9.51195	7.76421	9.45533	11.1124	7.49586	12.493	9.20897	12.4134	8.54959	11.3766	9.09302	13.2912	9.60955	9.2396	9.4508	9.89057	10.7174	10.8928	8.83226	10.439	8.97126	10.4216	8.56948	11.2298	8.97154	9.68194	9.70891	9.578	9.54381	8.83763	11.1384	10.6564	8.51531	7.3443	8.99181	9.16917	12.2051	9.90659	10.9391
EXID40000007885165	9.34696	8.21917	10.7138	9.36019	8.52826	12.2457	10.3918	8.89996	9.89482	9.37395	9.91004	8.01792	9.29669	9.83905	7.57289	12.9716	9.35469	12.6985	8.77643	11.4052	9.33248	13.8066	9.91797	9.15532	9.59991	10.0269	10.1818	11.1606	8.97384	11.2216	9.18537	9.09249	8.74315	11.4587	9.02098	9.78758	9.81746	9.87191	9.76984	9.59712	11.5294	10.7995	9.06016	7.64746	9.09223	9.37243	12.2912	10.1754	10.4419
EXID40000007884807	9.29416	8.21432	9.94676	9.43838	8.46597	12.2763	10.2138	8.71802	9.75087	9.31152	9.88768	7.89966	9.16164	9.8283	7.70805	12.7894	9.27612	12.2814	8.85767	10.9739	9.32148	13.8462	9.73352	9.04439	9.61139	9.96723	9.8051	10.9835	8.89754	10.7517	8.94983	9.02569	8.71836	11.2437	8.96029	9.81906	9.6858	9.86635	9.72707	9.58909	10.8881	10.6763	8.93369	7.64674	8.9571	9.37678	12.037	10.2473	10.3123
EXID40000007885171	9.20921	8.22834	10.0314	9.38995	8.54728	12.1531	10.1978	8.65033	9.75756	9.36041	9.86434	7.92719	9.14797	9.84894	7.66534	12.7408	9.28355	12.1746	8.76421	11.1774	9.38608	13.821	9.77149	9.07868	9.63916	10.0407	9.75622	10.9922	8.96405	11.3728	8.90809	9.02042	8.74651	11.1731	8.97642	9.80574	9.74584	9.91767	9.70839	9.85206	10.8918	10.7139	9.02597	7.74819	9.03094	9.54187	11.9169	10.4646	10.3402
EXID40000007885179	9.30561	8.21529	9.08773	8.97154	8.30012	10.9497	10.4358	9.15886	9.83495	9.29094	10.7675	7.16491	9.58759	11.0325	7.12309	11.5374	9.02181	10.5729	8.08587	11.6768	8.80768	13.2342	9.78251	9.22978	9.06313	10.0331	9.26796	10.2216	8.90479	13.5271	8.15987	10.0509	8.69105	10.0795	9.14975	9.8889	9.76603	9.99803	9.21383	12.3199	9.99803	10.5944	8.34873	12.1966	8.81442	13.9395	11.2512	14.7793	12.3828
EXID40000007884818	9.02459	8.24745	10.1568	8.8805	8.23888	11.3957	10.2435	9.56529	9.59021	9.87237	11.7353	7.39146	9.36282	9.81442	7.37591	11.5413	9.1334	10.9484	7.86357	11.4166	9.39232	13.8548	9.56186	9.07173	9.24413	9.90222	8.60622	10.234	8.85767	14.0918	8.58045	9.61526	8.55152	10.1698	8.97728	9.66676	9.68615	10.0363	9.39682	12.0063	10.0565	10.671	8.39703	11.1195	8.91169	13.8916	11.4792	14.0213	11.8133
EXID40000007884838	9.06851	8.14822	9.20408	8.87529	8.31515	11.4074	10.4395	9.6226	9.70977	9.83558	11.7379	7.39403	9.4625	9.64404	7.28448	11.6869	9.19795	11.1166	7.99718	11.0673	9.16289	13.879	9.633	9.1114	9.38759	9.87006	8.73978	10.2703	8.86728	13.5937	8.58609	9.36348	8.56758	10.2902	9.08215	9.67296	9.79766	10.0449	9.45574	11.6834	10.1859	10.6481	8.43754	10.8459	8.80832	13.4162	11.4924	13.5525	11.3929
EXID40000007883143	9.18958	8.00843	9.92985	8.79604	8.22448	12.0683	9.89648	8.60288	9.81009	8.90839	10.4809	7.6893	9.20848	10.2014	7.77808	12.1315	9.05365	11.9279	7.64746	11.3954	9.20579	13.8005	9.68212	9.0493	8.68089	10.1206	10.0196	10.7823	9.17717	12.9067	8.94339	9.21505	8.70217	11.1646	8.78692	9.62662	9.56891	9.79409	9.34207	10.217	10.9052	10.752	8.42836	7.71905	9.11061	9.5567	12.1192	10.7877	10.6255
EXID40000007884841	9.09144	8.08958	9.1809	8.91139	8.28216	11.1459	10.3589	9.7127	9.72451	9.9205	11.8382	7.33002	9.4417	9.633	7.22978	11.5061	9.22641	11.2377	8.01514	11.4209	8.7492	13.4448	9.48502	9.00253	9.40642	9.90388	8.57592	10.0876	8.89724	13.4811	8.65642	9.51392	8.54689	10.1917	9.12102	9.64997	9.69366	9.99407	9.37417	11.5827	10.5313	10.6515	8.38802	11.4553	8.73166	13.7679	11.4571	13.6631	11.4101
EXID40000007885175	9.09408	8.17792	9.36172	9.01514	8.30561	11.2024	10.3531	9.62772	9.69575	9.82671	11.7836	7.507	9.43484	9.70148	7.37069	11.6801	9.21941	11.1355	7.96867	10.8057	9.72332	14.1581	9.63771	9.07227	8.93782	9.85845	8.87314	10.1458	8.91797	13.6928	8.6435	9.31243	8.64818	10.2394	9.00394	9.67048	9.71682	9.99591	9.52317	11.5778	9.95725	10.61	8.4822	10.0144	8.90659	13.6155	11.6879	13.6326	11.5342
EXID40000007884842	9.12257	8.18686	9.23002	8.99972	8.38327	11.3403	10.472	9.578	9.68843	9.62406	11.7616	7.48704	9.49765	9.72792	7.26679	11.8149	9.23026	11.1848	8.02735	11.1959	8.90026	13.7006	9.56167	9.08746	9.25219	9.79961	8.7879	10.227	8.96058	13.1583	8.59619	9.32328	8.58459	10.3107	8.98755	9.6462	9.80316	10.0318	9.44915	11.2509	9.83257	10.6236	8.46393	9.94398	8.7652	13.2724	11.689	13.1736	11.1169
EXID40000007885180	9.03755	9.40727	9.0493	8.99831	8.66463	11.4052	10.5333	9.01235	9.78774	9.15456	10.1449	8.11322	9.47573	10.1648	8.17542	11.667	9.01987	10.8495	7.96232	11.3161	8.64926	13.652	9.80332	9.09276	9.39232	10.0674	8.82496	9.94618	9.03645	13.6185	8.03892	9.49285	12.9089	10.2476	9.10303	9.72945	9.94369	10.1519	9.35645	10.4645	10.0868	10.3933	9.40578	11.5484	8.77314	13.5337	11.7794	13.1111	11.1717
EXID40000007885160	8.84141	9.43129	8.97642	8.93575	8.45286	10.8732	10.0045	8.74281	9.67825	9.15583	9.78986	8.0433	9.34961	10.3194	7.75822	11.3687	8.84423	10.6749	8.05039	11.9282	8.86666	14.0044	9.97728	9.06824	9.75104	10.0524	9.0207	9.99067	8.92511	15.1364	7.93369	10.0881	12.7029	10.1838	9.1809	9.85347	9.71836	10.4002	9.38306	12.2674	9.98399	10.2986	9.09566	12.2007	9.31945	14.1138	11.3181	14.6204	12.4344
EXID40000007883109	9.15456	8.12516	9.50303	8.70598	8.34607	11.7697	9.90809	8.60548	9.70148	8.93074	10.4219	7.66605	9.16138	10.0995	7.69	11.7339	9.01597	11.6632	7.62936	11.5095	9.19032	13.3842	9.77676	9.08773	8.90087	10.1299	9.67578	10.5379	9.23649	13.1527	8.6388	9.26186	8.72724	10.9632	8.90026	9.71339	9.70494	9.86851	9.42899	10.7555	10.4781	10.57	8.48824	7.6886	9.13622	9.62425	11.8013	11.0692	10.4261
EXID40000007883102	10.1845	8.08905	10.3938	8.74685	8.20994	11.8851	9.99506	8.53528	9.80526	10.2446	9.458	7.59395	9.14083	10.4385	7.54921	12.4914	9.14797	11.9252	7.61692	12.3183	9.3394	13.5362	9.66534	9.11218	10.354	9.94398	9.74769	11.0664	8.92452	12.5372	8.84518	9.68877	8.60363	11.0692	8.8614	9.80735	9.5157	9.75722	9.31673	10.4721	10.932	10.7753	8.36982	7.84737	8.93693	9.56358	12.1958	10.7597	10.502
EXID40000007883138	10.1222	8.08162	10.2989	8.83889	8.29186	11.8476	10.0296	8.57289	9.92659	10.0847	9.50938	7.58721	9.14822	10.4786	7.58496	12.7056	9.20359	12.3609	7.52435	11.4119	9.44439	13.3138	9.90554	9.22497	9.55823	10.0611	10.2169	10.988	8.85518	12.7938	8.99915	9.24151	8.72076	11.2413	8.87406	9.79847	9.57781	9.58665	9.40472	9.93354	11.2616	10.7525	8.33405	7.67807	9.04248	9.49566	12.4206	10.4685	10.5531
EXID40000007882645	10.1236	8.13289	11.3285	8.81025	8.32733	12.1227	10.0788	8.49745	10.1352	10.013	9.24294	7.4271	9.16214	10.4417	7.61765	12.9896	9.37613	12.9477	7.47086	11.3201	9.49586	13.3409	10.1316	9.32148	9.07628	10.1945	11.2797	11.1593	8.848	11.8705	9.26679	9.12774	8.81378	11.8324	8.90388	9.84878	9.70269	9.44232	9.3208	8.21286	12.2828	10.9528	8.46923	7.49905	9.1467	9.52003	12.9715	10.1887	10.7337
EXID40000007883111	10.2885	8.31967	10.7055	8.38068	8.13904	12.4292	10.9035	9.39318	9.91857	10.0672	8.83542	8.15836	9.16767	9.82734	7.96809	12.8926	8.61213	12.5113	8.47289	11.7036	9.68562	13.6045	10.2731	8.81986	9.5494	10.2737	10.1375	11.4071	9.1467	12.4032	8.6435	9.24745	8.05961	11.4401	7.99322	10.4466	9.4248	9.16239	8.62826	9.76785	11.4187	10.9728	8.09803	8.80058	8.39832	8.93664	13.0618	10.8926	10.4763
EXID40000007883103	10.1582	8.09011	10.8665	8.80252	8.31606	11.9722	10.1101	8.55651	9.84987	10.1334	9.44729	7.53138	9.21505	10.4081	7.54458	12.6488	9.18438	12.2436	7.63952	11.6475	9.3878	13.3086	9.79035	9.12127	9.68264	9.99393	10.1938	11.1873	8.85362	12.126	9.14517	9.54824	8.69209	11.2604	8.78758	9.8248	9.55344	9.62022	9.26702	9.93811	11.452	10.8343	8.39746	7.66463	9.06582	9.49665	12.4878	10.6008	10.5781
EXID40000007883113	10.0888	8.13699	10.6248	8.79961	8.36107	11.6404	9.91782	8.52552	9.76188	10.227	9.35116	7.61324	9.16012	10.3509	7.59917	12.4593	9.22279	11.9158	7.61471	11.0208	9.49945	13.3686	9.99124	9.2165	9.47756	10.1614	9.71579	10.7108	8.97957	12.4816	8.78398	9.224	8.783	11.0318	8.81634	9.91409	9.64997	9.74584	9.3443	10.2951	10.9858	10.5752	8.51846	7.6703	9.05501	9.51629	12.1265	10.8871	10.5148
EXID40000007883125	10.3182	8.06932	10.534	8.77742	8.32283	12.0786	10.0073	8.53916	9.80429	10.4044	9.43796	7.633	9.18339	10.4951	7.59096	12.4022	9.27286	11.9715	7.56224	10.7419	9.47086	13.4587	9.76852	9.16717	9.90599	10.0708	9.77857	10.9539	8.99435	11.4982	9.01486	9.04139	8.60326	11.1172	8.7502	9.81602	9.6453	9.74467	9.30675	9.56624	11.0863	10.8606	8.46761	7.72315	8.99972	9.57194	12.3796	10.515	10.5998
EXID40000007883110	9.27775	8.1634	10.5804	8.85331	8.43379	12.0877	9.97585	8.7046	10.0347	9.12954	9.4818	7.57289	9.14466	10.2309	7.75087	12.452	9.18438	12.4506	8.39874	11.127	9.52533	13.796	9.97427	9.17991	8.71665	9.98584	10.0007	10.9082	8.87406	11.468	9.28007	8.94017	8.78333	11.3907	8.97183	9.74248	9.75121	9.70373	9.54959	8.95303	11.4814	10.7385	8.4292	7.59544	9.09223	9.46352	12.2019	10.3067	10.3301
EXID40000007882622	10.3374	8.0542	10.4359	8.78365	8.3015	11.9693	10.0242	8.49506	9.8133	10.318	9.57781	7.50938	9.23194	10.4925	7.51806	12.5013	9.22424	11.8452	7.60733	11.3758	9.32778	13.3602	9.69296	9.14109	9.86434	9.97111	9.82321	11.15	8.93458	12.5246	9.05989	9.33718	8.63336	11.0664	8.77972	9.75255	9.55727	9.71785	9.20016	10.0204	11.0004	10.9841	8.41066	7.63445	8.97011	9.60455	12.344	10.676	10.5233
EXID40000007882623	9.2976	8.18587	10.4096	8.72485	8.30515	11.9837	10.0879	8.50819	9.91543	8.88844	9.63445	7.52591	9.19007	10.1803	7.62132	12.6815	9.18512	12.333	7.43962	11.7899	9.47513	13.5204	9.90433	9.11946	8.44087	9.98712	10.3299	11.0951	9.05066	12.3125	9.44087	9.15583	8.6532	11.4274	8.82941	9.71888	9.5672	9.63735	9.30355	9.80429	11.4462	10.8087	8.4508	7.75087	9.17293	9.51865	12.4539	10.5793	10.5265
EXID40000007883134	9.31515	8.14822	10.7656	8.94398	8.28956	11.9017	10.067	8.4822	10.0027	9.01318	9.60529	7.53838	9.14771	10.4096	7.61912	12.517	9.16742	12.6684	7.48623	11.6575	9.53528	13.6092	9.98698	9.24413	8.41912	10.0128	10.6876	10.9237	9.02403	11.8699	9.24769	9.20384	8.72724	11.5709	8.90539	9.75505	9.65768	9.5611	9.46495	8.88081	11.7553	10.7602	8.33807	7.85112	9.17966	9.39318	12.3722	10.2997	10.4409
EXID40000007882647	9.36763	8.1298	10.8357	8.99067	8.34474	11.9916	10.1041	8.61324	10.0773	8.92244	9.71579	7.6851	9.17866	10.2764	7.56605	12.8024	9.19673	12.7363	7.62352	11.0772	9.81682	13.5725	9.80397	9.14975	8.52395	9.85081	10.6433	11.0813	9.16616	11.208	9.4475	8.91797	8.65141	11.5771	8.85549	9.6279	9.67472	9.57554	9.48623	8.56682	11.7178	10.9609	8.29646	7.63445	9.15076	9.46964	12.6226	10.267	10.6588
EXID40000007883148	9.24627	7.95187	9.79685	8.84612	8.31424	11.5691	10.0186	8.63408	9.84565	8.90989	9.70304	7.51017	9.17418	10.3181	7.28448	12.2629	9.02956	12.2026	7.66888	12.2001	9.24103	13.7388	9.70943	9.13417	8.76951	9.89194	10.4108	11.044	8.96867	12.3339	9.09592	9.44853	8.76388	11.4676	9.22641	9.64169	9.95521	9.93221	9.47654	10.138	11.2283	10.7588	8.30652	8.30652	9.0642	9.68457	12.0112	10.6545	10.2289
EXID40000007882648	9.13545	8.18388	9.81554	8.76553	8.20897	11.6321	9.93531	8.52826	9.73115	8.8936	9.60251	7.6359	9.07066	10.242	7.44791	12.2494	8.9747	11.9696	7.56605	12.5885	9.34784	13.6904	9.791	9.00955	9.07601	9.84533	9.59749	11.1234	8.98185	13.5952	9.07655	10.1625	8.57175	10.9744	8.86078	9.75372	9.53877	9.82002	9.37069	11.861	10.7775	10.6214	8.29692	8.43003	9.21747	9.81154	11.9628	11.4479	10.4297
EXID40000007883104	9.20726	8.27938	9.70977	8.99746	8.38543	11.6007	9.93015	8.50422	9.84674	9.01514	9.60641	7.75956	9.25974	10.4029	7.53761	12.2658	9.06043	12.0545	7.55228	10.9254	10.5468	13.298	9.88646	9.10538	8.72315	9.95507	9.64024	10.5952	9.16491	12.0034	9.09645	9.08082	8.69592	11.1044	8.85643	9.66213	9.63807	9.76089	9.50303	10.0375	10.7785	10.5513	8.49145	7.74953	9.19967	9.59805	11.944	10.9519	10.4478
EXID40000007883139	9.30355	8.15381	10.3308	8.84831	8.26959	11.9146	10.1275	8.70805	9.89239	8.99859	9.55804	7.56758	9.24532	10.3604	7.43546	12.5909	9.17891	12.5619	7.63372	11.2085	9.31945	13.1815	9.77512	9.14848	8.79961	9.98314	10.4392	10.9508	8.88356	11.5788	8.98755	9.42249	8.81346	11.3912	8.96203	9.66391	9.67948	9.70373	9.53702	9.40365	11.3413	10.7908	8.34252	7.60881	9.15355	9.53547	12.4291	10.6177	10.4516
EXID40000007883149	9.33069	8.17393	10.6243	8.95216	8.28817	12.1957	10.1567	8.66	9.94939	8.98413	9.49045	7.56758	9.19992	10.3338	7.44377	12.6864	9.2131	12.6298	7.62205	10.9747	9.32441	13.3155	9.80106	9.20384	8.55228	10.0101	10.6164	10.9891	8.92006	11.782	9.13366	8.99577	8.66853	11.4956	9.00478	9.61489	9.6193	9.73657	9.51037	8.73064	11.6051	10.9908	8.38284	7.70252	9.20163	9.55899	12.5937	10.3849	10.5713
EXID40000007883454	9.02542	8.12516	9.93221	8.75455	8.42752	11.6619	9.91379	8.50263	9.86248	9.20604	9.58871	7.66463	9.95681	10.1986	7.51885	12.3999	9.42585	11.7227	7.41616	11.2341	10.4204	14.1615	10.0052	9.21941	8.73708	10.0928	9.74752	10.6298	8.86481	11.5583	8.70079	9.0542	8.73809	11.1906	8.86882	9.74601	9.67172	9.89345	9.33807	10.3462	10.9554	10.7219	8.65356	7.78986	9.44149	9.61581	12.0545	10.5717	11.4652
EXID40000007882649	9.16692	8.07039	9.95681	8.82559	8.24698	11.7862	9.83905	8.43588	10.3941	9.09461	11.3648	7.76885	9.02763	10.6364	7.99548	12.4983	9.02237	11.9559	7.56529	11.4425	9.3921	13.4481	9.8986	9.16164	8.90989	9.92258	9.631	10.8318	8.8205	12.0437	8.82018	9.15886	8.72417	11.1208	8.91049	9.75087	9.63445	9.98128	9.44398	9.90494	11.0133	10.6096	9.03287	7.79507	9.05772	9.45142	11.981	10.5765	10.5551
EXID40000007883121	9.02984	8.10171	9.87437	8.80381	8.34385	11.5784	10.0044	8.57969	9.87144	9.1576	9.6865	7.62571	10.0823	9.9737	7.55305	12.0036	9.40003	11.7163	7.52042	11.0976	10.4114	13.6999	9.95041	9.16892	8.77116	10.0924	9.64061	10.537	8.92095	11.2817	8.71149	9.23146	8.74786	11.0077	8.86047	9.82893	9.72076	9.87067	9.45718	10.0614	10.8151	10.6488	8.66391	7.83668	9.38111	9.58082	11.9683	10.7888	11.3942
EXID40000007882644	9.02486	8.13186	9.69453	8.76686	8.36107	11.5538	10.0239	8.62425	9.71339	9.21043	9.75322	7.61985	10.2101	10.2216	7.4814	12.2796	9.44853	11.6364	7.51964	11.1497	10.5271	14.1225	9.88142	9.13827	8.88692	10.0232	9.5409	10.4573	8.96434	10.5842	8.69662	8.98356	8.73843	10.9833	8.83668	9.7766	9.73843	9.99336	9.42438	10.0146	10.6571	10.7442	8.66035	7.90207	9.43024	9.69697	11.9187	10.537	11.5378
EXID40000007883131	9.31334	8.1153	9.7039	8.66107	8.3996	11.7326	9.90629	8.56567	9.65069	8.9431	9.58871	8.35755	9.2724	10.4546	7.64097	11.9347	9.2384	11.6268	7.57667	11.7027	9.21116	13.6147	9.68001	9.16717	8.43962	10.0887	9.40173	11.3323	8.83573	12.0718	9.2555	9.08958	8.65105	10.82	8.75956	9.81794	9.71253	9.77577	9.20677	10.2824	10.719	10.8612	8.56643	8.00899	9.10486	9.85378	11.9796	10.633	10.2809
EXID40000007882632	9.52689	8.14619	10.2516	8.78823	8.39746	12.0692	10.0643	8.6489	9.79181	8.94457	9.6575	8.51254	9.27659	10.4977	7.64097	12.3571	9.31492	12.0932	7.68018	9.90554	9.34983	13.7801	9.80155	9.18438	8.30469	10.103	9.86913	11.3674	8.92689	9.77314	9.55286	8.75556	8.69766	11.0798	8.80864	9.71029	9.75856	9.84125	9.34385	8.34873	11.2753	11.1067	8.60807	7.78921	9.06259	9.5409	12.2882	10.3447	10.4555
EXID40000007882638	9.26374	8.09064	9.62808	8.66676	8.43921	11.7106	9.91064	9.04876	9.90554	8.95012	10.1366	7.6388	9.07414	9.99915	7.68018	12.1551	9.19377	11.6724	7.60511	11.1692	9.47756	13.7635	9.8189	9.11452	8.54767	10.1585	9.5859	10.6001	9.01402	11.9684	9.12231	9.06582	8.64205	10.8936	9.67983	9.67437	9.68089	9.78382	9.24198	10.3614	10.7403	12.4022	8.52865	7.66035	9.03727	9.75656	11.9504	10.7186	10.3547
EXID40000007883128	9.36194	8.09645	10.2184	8.71596	8.34607	11.8992	9.91663	9.00197	9.95391	8.96232	10.1093	7.56834	9.16667	10.133	7.64169	12.4299	9.22304	11.8056	7.55152	10.7611	9.47877	13.6944	9.80139	9.13802	8.38327	10.1893	9.8469	10.7357	8.97757	11.6051	9.19525	8.95507	8.6435	11.1211	9.616	9.69157	9.74332	9.66587	9.20457	9.26327	11.0181	12.4806	8.47492	7.57818	9.08135	9.65033	12.177	10.525	10.4554
EXID40000007882643	9.19943	8.17093	9.58252	8.76321	8.35491	11.5777	9.86821	8.89148	9.99266	9.02209	9.92095	7.60363	9.1004	9.95565	7.71768	12.4455	9.23218	12.0044	7.44708	11.532	9.67525	13.2379	10.2055	9.31922	8.31334	10.2958	9.98854	10.7127	8.90629	12.6251	9.01848	9.18115	8.80929	11.1358	9.45594	9.93103	9.75556	9.60973	9.36763	10.4162	10.9478	12.2101	8.4814	7.58871	9.23577	9.47837	11.9805	10.7906	10.4295
EXID40000007883129	9.46414	8.16541	11.0092	9.12774	8.39103	12.0972	10.129	8.68124	10.0095	8.95449	9.57573	7.89905	9.25809	10.7208	7.50541	12.8684	9.28725	12.7253	7.65464	11.6663	9.43671	13.2482	9.93221	9.20163	8.58007	9.97255	10.7362	11.0299	8.9472	11.3702	9.296	8.90177	8.72758	11.4934	8.91019	9.67083	9.6435	9.75889	9.41827	8.50661	11.8721	11.3163	8.42164	7.80864	9.16667	9.45368	12.7066	10.1081	10.5246
EXID40000007883452	8.99803	8.05474	9.30766	8.8558	8.42417	12.291	10.606	9.0523	9.69923	9.38586	9.94442	7.7502	9.41595	10.3075	8.46312	11.7388	9.17093	10.9985	7.78333	10.7056	9.06663	13.6144	9.86388	9.12102	8.86635	9.94559	9.00506	10.0179	8.95652	12.7607	8.02292	9.09698	8.66035	10.2983	8.98356	9.69105	9.82671	9.90824	9.42815	10.1355	10.0735	10.5468	8.57251	9.55363	9.06016	12.9395	11.6563	12.5918	10.9581
EXID40000007883127	9.10093	8.13391	9.31764	8.95739	8.43212	11.8498	10.03	8.83257	9.56643	9.25574	9.76587	7.76089	9.28309	10.0732	8.13289	11.0078	9.08746	10.9917	7.78136	11.5341	9.17542	13.3381	9.86171	9.09724	9.48523	9.98698	9.01653	9.9714	8.94515	12.4146	8.04111	9.14313	8.68615	10.2612	8.92659	9.81346	9.78202	9.96607	9.28309	10.4862	10.0524	10.6383	8.6125	10.1119	9.1179	13.177	11.3999	12.4898	10.8533
EXID40000007883142	9.39189	8.0917	9.92318	8.79116	8.3936	12.1238	9.86821	8.56758	10.485	9.16214	11.5183	7.71699	9.01987	10.5111	7.98014	12.5169	9.07361	11.8781	7.72451	10.3766	9.31945	13.4511	9.8283	9.10276	8.78888	9.8248	9.57894	10.7834	8.88203	9.8828	8.96607	8.88111	8.65284	11.1829	8.8458	9.57592	9.66551	10.1117	9.41574	8.47452	10.9592	10.846	9.54844	7.86975	9.00983	9.4271	12.022	10.405	10.5844
EXID40000007883112	8.87252	8.15785	9.30948	8.84361	8.32193	11.8038	10.2169	8.81154	9.5874	9.44584	9.74567	7.73064	9.22062	10.1576	8.70805	11.533	9.06824	10.9688	7.63445	11.7209	9.03122	13.0707	9.79165	9.01235	9.20872	10.0066	8.9507	10.0267	8.90479	14.4324	8.02459	9.61783	8.5932	10.1956	8.94222	9.75806	9.72826	9.99039	9.25739	11.9911	10.0254	10.5452	8.48543	11.926	9.23338	13.9587	11.4969	13.6648	11.7518
EXID40000007883455	8.95274	8.12412	9.18438	8.7652	8.31651	12.007	10.5383	8.96376	9.631	9.03672	9.84031	7.52356	9.35557	10.1804	7.42962	11.78	9.04002	11.0054	7.71699	11.9406	8.90689	13.2451	9.68317	9.00647	9.26468	9.95012	8.94866	10.0309	8.85767	14.231	8.01959	9.53838	8.53799	10.2466	8.98556	9.67543	9.62772	10.0083	9.296	12.004	10.0489	10.465	8.41659	12.1204	9.15355	13.6988	11.7195	13.6852	11.7252
EXID40000007882631	9.11322	8.37156	9.06851	8.9384	8.33271	11.0606	9.93	8.57856	9.67048	9.0542	9.54477	7.78856	9.12722	10.5039	7.71081	11.2409	9.114	10.9383	7.55842	11.8819	9.57042	13.4302	9.9884	9.14949	9.26749	10.1434	9.20726	9.9384	9	14.1487	7.93546	9.50859	8.85331	10.1197	9.03452	9.91782	9.61361	9.92422	9.28817	11.4406	9.85066	10.3901	8.54651	10.5366	9.15836	13.8562	11.2262	13.8749	11.9291
EXID40000007883451	9.14134	8.13237	8.9678	8.95797	8.50621	11.7028	10.8163	9.14848	9.86496	9.1334	10.0276	7.5932	9.74786	10.3154	7.4187	12.2829	9.17218	11.0651	7.94603	10.7745	9.10774	14.0481	10.5483	9.18982	8.87744	11.196	9.16315	9.91857	9.09329	11.7061	8.0542	9.01653	8.76984	10.3833	9.16289	10.4268	9.78218	9.81378	9.7096	9.37959	9.94222	10.4379	8.64241	9.44832	9.01262	12.8148	11.7297	12.1564	10.7015
EXID40000007883457	8.69558	7.80864	8.12774	8.05853	7.90268	11.5835	10.5853	8.34341	9.77446	9.00871	9.81298	7.89057	9.21626	9.30378	8.70425	12.0788	8.31651	10.914	8.24508	12.1798	9.1046	14.0758	10.9687	9.25148	8.62242	11.4745	7.95768	10.1623	9.96087	13.9571	7.96463	9.40131	7.82337	10.2621	8.53955	10.9133	9.25904	9.90779	9.29737	11.5918	9.02348	10.7996	9.5265	10.9498	8.10643	14.0318	12.0792	13.695	11.7102
EXID40000007883136	9.04303	8.19279	8.97699	8.88753	8.41954	11.2564	10.609	8.98242	9.83099	9.08028	9.98769	7.507	9.58271	10.2378	7.30104	12.0453	9.08108	11.1579	7.84862	11.9202	9.0677	13.826	10.4362	9.1153	8.94515	11.0137	9.1334	9.93413	8.98897	14.1664	8.10538	9.6756	8.69732	10.3424	9.04467	10.4913	9.69801	9.83384	9.53896	10.9675	9.81506	10.3784	8.52435	11.364	9.26045	13.8049	11.4221	13.471	11.5208
EXID40000007882650	8.93103	8.23314	9.01737	9.11009	8.38716	11.1549	10.223	8.76984	9.73217	9.06932	9.88966	7.64602	9.36216	10.4152	7.3906	11.5665	9.09619	11.0107	7.83605	10.9724	9.09487	13.7657	9.98228	9.17293	9.01262	9.98413	8.9901	9.98513	8.95652	13.7355	8.15431	9.29646	8.75722	10.2165	9.09724	9.89239	9.68738	9.89664	9.57478	11.2976	9.83857	10.3633	10.338	10.3949	9.09987	13.3457	11.3402	13.5426	11.5946
EXID40000007883105	8.95536	8.28401	9.01067	10.406	8.33405	11.0709	10.3155	8.79409	9.73522	9.22641	9.90734	7.63081	9.4475	10.3907	7.38024	11.4705	9.08746	11.0793	7.89542	11.1278	9.16189	13.6647	10.0863	9.18735	9.2529	9.98613	9.27356	10.0296	8.99661	12.7718	8.02015	9.34452	8.75188	10.2164	9.06932	9.9211	9.71613	9.89951	9.72673	10.4832	9.80929	10.3399	10.1906	9.34784	8.96982	12.9267	11.4021	12.9313	11.0592
EXID40000007883117	8.96636	8.19279	9.02791	9.0642	9.00843	11.1968	10.4428	8.90719	9.74937	9.07762	9.78103	7.55152	9.28979	10.0484	7.31832	11.7942	9.1634	11.0466	7.853	11.428	8.9384	13.4379	9.77033	9.14109	9.3746	9.94734	8.91946	10.0164	8.87682	13.7786	7.98584	9.47066	8.63336	10.1945	9.0359	9.71785	9.668	10.0509	9.44853	11.5101	9.86898	10.3217	8.48341	10.6073	8.99095	13.4965	11.4162	13.4666	11.5086
EXID40000007882635	8.97985	8.21578	9.05934	9.26959	9.10066	11.2941	10.5357	8.95216	9.80832	9.11426	9.86743	7.51254	9.31741	10.1111	7.38802	11.9763	9.19328	10.9442	7.83731	11.0299	8.99548	13.6443	9.834	9.1955	9.17592	10.061	9.00983	10.0757	8.92065	13.3985	7.99774	9.27961	8.76454	10.1522	9.07842	9.81362	9.72775	10.1316	9.46066	11.2133	9.85829	10.313	8.50144	9.88387	8.92748	13.1892	11.5442	13.1587	11.2718
EXID40000007883122	9.21796	8.17093	9.4365	8.81858	8.28679	11.9698	9.87744	8.49825	10.44	9.19254	11.4566	7.73268	9.02542	10.4206	7.8936	12.3582	9.02873	11.9049	7.6125	11.0972	9.37069	13.4074	9.96751	9.16516	8.91439	9.91752	9.53916	10.6982	8.88448	11.0189	8.8205	9.04494	8.70113	11.1169	8.95449	9.69784	9.68018	9.99181	9.45779	9.53799	10.7875	10.5368	9.22641	7.80155	9.04903	9.42962	11.8555	10.4747	10.4661
EXID40000007883126	9.37938	8.27845	9.18562	9.20408	8.45121	11.1274	10.1081	8.70148	9.80687	9.38716	9.73809	7.80284	10.8996	10.868	7.76155	11.1611	9.20433	11.0748	7.79507	10.8517	9.53236	13.2445	10.2066	9.53547	9.05148	10.8321	9.05961	10.0193	9.02818	12.0304	8.02514	9.14006	8.87221	10.2271	9.11816	10.0076	9.86635	9.80397	9.51629	10.3105	9.89588	10.3594	8.57667	8.83763	9.05474	12.7717	11.5037	12.6313	10.9643
EXID40000007883133	9.18165	8.21383	9.04794	9.12748	8.41616	11.487	10.3923	8.83289	9.89936	9.17717	9.84596	7.65392	10.9402	10.6289	7.41532	11.6526	9.22473	11.1269	7.86171	10.4312	9.39318	13.4721	10.0331	9.49506	9.00085	11.0238	8.97097	10.0406	9.03177	12.8399	7.98868	9.06985	8.78463	10.2857	9.12748	9.81378	9.85409	9.83605	9.55497	10.6537	10.1533	10.5091	8.58271	9.18537	8.98157	13.1178	11.5938	12.8665	11.1223
EXID40000007882619	9.01067	8.17742	9.04439	9.12386	8.36326	11.1127	10.198	8.77545	9.85128	9.19623	9.78169	7.64169	10.9314	10.5448	7.39403	11.2526	9.16491	10.9437	7.85985	11.5962	9.34474	13.751	10.0262	9.43942	9.78986	10.657	8.96694	10.0316	8.97871	12.5407	8.04439	9.39038	8.77709	10.1727	9.13981	9.8983	9.80429	9.88631	9.47289	11.0767	9.90298	10.4618	8.51964	10.0934	8.96665	13.5426	11.4708	12.9763	11.0937
EXID40000007883114	8.95681	8.50541	9.11842	9.04029	8.30925	11.2336	10.5507	8.78692	9.65033	9.0728	9.69732	7.77413	9.3271	10.4363	7.23554	12.0227	9.00703	11.0126	7.77083	12.1026	9.30447	13.5421	9.78741	9.06932	9.32441	9.9523	8.89845	10.0429	8.85829	14.6133	8.4271	9.5494	8.71218	10.1723	9.01792	9.78431	9.64584	10.0686	9.38909	12.4065	9.91019	10.6078	8.36676	12.263	9.48422	14.2111	11.5659	14.1675	12.0704
EXID40000007882615	9.0561	8.26959	9.21164	8.86295	8.27566	11.1721	10.4718	8.75322	9.56948	9.11738	9.67278	7.94837	9.27845	10.6263	7.1809	12.0871	8.95594	10.9553	7.83605	12.0671	9.24413	13.6661	9.732	9.0182	9.05311	9.94413	8.86635	10.0286	8.93811	14.5138	8.52943	9.6268	8.58534	10.1723	9.01792	9.68159	9.59638	10.028	9.36326	12.3711	9.92689	10.7365	8.34607	12.2938	9.51274	14.2123	11.4096	14.2643	12.1097
EXID40000007882639	9.06232	8.20457	9.06985	9.31515	8.49305	11.2442	10.6894	8.91767	9.75422	9.15355	9.75522	7.76288	9.43003	10.5826	7.34341	11.9908	9.09381	11.1036	7.8586	10.7263	9.44045	13.481	9.89694	9.15431	8.848	9.8889	8.88905	9.93118	9.03425	12.3318	8.47695	8.94398	8.76818	10.1819	8.98982	9.72979	9.73894	9.91214	9.53858	10.4572	9.78382	10.7197	8.50422	8.87036	9.07307	12.9678	11.7223	12.6026	10.882
EXID40000007883140	8.99039	8.18636	9.0045	8.98783	8.52395	11.2633	10.4935	8.94427	10.1034	9.1236	9.94105	7.61471	9.48442	10.5835	7.36019	11.9166	9.13211	11.1669	7.89421	10.6937	9.06124	14.0796	9.94793	9.13853	8.91737	9.96593	8.89026	9.93044	8.96895	12.946	8.04111	9.10722	8.69314	10.3605	9.07387	9.75188	9.77742	9.96636	9.54863	10.6482	10.1064	11.0215	8.44874	8.62717	8.95216	12.8515	11.7659	13.299	11.6853
EXID40000007883145	9.17093	8.33316	9.06878	9.13468	8.60918	11.1803	10.4792	8.90719	10.0226	9.26562	9.81698	7.67243	9.45574	10.0861	7.6575	11.8437	9.29002	11.0318	7.69349	10.722	9.45594	14.0149	10.3297	9.39403	8.35491	10.2998	9.32103	9.81842	8.99915	11.884	7.97728	9.05853	8.9263	10.4635	9.21553	10.0037	10.0128	9.8756	9.54535	9.93517	10.01	10.5957	8.72656	8.75455	9.09355	12.6876	11.7477	12.6451	11.3782
EXID40000007882626	8.87958	8.21772	9.1444	8.90448	8.54148	11.549	10.5404	8.86171	9.94193	9.09461	9.91812	7.53916	9.38089	10.0831	7.41024	12.0441	9.21164	10.991	7.74618	11.4555	9.09592	13.4623	10.0285	9.14491	9.03535	10.0857	8.79734	9.9431	9.05148	13.4065	9.08879	9.22207	8.68229	10.2511	9.00703	9.79149	9.75839	9.87529	9.35909	10.7214	9.84219	10.4116	8.57743	9.61471	8.97183	12.9138	11.7448	13.1399	11.5049
EXID40000007882618	9.05066	8.20701	9.11738	9.11868	8.67136	11.5257	10.4011	8.94866	9.9901	9.17941	10.0638	7.71356	9.51136	10.1775	7.52199	11.8353	9.24365	11.2091	7.92896	10.4528	9.24982	14.0777	10.0739	9.17018	8.41616	10.0566	9.19155	9.83384	9.02846	11.3381	8.08215	8.90809	8.78333	10.5295	8.98356	9.7848	9.90989	9.78054	9.74953	9.30355	10.0382	11.0477	8.61471	8.19229	8.92985	12.1996	11.7381	12.2427	11.2983
EXID40000007883456	9.29439	8.15937	10.0265	8.80478	8.33851	11.9366	9.87805	8.51373	10.3145	9.08507	11.3673	7.71699	8.99464	10.3893	7.91528	12.647	9.08321	12.1015	7.61176	11.0486	9.41257	13.3315	9.92407	9.1472	8.74987	9.93708	9.75054	10.7721	8.8802	11.8789	8.89754	9.09672	8.6664	11.28	8.91019	9.72962	9.66906	10.008	9.44191	9.5904	11.1089	10.708	9.04412	7.82782	9.09592	9.39124	12.0056	10.5877	10.5548
EXID40000007883107	9.20653	8.14466	9.13134	9.04248	8.52356	11.9763	10.5981	8.9257	9.81057	9.05202	10.0179	7.49265	9.70546	10.6443	8.15381	12.0537	9.18463	10.8248	8.10119	10.4531	9.00703	13.0352	9.8586	9.23649	8.66995	10.0011	8.94017	10.0084	9.04275	12.0915	8.03397	8.87989	8.72178	10.3079	9.1375	9.68912	9.83368	9.98299	9.35315	9.78185	9.9737	10.4924	8.64746	10.0121	8.90388	12.8221	11.7806	12.4814	11.1506
EXID40000007883108	9.05745	8.18933	9.114	8.9847	8.43546	11.8288	10.2713	8.74281	9.70839	8.99944	9.80623	7.53294	9.59805	10.5198	8.21723	11.8462	9.15861	10.7882	8.05094	11.1158	8.99266	13.3347	9.91124	9.13597	8.91767	10.0147	9.01681	10.0215	8.88783	13.5866	8.0129	9.20921	8.60955	10.141	8.97011	9.77083	9.65964	9.95012	9.32531	11.0755	9.97169	10.3573	8.49825	10.236	9.04494	13.384	11.716	13.1713	11.7171
EXID40000007882642	9.02625	8.35667	9.06851	8.83794	8.33002	11.8291	10.6467	8.88692	9.64836	9.02431	9.96102	7.34607	9.60973	10.4553	8.01625	12.2183	9.20457	10.8456	7.9507	12.2629	8.89239	13.3176	9.81986	9.08321	9.33226	10.0647	8.97814	10.1501	8.86975	14.7043	8.00843	9.79993	8.55459	10.1987	9.04056	9.72826	9.6339	10.1648	9.25219	12.3165	9.97255	10.332	8.41912	12.7025	9.26679	14.2729	11.7987	14.1392	12.3648
EXID40000007883147	8.94457	8.18686	9.30287	9.10171	8.59395	11.4598	10.4293	8.83668	9.75839	9.24508	9.803	7.84235	9.80832	10.5066	7.50621	11.6722	10.1076	10.8809	7.69139	10.6099	9.19081	13.015	10.0056	9.14746	8.79214	10.1042	8.7662	10.0105	8.88631	12.9877	8.13699	9.18809	8.74248	10.2305	8.96145	9.75505	10.1152	10.649	9.43296	10.2982	9.95623	11.829	9.19205	8.93634	9.06555	13.3804	11.7891	12.7397	10.9751
EXID40000007883119	8.94953	8.40939	9.31719	9.0677	8.72076	11.9047	10.2021	8.84235	9.79653	9.41151	9.66729	7.86728	9.70287	10.61	7.73539	11.198	10.0455	10.9103	7.56986	10.8479	9.64006	13.5501	10.508	9.45779	8.77347	10.4063	9.00225	9.87897	8.98185	13.1459	8.07842	9.21602	9.01318	10.4136	9.14083	10.1174	10.1899	10.5101	9.52513	10.2537	10.3228	11.7645	9.23984	8.97499	9.37743	13.1611	11.4157	12.743	10.9592
EXID40000007882634	8.91946	8.33316	9.34096	9.13186	8.31877	11.2606	10.1211	8.62571	9.64494	9.01346	9.67154	7.47411	9.20212	10.3595	7.63081	11.341	9.09619	10.8816	8.08268	11.6564	9.27775	13.1681	10.1183	9.32486	8.86171	10.0861	8.85269	9.94193	8.90087	14.357	7.95303	9.26725	8.85019	10.1945	9.05826	9.90689	9.69488	10.0519	9.30012	11.266	9.80768	11.7142	8.53605	10.4837	9.32463	13.772	11.4725	13.7776	13.4069
EXID40000007882636	9.31447	8.21868	9.09381	9.01458	8.55497	11.2577	10.8503	9.03507	10.2164	9.30766	10.139	7.8586	9.482	9.82225	7.52826	11.8247	9.19426	12.3163	8.71973	10.6673	9.23649	13.2911	10.0403	9.27938	8.74819	10.1808	9.2976	9.79181	9.05772	12.5373	8.224	9.12748	8.92926	10.3732	9.13853	9.72826	10.0893	9.96203	9.41003	10.0056	10.213	10.5743	8.71425	9.68036	9.08561	12.8426	11.5422	12.6366	10.8855
EXID40000007883146	9.01514	8.14313	9.20335	8.90358	8.37721	12.0771	10.8757	8.81442	10.3166	9.04958	10.1698	7.43129	9.40024	10.1466	7.21917	12.5359	9.16138	12.2178	8.67701	11.4162	9.12153	13.5761	9.79523	9.08667	8.90959	10.1218	9.12722	9.94603	8.86326	13.467	8.21335	9.26115	8.66107	10.2347	8.90418	9.6226	10.029	9.81009	9.22545	10.4142	10.138	10.7039	8.45533	10.8781	8.99859	13.5087	11.7353	13.1263	11.2341
EXID40000007883116	8.96521	8.17642	9.35645	8.85549	8.32238	11.129	10.1122	8.6279	9.79734	9.23864	9.75087	7.46923	9.45635	10.8008	7.36807	11.3687	9.15228	10.8916	8.35271	11.0176	9.14032	13.6824	9.89482	9.12567	9.03287	9.98	9.39189	10.0932	8.97871	13.5445	8.03012	9.40259	8.92065	10.293	8.88539	9.95667	9.67596	10.1401	9.25006	11.2378	10.113	10.6651	8.47492	10.0404	8.92807	13.9446	11.4734	13.4022	11.4303
EXID40000007883141	8.93428	8.17343	9.24769	8.8141	8.31515	11.2318	10.3247	8.68615	9.84455	9.12205	9.75355	7.43796	9.34363	10.8424	7.34518	11.7493	9.2114	11.0361	8.55651	11.4283	9.16315	13.7493	9.84031	9.09196	8.94163	9.98442	9.28448	10.1067	8.91229	14.1717	8.01959	9.47005	8.89451	10.3631	8.88722	9.77066	9.66231	10.1018	9.28471	11.5522	10.1021	10.5714	8.39703	10.7364	8.99661	14.1553	11.6248	13.9242	11.8887
EXID40000007882613	9.41193	8.07253	10.2954	8.79636	8.30195	12.0509	9.91573	8.48663	10.4123	9.13366	11.3168	7.61397	9.07387	10.4721	7.83099	12.7127	9.07146	12.193	7.59544	11.3555	9.32845	13.5663	9.86109	9.18562	8.80896	9.88234	9.94295	10.9669	8.82337	11.8319	8.96145	9.10931	8.65642	11.3136	8.94486	9.68177	9.68001	9.9613	9.41172	9.33383	11.3617	10.7912	9.36107	7.78856	9.06124	9.57042	12.0925	10.4203	10.4734
EXID40000007883120	8.89451	8.23458	9.25927	8.92807	8.41024	11.1987	10.3742	8.72247	9.84204	9.18686	9.74248	7.46434	9.30241	10.542	7.43463	11.7606	9.22159	10.944	8.30424	11.0785	9.27798	13.6909	10.0463	9.23721	8.79507	10.1063	9.21335	10.0104	8.92422	13.9309	7.97842	9.25077	9.04193	10.268	9.00422	9.84753	9.77413	10.1619	9.38024	11.3205	9.99732	10.5397	8.58946	10.5762	9.07414	14.0611	11.6844	13.4706	11.4237
EXID40000007883150	8.95855	8.28679	9.20726	8.979	8.51175	11.0481	10.2319	8.64674	9.98755	9.29829	9.63045	7.62717	9.34917	10.7811	7.60955	11.1286	9.33874	10.969	8.44128	10.1083	9.5904	13.9347	10.3705	9.50005	8.6453	10.3302	9.22038	9.93634	9.01709	10.3977	7.87652	9.02984	9.26608	10.359	9.19155	10.1208	9.91094	10.132	9.59861	9.25998	10.0257	10.4853	8.71012	8.09645	9.12335	13.306	11.4616	12.5001	10.6434
EXID40000007882637	9.00591	8.42038	9.26327	8.82337	8.32957	10.9496	10.2494	8.64422	9.71819	9.25503	9.6987	7.54381	9.32531	10.4812	7.43962	11.4761	9.11686	10.9154	8.34207	11.3631	9.26725	14.0754	10.0437	9.22617	9.1025	10.015	9.58628	10.0274	9.00422	13.9848	7.88996	9.69279	9.00675	10.3018	9.03315	10.0589	9.70442	10.1968	9.42017	11.53	9.97298	10.4222	8.51136	10.4473	9.09803	14.0413	11.2876	13.7048	11.692
EXID40000007882625	8.98356	8.25456	9.17393	8.91379	8.40684	11.2421	10.2801	8.69	9.73623	9.26725	9.68738	7.60214	9.39167	10.5243	7.39489	11.4077	9.19918	11.1036	8.25219	11.2364	9.29508	13.2857	10.0707	9.25337	9.09487	10.0532	9.20237	10.0876	8.9884	12.9016	7.8759	9.25361	9.01067	10.386	9.09249	9.91946	9.74332	10.0966	9.44564	11.1316	9.98584	10.3999	8.54959	9.98968	9.05447	13.8384	11.4924	13.2027	11.1749
EXID40000007883453	9.01514	8.22786	9.13366	8.91886	8.4187	11.5113	10.686	8.95128	9.81746	9.03892	10.2432	7.52591	9.51728	10.1818	7.28355	12.0747	9.17817	11.0653	8.52943	11.0786	10.5719	14.3061	9.90373	9.1205	8.97097	10.9562	8.87529	9.96766	8.93458	13.4163	8.03727	9.5874	8.72247	10.2957	9.0474	9.70908	9.80687	10.003	9.49105	10.8507	9.86295	10.5406	8.50104	9.60752	8.92125	13.489	11.8359	13.3345	11.3844
EXID40000007883118	9.02956	8.34961	9.13673	8.92659	8.4149	11.491	10.4141	8.78986	9.70511	8.99237	10.1042	7.58421	9.33874	9.98911	7.35403	11.7984	9.14389	11.086	8.69	11.5108	10.6382	13.5886	9.95812	9.10434	9.10957	10.5055	8.98442	9.93605	8.93428	13.8438	8.06555	9.72093	8.66391	10.312	9.02126	9.75238	9.76172	9.91633	9.42794	11.1813	9.82591	10.4234	8.50383	10.296	9.09882	13.8781	11.7263	13.6527	11.7124
EXID40000007882628	9.05012	8.23793	9.15709	8.95216	8.40472	11.4397	10.6388	8.93605	9.76951	9.1267	9.89102	7.54303	9.38111	10.6013	7.43212	11.8905	9.10826	10.9153	8.64566	10.85	9.26115	13.6906	9.89815	9.11374	9.25432	9.93443	9.83763	9.90509	9.51392	12.7017	8.02735	9.12567	8.73809	10.2238	9.09144	9.74012	9.69384	9.99322	9.47897	10.2363	9.95754	10.289	8.71493	9.73623	9.1472	13.5812	11.6604	12.9403	11.2409
EXID40000007882627	8.94281	8.26632	9.07468	8.96751	8.4292	11.238	10.5001	8.83763	9.70891	9.14797	9.85019	7.55766	9.37374	10.6099	7.44294	11.5685	9.09434	10.8855	8.68194	11.3193	9.33047	13.9189	10.0213	9.21189	9.34762	10.0045	9.76802	9.89057	9.0677	12.9261	7.9542	9.21505	8.74046	10.2238	9.07868	9.8149	9.70943	9.92511	9.45841	10.4342	9.80993	10.2881	8.80864	9.72962	9.18982	13.6292	11.4608	13.0422	11.2683
EXID40000007882621	8.8157	8.47371	9.01764	8.91797	8.42206	11.1778	10.1179	8.55267	9.81186	9.16365	9.53255	7.55766	9.16892	10.5735	7.60437	11.3383	9.07842	10.6977	8.50064	11.8268	9.51017	13.3707	10.4222	9.38003	9.22135	10.3106	9.3208	9.76188	8.88234	14.2465	7.82591	9.63934	8.95739	10.1923	9.20408	10.0694	9.70684	9.96261	9.57289	11.3912	9.87575	10.1872	8.75188	11.8711	9.51964	14.2195	11.0808	14.2051	12.1168
EXID40000007883137	8.9969	8.31606	9.07039	8.97842	8.44336	11.2626	10.4703	8.84831	9.80784	9.28956	9.84471	7.55689	9.33383	10.6036	7.58871	11.495	9.1192	10.7763	8.59246	11.0133	9.43983	14.0881	10.2057	9.2914	9.24745	10.0837	10.088	9.83983	8.98556	11.5801	7.88935	9.4818	8.85019	10.2136	9.12645	10.0084	9.77758	9.87943	9.62826	9.74719	9.80896	10.2516	8.75154	8.84204	9.15076	13.1221	11.3102	12.7222	11.0195
EXID40000007883115	9.35975	8.02791	10.659	8.78562	8.26679	12.1794	10.0285	8.55036	10.5139	9.03617	11.3806	7.61397	9.07868	10.4846	7.8189	12.8091	9.1472	12.4482	7.65105	11.7885	9.31447	13.5325	9.91453	9.18314	8.78986	9.91229	10.2442	11.1093	8.81282	12.1525	9.17542	9.15456	8.65249	11.478	8.91289	9.72298	9.66249	9.79263	9.40854	8.97757	11.652	10.8503	9.19353	7.77347	9.12799	9.44419	12.3887	10.1547	10.6074
EXID40000007882624	8.96261	8.3637	9.08135	9.11972	8.54921	11.3295	10.3233	8.7761	10.2035	9.27682	9.63789	7.80993	9.25998	10.138	7.56758	11.6861	9.19377	10.9244	7.64386	10.8183	9.58571	13.3541	10.2335	9.4623	8.86975	10.1987	9.1393	10.0015	9.05691	12.4371	7.88935	9.10198	8.92659	10.2491	9.17093	9.98897	9.85907	9.93546	9.68527	10.1595	10.5007	10.4978	8.71046	8.79019	9.72485	13.0166	11.4469	12.7578	11.6534
EXID40000007882629	8.95739	8.2588	9.09487	9.06286	8.45245	11.1757	10.3207	8.78463	10.0498	9.22593	9.67455	7.70805	9.25006	10.3209	7.50383	11.6548	9.09672	10.8778	7.6858	11.3759	9.41827	13.3767	10.1115	9.33114	9.09276	10.1049	8.97441	9.89724	9.02348	13.0551	7.8759	9.20555	8.84329	10.1519	9.12928	9.91004	9.84219	9.96174	9.54284	10.7176	10.3746	10.6421	8.67701	9.05121	9.63263	13.4949	11.4026	13.2154	11.8755
EXID40000007883132	8.98925	8.22352	9.0634	8.98442	8.41532	11.3916	10.5496	8.89178	10.0417	9.13955	9.80542	7.63081	9.33874	10.2494	7.40429	12.1456	9.18041	11.1347	7.78986	11.476	9.23098	13.4718	9.89239	9.23242	9.2817	9.9976	8.88295	10.0181	8.92125	12.9866	8.22014	9.37526	8.72554	10.1381	9.07548	9.84549	9.75672	9.81346	9.51116	10.6093	10.3168	10.4535	8.51294	9.53469	9.53177	13.3441	11.6243	13.6195	11.9614
EXID40000007882646	8.95855	8.16088	9.06824	8.91439	8.32373	11.4769	10.6182	8.98413	10.1191	9.06501	9.90418	7.6359	9.36807	10.4746	7.2114	12.0353	9.11426	10.9816	7.85736	11.5909	9.16214	13.3244	9.8381	9.1819	9.26068	9.92985	8.83542	9.95056	8.86047	13.4151	7.88631	9.37417	8.62607	10.0116	9.04002	9.73013	9.79636	9.8782	9.46761	11.0044	10.3627	10.5028	8.45738	10.3937	9.5632	13.6577	11.6485	13.5973	12.123
EXID40000007883144	8.86264	8.27612	9.26397	9.00422	8.44377	11.2835	10.4318	8.75989	9.7657	9.08242	9.70719	7.66605	9.25125	10.2486	7.36282	11.7798	9.07441	11.0025	7.72247	11.4756	9.19402	13.2243	10.058	9.20775	9.08055	10.0388	8.84361	9.86186	8.96665	14.0981	7.98071	9.69784	8.72451	10.185	9.08693	9.82114	9.72024	9.93575	9.51254	11.1171	10.1621	10.3977	8.46434	10.3798	8.92392	13.6626	11.3971	13.7138	11.7646
EXID40000007882640	9.03645	8.17393	9.02569	9.03177	8.41236	10.9973	10.4601	8.90298	9.91094	9.27473	9.88249	7.80671	9.80235	10.2708	7.5932	11.6751	9.09698	10.9845	7.82209	10.8681	9.34185	13.1998	10.0853	9.21213	9.33271	10.6048	9.4271	9.9571	8.89178	12.8976	7.90026	9.60548	8.83289	10.1855	9.11738	10.0046	9.7445	9.91019	9.55055	10.8075	9.79961	10.9226	8.3936	9.32823	8.92689	13.319	11.2921	13.0738	11.1684
EXID40000007885161	9.00338	8.11426	8.95245	8.95187	8.37287	10.8992	10.5356	8.93251	9.93973	9.1634	9.98797	7.79961	9.79246	10.3258	7.65678	11.8219	9.14236	10.8757	7.73877	11.5026	9.25927	13.0911	9.95783	9.20921	9.46107	10.7379	8.97241	10.003	8.83099	13.0624	7.82591	9.29324	8.84204	10.1819	9.03672	9.79523	9.80896	9.93958	9.39682	11.0311	9.76769	11.1524	8.34163	9.88783	8.86481	13.3819	11.5998	13.0771	11.0532
EXID40000007884849	8.94251	8.16842	8.97871	8.9969	8.36807	10.9975	10.4864	9.02929	9.81202	9.17842	9.86357	7.7286	9.76255	10.2114	7.43546	11.8436	9.09566	10.8942	7.57516	11.7058	9.24294	13.2346	9.93531	9.21796	9.48361	10.7081	8.90539	10.0072	8.83067	13.7004	7.86233	9.51076	8.76188	10.1762	8.99237	9.80768	9.77248	9.98755	9.4187	11.654	9.71115	11.0539	8.38586	10.378	8.96116	13.7596	11.5597	13.5388	11.5021
EXID40000007884833	9.05175	7.97384	9.08481	8.91886	8.42038	11.2292	10.6546	9.1298	9.89391	9.09751	10.0356	7.71699	9.90403	10.4938	7.45861	12.2405	9.14873	11.0202	7.71836	10.3812	9.14109	13.2858	9.76951	9.16692	9.18388	10.6504	8.76055	10.1109	8.83352	12.124	7.96174	9.13211	8.76388	10.1198	9.02514	9.70356	9.77775	9.93	9.3672	10.1357	9.6388	11.0992	8.39874	8.6014	8.76122	13.1706	11.7379	12.7305	11.1166
EXID40000007885152	9.00338	8.27006	9.15482	8.91827	8.44419	11.1655	10.4955	8.93369	9.79572	9.2341	9.8699	7.67596	9.75121	10.3745	7.5157	12.1107	9.06663	10.8185	7.69	11.4542	9.18463	12.7867	9.78234	9.1533	9.40109	10.5162	9.18809	10.0796	8.91797	13.1042	7.86233	9.86062	8.66178	10.1957	9.01151	9.8716	9.69192	9.93929	9.27961	11.201	9.57611	10.9437	8.42752	10.0356	8.8141	13.379	11.5907	13.1522	11.231
EXID40000007883124	9.30401	7.92184	10.8638	8.58609	8.06824	12.1397	10.1205	8.20114	10.1454	8.76587	10.2873	6.92362	9.17842	10.2047	7.92837	12.9192	9.17916	13.1137	6.96578	13.0927	9.35116	13.9188	9.9211	9.18735	8.52865	10.1784	11.5952	11.4082	9.15254	14.3094	9.18611	9.80009	8.63045	11.9266	8.82241	9.83747	9.60028	9.59768	9.3733	10.5309	11.9722	10.9291	8.18785	6.89724	9.56853	9.47269	12.9754	11.1939	10.7616
EXID40000007885172	8.98755	8.29278	9.29048	8.93015	8.26819	10.8919	10.353	8.82782	9.76089	9.28448	9.86109	7.56224	9.78937	10.4262	7.41024	11.247	8.96058	10.8692	7.65678	12.1216	9.1192	13.0876	9.82193	9.26115	9.84204	10.7308	9.61213	10.1398	8.93575	13.2771	7.86604	11.0112	8.66213	10.1748	9.07012	10.0371	9.63136	10.0107	9.22231	11.7148	9.80719	10.867	8.38802	10.5706	8.83447	13.5103	11.2473	13.6808	11.7402
EXID40000007885186	9.05066	8.2211	9.30993	9.06178	8.53761	11.443	10.7505	9.12903	9.85034	9.08667	9.90554	7.77808	9.58064	10.3974	7.36282	12.0986	9.2731	11.0702	7.63517	11.4108	9.34541	13.8946	9.88341	9.29071	9.3147	10.1304	9.16491	10.0375	9.04767	11.5947	7.8802	9.18636	8.71665	10.3585	9.13006	9.79458	9.82925	10.0651	9.50263	10.5602	9.98698	10.299	8.70287	9.07762	8.92362	12.7132	11.9194	12.7397	10.773
EXID40000007884836	9.07039	8.28077	9.10852	9.30652	8.42459	11.5534	10.3053	8.8351	9.668	9.13571	9.73369	7.71356	9.36829	10.6942	7.37417	11.1599	9.14109	11.0946	7.69	10.4272	9.16717	13.641	9.90929	9.31424	8.89905	10.056	9.27426	10.0489	9.03232	12.1333	7.94017	8.97642	8.78463	10.3909	9.224	9.89694	9.84643	10.0351	9.59246	9.9387	9.9257	10.5094	8.6664	8.41405	8.94632	13.0161	11.5171	12.4861	10.78
EXID40000007885183	8.93281	8.19131	8.81634	9.11972	8.39789	11.4524	10.6299	8.94281	9.80268	8.98071	9.77033	7.60659	9.44832	10.7591	7.39146	11.3719	9.17692	10.9238	7.71973	10.1092	9.21505	13.5836	10.1154	9.42101	8.75322	10.1773	9.5672	9.98299	8.91946	10.481	7.71287	8.95971	9.00675	10.4951	9.29921	9.84015	9.9491	9.96622	9.62808	9.06878	9.84674	10.3106	8.53566	7.85922	8.90899	12.6454	11.6854	12.4084	10.4622
EXID40000007884844	9.00927	8.20065	9.19525	8.85549	8.32373	11.1165	10.5263	8.87928	9.76354	8.90268	10.0731	7.83036	10.0459	10.2499	7.18488	12.1441	9.46291	11.1448	7.99039	12.5335	8.95652	14.2215	9.72809	9.04958	9.07414	10.3868	9.12464	10.1383	8.86326	13.958	7.99944	9.91648	8.59021	10.3007	9.14975	9.77413	9.7269	9.88035	9.38565	12.2312	9.90764	11.3723	8.38154	12.5175	9.13622	14.8127	11.6333	14.1038	11.8537
EXID40000007885195	9.13648	8.10696	8.97613	9.0542	8.41405	11.1777	10.7829	9.03397	9.86728	8.89936	10.2032	7.69349	10.1988	10.0763	7.2854	11.9338	9.74467	11.3054	8.33896	10.9466	8.94837	14.1493	9.77676	9.1416	9.00759	10.5137	9.11946	10.0297	8.92778	12.7053	7.97327	9.17792	8.75789	10.2867	9.10434	9.70563	9.88631	9.95623	9.55459	10.2402	9.85596	10.7091	8.48059	9.14236	8.75922	13.3546	11.9383	12.9237	11.0828
EXID40000007884824	9.53761	8.09592	11.8861	9.00591	8.22882	12.5295	10.2096	8.75422	11.1231	8.87437	9.29485	7.67878	9.55055	10.4347	7.86728	13.1291	9.38003	13.4157	10.0645	11.3283	9.42606	13.4028	9.64458	9.26186	8.2914	9.87406	11.7816	11.345	8.90087	11.5182	9.48402	8.94222	8.61066	11.9696	8.98328	9.47228	9.78463	9.40429	9.49346	8.15583	12.4998	11.1226	8.25077	7.47978	9.09196	9.39146	13.1914	10.0193	11.1714
EXID40000007884839	9.66374	8.17742	10.9204	8.99633	8.55421	12.4257	10.3496	8.97642	10.3353	8.94603	9.79198	7.94427	9.34341	10.0889	7.50938	13.1862	9.44853	13.5507	7.76089	10.4091	9.24532	13.4333	9.62662	9.18611	8.29921	9.80832	11.8365	11.2811	9.20139	9.67402	9.54921	8.53255	8.76055	12.1071	8.96145	9.42164	9.71682	9.51156	9.55555	7.62205	12.2488	11.4386	8.74012	7.71425	9.1114	9.38392	13.2566	9.86155	10.9274
EXID40000007884826	9.82575	8.14006	11.6554	8.99209	8.50064	12.6371	10.4079	8.93221	10.4452	8.90899	9.6837	7.84423	9.31854	10.0786	7.45039	13.3544	9.52278	13.6413	7.61912	11.8431	9.25927	13.3736	9.63499	9.21213	8.26959	9.81154	11.9282	11.5272	9.1114	12.1816	9.69314	8.87314	8.6893	12.1224	8.91109	9.46189	9.64476	9.40131	9.52513	8.08428	12.459	11.5121	9.02652	8.81794	9.16967	9.35094	13.4458	10.003	11.049
EXID40000007885193	10.4113	8.224	13.5054	9.26468	8.51964	13.0686	10.6022	8.76454	10.8032	8.92511	9.45533	7.92422	9.19081	10.3927	7.61176	13.838	9.82655	14.203	7.72383	11.2509	9.36392	14.5868	9.7039	9.34674	8.32598	9.94178	12.9923	11.9659	9.08667	11.2641	10.1734	8.54458	8.77709	12.9429	8.96636	9.39489	9.83242	9.4208	9.70563	7.78594	14.4327	11.7499	9.00927	8.67101	9.40003	9.89194	13.8167	9.9935	11.5016
[truncated: 5,000 more columns]

## Sheet: Protein Annotation
ProteinID	SeqId	SeqIdVersion	SomaId	TargetFullName	Target	UniProt	EntrezGeneID	EntrezGeneSymbol	Organism	Units	Type	Dilution	PlateScale_Reference	CalReference	Cal_HMS.22.014_Set001	ColCheck	CalQcRatio_HMS.22.014_Set001_200170	QcReference_200170	Cal_HMS20220831	CalQcRatio_HMS20220831_200170
10000-28	10000-28	3	SL019233	Beta-crystallin B2	CRBB2	P43320	1415	CRYBB2	Human	RFU	Protein	20	875	875	1.12598	PASS	1.004	2304.3	1.13254	1.079
10001-7	10001-7	3	SL002564	RAF proto-oncogene serine/threonine-protein kinase	c-Raf	P04049	5894	RAF1	Human	RFU	Protein	20	372.6	372.6	0.817464	PASS	1.082	327.4	0.858921	1.031
10006-25	10006-25	3	SL019228	ETS domain-containing protein Elk-1	ELK1	P19419	2002	ELK1	Human	RFU	Protein	20	804	804	0.984088	PASS	0.963	543.1	0.929372	1.084
10008-43	10008-43	3	SL019234	Guanylyl cyclase-activating protein 1	GUC1A	P43080	2978	GUCA1A	Human	RFU	Protein	20	655.4	655.4	1.12709	PASS	0.987	473.6	1.17878	0.967
10010-10	10010-10	3	SL014943	Beclin-1	BECN1	Q14457	8678	BECN1	Human	RFU	Protein	20	604.8	604.8	1.02214	PASS	0.964	306.1	1.02404	0.978
10011-65	10011-65	3	SL019246	Inositol polyphosphate 5-phosphatase OCRL-1	OCRL	Q01968	4952	OCRL	Human	RFU	Protein	20	3676	3676	1.25162	PASS	1.001	2532.8	1.22918	1.083
10012-5	10012-5	3	SL014669	SAM pointed domain-containing Ets transcription factor	SPDEF	O95238	25803	SPDEF	Human	RFU	Protein	20	1917	1917	1.1912	PASS	0.875	1146.8	1.22916	0.909
10013-34	10013-34	3	SL025418	Fc_MOUSE	Fc_MOUSE	Q99LC4	NA	NA	Mouse	RFU	Protein	20	679.8	679.8	1.30957	PASS	0.922	404	1.41448	0.888
10014-31	10014-31	3	SL007803	Zinc finger protein SNAI2	SLUG	O43623	6591	SNAI2	Human	RFU	Protein	20	1373.9	1373.9	0.986501	PASS	0.945	776.1	1.05441	0.91
10015-119	10015-119	3	SL014924	Voltage-gated potassium channel subunit beta-2	KCAB2	Q13303	8514	KCNAB2	Human	RFU	Protein	20	673.8	673.8	1.0189	PASS	1.008	571.1	1.03614	0.967
10021-1	10021-1	3	SL025418	Fc_MOUSE	Fc_MOUSE	Q99LC4	NA	NA	Mouse	RFU	Protein	20	1640.3	1640.3	1.25463	PASS	0.954	915.2	1.25166	0.95
10022-207	10022-207	3	SL019229	DNA polymerase eta	POLH	Q9Y253	5429	POLH	Human	RFU	Protein	20	345.4	345.4	1.00116	PASS	1.034	217.9	1.04667	0.965
10024-44	10024-44	3	SL019235	4-hydroxy-2-oxoglutarate aldolase, mitochondrial	HOGA1	Q86XE5	112817	HOGA1	Human	RFU	Protein	20	1066.8	1066.8	1.17244	PASS	0.907	634.1	1.20638	0.899
10025-1	10025-1	3	SL008018	Dihydrolipoyl dehydrogenase, mitochondrial	DLDH	P09622	1738	DLD	Human	RFU	Protein	0.5	1374.2	1374.2	0.936614	PASS	1.006	1206.5	0.887096	1.011
10030-8	10030-8	3	SL006373	Adenine DNA glycosylase	MutY homolog	Q9UIF7	4595	MUTYH	Human	RFU	Protein	20	219.5	219.5	0.918794	PASS	0.952	148.3	0.897383	1.016
10034-16	10034-16	3	SL025418	Fc_MOUSE	Fc_MOUSE	Q99LC4	NA	NA	Mouse	RFU	Protein	20	4743.1	4743.1	1.73734	PASS	0.903	2926.1	1.69633	1.021
10035-6	10035-6	3	SL007389	Dual specificity protein phosphatase 4	DUS4	Q13115	1846	DUSP4	Human	RFU	Protein	20	752.2	752.2	1.06003	PASS	0.893	460.5	1.10699	0.943
10036-201	10036-201	3	SL019252	Zinc fingers and homeoboxes protein 3	ZHX3	Q9H4I2	23051	ZHX3	Human	RFU	Protein	0.5	2573.8	2573.8	1.07184	PASS	0.952	1700.9	1.21716	0.905
10037-98	10037-98	3	SL025986	Sialic acid-binding Ig-like lectin 12:Ig-like V-type 2 domain, Isoform long	SIG12:Ig-like V-type 2	Q96PQ1	89858	SIGLEC12	Human	RFU	Protein	20	422.8	422.8	1.31304	PASS	1.004	241.1	1.39125	0.93
10039-32	10039-32	3	SL005262	Purine nucleoside phosphorylase	PNP	P00491	4860	PNP	Human	RFU	Protein	0.5	2974.2	2974.2	0.968763	PASS	0.991	2691.7	0.890239	1
10040-63	10040-63	3	SL007662	Tumor protein 63	P73L	Q9H3D4	8626	TP63	Human	RFU	Protein	20	706.6	706.6	0.759867	PASS	1.093	672.3	0.795542	1.082
10041-3	10041-3	3	SL007226	Hepatocyte nuclear factor 4-alpha	HNF4A	P41235	3172	HNF4A	Human	RFU	Protein	0.5	26570.2	26570.2	1.8721	PASS	1.052	22492.3	1.70619	1.032
10042-8	10042-8	3	SL015131	Serine/threonine-protein kinase Sgk3	SGK3	Q96BR1	100533105	SGK3	Human	RFU	Protein	20	1003.2	1003.2	0.671171	PASS	0.966	785.5	0.699094	0.98
10043-31	10043-31	3	SL019249	Bromodomain-containing protein 4	BRD4	O60885	23476	BRD4	Human	RFU	Protein	20	700.2	700.2	0.860091	PASS	1.043	680	0.907818	0.995
10045-47	10045-47	3	SL010989	Cullin-3	CUL3	Q13618	8452	CUL3	Human	RFU	Protein	20	915.1	915.1	1.14832	PASS	1.147	733.6	1.24115	1.003
10046-55	10046-55	3	SL003727	Baculoviral IAP repeat-containing protein 2	cIAP-1	Q13490	329	BIRC2	Human	RFU	Protein	20	1790.1	1790.1	0.945942	PASS	1.11	1300.3	0.971349	1.166
10047-12	10047-12	3	SL004553	Neutrophil cytosol factor 2	NCF-2	P19878	4688	NCF2	Human	RFU	Protein	0.5	542.6	542.6	1.02377	PASS	0.85	476.5	0.950263	0.873
10048-7	10048-7	3	SL011998	Core-binding factor subunit beta	PEBB	Q13951	865	CBFB	Human	RFU	Protein	20	1797.9	1797.9	1.03853	PASS	1.112	1131.8	1.06359	1.147
10049-112	10049-112	3	SL019242	Telomeric repeat-binding factor 1	TERF1	P54274	7013	TERF1	Human	RFU	Protein	20	649	649	1.01486	PASS	0.976	482.5	1.02173	0.995
10053-5	10053-5	3	SL004474	Integrin-linked protein kinase	ILK1	Q13418	3611	ILK	Human	RFU	Protein	20	13779.1	13779.1	0.911974	PASS	0.914	15679.9	0.869574	1.034
10054-3	10054-3	3	SL019232	Gigaxonin	GAN	Q9H2C0	8139	GAN	Human	RFU	Protein	20	688.5	688.5	1.05858	PASS	1.097	627.5	1.01804	1.165
10056-5	10056-5	3	SL007372	Forkhead box protein M1	FOXM1	Q08050	2305	FOXM1	Human	RFU	Protein	20	834	834	0.8712	PASS	1.08	791.1	0.877248	1.057
10063-10	10063-10	3	SL019237	E3 ubiquitin-protein ligase FANCL	FANCL	Q9NW38	55120	FANCL	Human	RFU	Protein	20	536.4	536.4	0.921016	PASS	0.967	362.4	0.990582	0.926
10064-12	10064-12	3	SL011550	Putative hydrolase RBBP9	RBBP9	O75884	10741	RBBP9	Human	RFU	Protein	0.5	1427.2	1427.2	1.10208	PASS	0.982	1121.2	1.05508	0.964
10069-2	10069-2	3	SL013908	Peptidyl-prolyl cis-trans isomerase NIMA-interacting 1	PIN1	Q13526	5300	PIN1	Human	RFU	Protein	20	678.5	678.5	0.941969	PASS	1.106	686.8	1.06515	0.95
10073-22	10073-22	3	SL011411	Tyrosyl-DNA phosphodiesterase 1	TYDP1	Q9NUW8	55775	TDP1	Human	RFU	Protein	20	1031.2	1031.2	0.788801	PASS	1.008	884.9	0.827741	0.992
10074-128	10074-128	3	SL014748	Bromodomain-containing protein 2	BRD2	P25440	6046	BRD2	Human	RFU	Protein	20	1158.3	1158.3	1.04606	PASS	0.924	752	1.09408	0.907
10076-1	10076-1	3	SL019225	AP-4 complex subunit mu-1	AP4M1	O00189	9179	AP4M1	Human	RFU	Protein	20	1191.1	1191.1	1.00625	PASS	1.028	888.5	1.03745	1.032
10078-5	10078-5	3	SL007063	BAG family molecular chaperone regulator 3	BAG3	O95817	9531	BAG3	Human	RFU	Protein	20	840.8	840.8	1.14535	PASS	0.99	611.4	1.28171	0.864
10080-9	10080-9	3	SL019240	Translation initiation factor eIF-2B subunit alpha	EI2BA	Q14232	1967	EIF2B1	Human	RFU	Protein	20	1634.4	1634.4	0.980974	PASS	0.893	1188.1	0.97798	0.962
10085-25	10085-25	3	SL001714	Steroidogenic acute regulatory protein, mitochondrial	STAR	P49675	6770	STAR	Human	RFU	Protein	0.5	1497.3	1497.3	1.14123	PASS	0.946	1116.8	1.04567	1.035
10086-39	10086-39	3	SL018882	Cystathionine beta-synthase	CBS	P35520	102724560	CBS	Human	RFU	Protein	20	2354.2	2354.2	1.07867	PASS	0.988	1553.8	1.08299	1.047
10087-10	10087-10	3	SL003675	Alpha-crystallin A chain	Alpha crystallin A chain	P02489	102724652	CRYAA	Human	RFU	Protein	20	446.1	446.1	0.859703	PASS	1.047	400	0.852149	1.107
10088-37	10088-37	3	SL008014	Adenine phosphoribosyltransferase	APT	P07741	353	APRT	Human	RFU	Protein	20	2331.6	2331.6	1.3886	PASS	0.829	2196.3	1.29699	0.839
10089-7	10089-7	3	SL019244	N-acetylserotonin O-methyltransferase-like protein	ASML	O95671	8623	ASMTL	Human	RFU	Protein	20	741.2	741.2	0.932444	PASS	0.986	469.2	0.9641	0.99
10339-48	10339-48	3	SL001731	Gamma-enolase	NSE	P09104	2026	ENO2	Human	RFU	Protein	20	13139.1	13139.1	1.13803	PASS	0.858	9379.2	1.05757	0.934
10344-334	10344-334	3	SL005173	Interleukin-10 receptor subunit alpha	IL-10 Ra	Q13651	3587	IL10RA	Human	RFU	Protein	20	4509.4	4509.4	1.20283	PASS	0.925	2704.4	1.27908	1.092
10346-5	10346-5	3	SL007221	Signal transducer and activator of transcription 3	STAT3	P40763	6774	STAT3	Human	RFU	Protein	20	8968.5	8968.5	1.10578	PASS	1.051	10337.8	1.11782	1.029
10354-57	10354-57	3	SL007221	Signal transducer and activator of transcription 3	STAT3	P40763	6774	STAT3	Human	RFU	Protein	20	3027.2	3027.2	1.22683	PASS	1.045	2820.9	1.20356	1.076
10356-21	10356-21	3	SL000455	Transcription factor AP-1	c-Jun	P05412	3725	JUN	Human	RFU	Protein	20	2190.6	2190.6	1.41823	PASS	0.839	1051.2	1.47327	0.935
10361-25	10361-25	3	SL014684	2'-5'-oligoadenylate synthase 1	OAS1	P00973	4938	OAS1	Human	RFU	Protein	20	653.2	653.2	0.974198	PASS	1.021	536.1	0.974344	1.046
10362-35	10362-35	3	SL002565	Myc proto-oncogene protein	c-Myc	P01106	4609	MYC	Human	RFU	Protein	20	485.5	485.5	1.01889	PASS	1.006	300.1	1.06213	0.967
10364-6	10364-6	3	SL004101	Mothers against decapentaplegic homolog 2	SMAD2	Q15796	4087	SMAD2	Human	RFU	Protein	20	2727.6	2727.6	0.975292	PASS	1.006	2824.3	0.973448	1.022
10365-132	10365-132	3	SL005184	Interleukin-23	IL-23	P29460|Q9NPF7	3593|51561	IL12B|IL23A	Human	RFU	Protein	20	959	959	1.00408	PASS	0.998	619.2	1.00031	1.034
10366-11	10366-11	3	SL001728	Platelet-derived growth factor receptor alpha	PDGFRA	P16234	5156	PDGFRA	Human	RFU	Protein	20	1845.7	1845.7	1.04703	PASS	1.036	1492	1.04142	1.051
10367-62	10367-62	3	SL001716	Interleukin-12	IL-12	P29459|P29460	3592|3593	IL12A|IL12B	Human	RFU	Protein	20	249.1	249.1	0.87835	PASS	1.026	182.4	0.842693	1.098
10370-21	10370-21	3	SL004396	Signal transducer and activator of transcription 1-alpha/beta	STAT1	P42224	6772	STAT1	Human	RFU	Protein	20	563.8	563.8	0.701593	PASS	1.112	518	0.685888	1.148
10372-18	10372-18	3	SL007229	Signal transducer and activator of transcription 6	STAT6	P42226	6778	STAT6	Human	RFU	Protein	20	4073.7	4073.7	1.06851	PASS	1.076	3371.5	1.07051	1.061
10379-19	10379-19	3	SL017655	A disintegrin and metalloproteinase with thrombospondin motifs 1_MOUSE	ATS1_MOUSE	P97857	11504	Adamts1	Mouse	RFU	Non-Human	20	1669.5	1669.5	1.19318	PASS	0.989	989.5	1.19429	0.952
10382-1	10382-1	3	SL006803	Angiopoietin-related protein 3	ANGL3	Q9Y5C1	27329	ANGPTL3	Human	RFU	Protein	0.5	65802.6	65802.6	0.974181	PASS	1.007	51027.8	0.885398	1.037
10390-21	10390-21	3	SL018971	E3 ubiquitin-protein ligase ZNRF3	ZNRF3	Q9ULT6	84133	ZNRF3	Human	RFU	Protein	20	784.8	784.8	0.983089	PASS	0.94	462.9	0.956956	0.933
10398-110	10398-110	3	SL019275	Ankyrin repeat domain-containing protein 1	ANKR1	Q15327	27063	ANKRD1	Human	RFU	Protein	20	681.5	681.5	1.0756	PASS	0.939	446.1	1.11868	0.953
10416-79	10416-79	3	SL025418	Fc_MOUSE	Fc_MOUSE	Q99LC4	NA	NA	Mouse	RFU	Protein	20	1592.2	1592.2	1.0265	PASS	0.874	828.8	1.17671	0.86
10418-36	10418-36	3	SL011111	Syntaxin-12	STX12	Q86Y82	23673	STX12	Human	RFU	Protein	20	2198.1	2198.1	0.962138	PASS	1.044	1464	1.02209	0.996
10419-1	10419-1	3	SL014110	Scavenger receptor class A member 5	SCAR5	Q6ZMJ2	286133	SCARA5	Human	RFU	Protein	20	6836.1	6836.1	1.06944	PASS	1.085	4946.2	1.08278	1.073
10424-31	10424-31	3	SL015264	Neural proliferation differentiation and control protein 1	NPDC1	Q9NQX5	56654	NPDC1	Human	RFU	Protein	20	682.4	682.4	1.34808	PASS	0.969	358.9	1.25718	1.071
10425-3	10425-3	3	SL017972	Beta-1,4-galactosyltransferase 5	B4GT5	O43286	9334	B4GALT5	Human	RFU	Protein	20	1088.7	1088.7	0.857582	PASS	0.864	691.4	0.914643	0.891
10432-3	10432-3	3	SL018002	Uncharacterized protein KIAA1644	K1644	Q3SXP7	85352	SHISAL1	Human	RFU	Protein	20	167.7	167.7	0.826108	PASS	0.992	113.3	0.837662	1.04
10435-2	10435-2	3	SL008645	N(4)-(beta-N-acetylglucosaminyl)-L-asparaginase	ASPG	P20933	175	AGA	Human	RFU	Protein	20	835.7	835.7	0.950091	PASS	1.052	577.5	0.915735	1.162
10438-19	10438-19	3	SL007128	Granulocyte-macrophage colony-stimulating factor receptor subunit alpha	CSF2R	P15509	1438	CSF2RA	Human	RFU	Protein	0.5	1018	1018	0.850459	PASS	0.97	801.1	0.900088	0.903
10439-57	10439-57	3	SL005393	Alpha-amylase 2B	Alpha-amylase 2B	P19961	280	AMY2B	Human	RFU	Protein	20	7251.5	7251.5	0.584775	PASS	1.042	5809.2	0.550415	1.167
10440-26	10440-26	3	SL025782	CXADR-like membrane protein:Extracellular domain	ACAM:ECD	Q9H6B4	79827	CLMP	Human	RFU	Protein	20	1376.2	1376.2	0.92636	PASS	1.001	700.3	0.937721	1.062
10442-1	10442-1	3	SL018089	Transmembrane protein 190	TM190	Q8WZ59	147744	TMEM190	Human	RFU	Protein	20	383.1	383.1	0.577306	PASS	1.072	274.7	0.592117	1.014
10447-18	10447-18	3	SL018138	Polyadenylate-binding protein 3	PABP3	Q9H361	5042	PABPC3	Human	RFU	Protein	20	2916.5	2916.5	1.15322	PASS	0.946	2350	1.17639	0.992
10449-31	10449-31	3	SL008887	Protein shisa-2 homolog	TMM46	Q6UWI4	387914	SHISA2	Human	RFU	Protein	20	3535.2	3535.2	1.13428	PASS	0.873	2071.7	1.32623	0.851
10452-24	10452-24	3	SL025418	Fc_MOUSE	Fc_MOUSE	Q99LC4	NA	NA	Mouse	RFU	Protein	20	864.4	864.4	1.44476	PASS	0.854	477.9	1.58751	0.814
10453-7	10453-7	3	SL018233	Carcinoembryonic antigen-related cell adhesion molecule 20	CEA20	Q6UY09	125931	CEACAM20	Human	RFU	Protein	20	133.2	133.2	1.13458	PASS	0.947	77.2	1.21533	0.913
10454-99	10454-99	3	SL018290	DnaJ homolog subfamily C member 16	DJC16	Q9Y2G8	23341	DNAJC16	Human	RFU	Protein	20	258.5	258.5	1.00701	PASS	0.914	208.6	0.961682	1.083
10455-196	10455-196	3	SL004678	Interleukin-31	IL-31	Q6EBC2	386653	IL31	Human	RFU	Protein	20	726.4	726.4	0.982285	PASS	1.039	632	1.00735	1.008
10457-3	10457-3	3	SL004861	Interleukin-18 receptor accessory protein	IL-18 Rb	O95256	8807	IL18RAP	Human	RFU	Protein	20	639.5	639.5	1.13326	PASS	0.934	335.2	1.20592	0.911
10461-57	10461-57	3	SL025418	Fc_MOUSE	Fc_MOUSE	Q99LC4	NA	NA	Mouse	RFU	Protein	20	216.9	216.9	0.944275	PASS	1.094	168.8	1.0051	0.957
10462-14	10462-14	3	SL012880	Insulin-like peptide INSL5	INSL5	Q9Y5Q6	10022	INSL5	Human	RFU	Protein	20	526.5	526.5	0.837709	PASS	0.97	313.2	0.930705	0.86
10463-23	10463-23	3	SL002514	Intestinal-type alkaline phosphatase	Alkaline phosphatase, intestine	P09923	248	ALPI	Human	RFU	Protein	20	1038.4	1038.4	1.26897	PASS	1.052	659	1.34875	0.969
10464-6	10464-6	3	SL008696	Anthrax toxin receptor 1	ANTR1	Q9H6X2	84168	ANTXR1	Human	RFU	Protein	20	1914.2	1914.2	1.3863	PASS	1.064	1390.2	1.43633	1.041
10467-58	10467-58	3	SL025418	Fc_MOUSE	Fc_MOUSE	Q99LC4	NA	NA	Mouse	RFU	Protein	20	548.6	548.6	0.973385	PASS	0.99	374.3	1.05969	1.009
10471-25	10471-25	3	SL025418	Fc_MOUSE	Fc_MOUSE	Q99LC4	NA	NA	Mouse	RFU	Protein	20	820.6	820.6	0.963146	PASS	0.918	403	0.989629	0.947
10473-2	10473-2	3	SL002602	Trefoil factor 2	Trefoil factor 2	Q03403	7032	TFF2	Human	RFU	Protein	20	416.7	416.7	1.03118	PASS	0.957	193.2	1.05735	1
10476-23	10476-23	3	SL025418	Fc_MOUSE	Fc_MOUSE	Q99LC4	NA	NA	Mouse	RFU	Protein	20	6572.7	6572.7	1.47463	PASS	0.923	5186.8	1.42312	1.076
10479-18	10479-18	3	SL000645	Stromelysin-2	MMP-10	P09238	4319	MMP10	Human	RFU	Protein	20	3488.1	3488.1	0.85768	PASS	0.905	2883.7	0.863391	0.922
10480-33	10480-33	3	SL004557	CD59 glycoprotein	CD59	P13987	966	CD59	Human	RFU	Protein	20	835.8	835.8	1.06839	PASS	1.043	614	1.10981	1.009
10489-19	10489-19	3	SL025418	Fc_MOUSE	Fc_MOUSE	Q99LC4	NA	NA	Mouse	RFU	Protein	20	174.2	174.2	1.33691	PASS	0.973	106.8	1.54433	0.805
10490-3	10490-3	3	SL025976	Dolichyl-diphosphooligosaccharide--protein glycosyltransferase subunit 1:Cytoplasmic domain	RPN1:CD	P04843	6184	RPN1	Human	RFU	Protein	20	4094.1	4094.1	1.08906	PASS	1.025	2810.1	1.06884	1.077
10494-48	10494-48	3	SL025418	Fc_MOUSE	Fc_MOUSE	Q99LC4	NA	NA	Mouse	RFU	Protein	20	310.8	310.8	0.905331	PASS	0.958	224.6	0.908241	0.971
10495-10	10495-10	3	SL025418	Fc_MOUSE	Fc_MOUSE	Q99LC4	NA	NA	Mouse	RFU	Protein	20	227.2	227.2	1.08552	PASS	0.993	157.4	1.085	0.994
10496-11	10496-11	3	SL009322	Calcium-activated chloride channel regulator 1	CaCC	A8K7I4	1179	CLCA1	Human	RFU	Protein	20	766	766	0.828825	PASS	1.048	838.3	0.857399	1.103
10497-242	10497-242	3	SL025418	Fc_MOUSE	Fc_MOUSE	Q99LC4	NA	NA	Mouse	RFU	Protein	20	475.9	475.9	0.98714	PASS	1.096	269.3	1.09151	0.919
10499-1	10499-1	3	SL008733	Transmembrane protein 106A	T106A	Q96A25	113277	TMEM106A	Human	RFU	Protein	20	275.9	275.9	1.15391	PASS	1.082	161.4	1.30696	0.898
10502-15	10502-15	3	SL025418	Fc_MOUSE	Fc_MOUSE	Q99LC4	NA	NA	Mouse	RFU	Protein	20	710.7	710.7	1.13079	PASS	0.838	447.4	1.18273	0.863
10503-55	10503-55	3	SL025418	Fc_MOUSE	Fc_MOUSE	Q99LC4	NA	NA	Mouse	RFU	Protein	20	993	993	1.01347	PASS	0.902	604.7	1.12343	0.896
10504-6	10504-6	3	SL025418	Fc_MOUSE	Fc_MOUSE	Q99LC4	NA	NA	Mouse	RFU	Protein	20	313.1	313.1	0.583489	PASS	0.898	251.4	0.611643	0.966
10505-12	10505-12	3	SL018629	E3 ubiquitin-protein ligase RNF43	RNF43	Q68DV7	54894	RNF43	Human	RFU	Protein	20	1012.9	1012.9	0.999112	PASS	0.996	620.6	1.07004	0.929
10506-53	10506-53	3	SL007962	Membrane-associated progesterone receptor component 2	PGRC2	O15173	10424	PGRMC2	Human	RFU	Protein	20	1437.7	1437.7	0.998126	PASS	1.083	770.4	1.0177	1.095
10507-166	10507-166	3	SL009308	Acrosomal protein SP-10	sperm protein 10	P26436	56	ACRV1	Human	RFU	Protein	20	302.3	302.3	1.01613	PASS	1.03	305.8	1.13647	0.956
10510-62	10510-62	3	SL018612	SLP adapter and CSK-interacting membrane protein	SCIMP	Q6UWF3	388325	SCIMP	Human	RFU	Protein	20	256.1	256.1	0.745778	PASS	1.112	317.3	0.755234	1.122
10512-13	10512-13	3	SL025888	Cytokine receptor common subunit beta:Extracellular domain	IL3RB:ECD	P32927	1439	CSF2RB	Human	RFU	Protein	20	323.9	323.9	0.804321	PASS	0.985	220.2	0.814843	1.018
10513-13	10513-13	3	SL018613	Calsenilin	CSEN	Q9Y2W7	30818	KCNIP3	Human	RFU	Protein	20	1330.3	1330.3	1.27143	PASS	1.025	689.1	1.33243	0.923
10514-5	10514-5	3	SL005360	Prostaglandin-H2 D-isomerase	PGD2 synthase	P41222	5730	PTGDS	Human	RFU	Protein	0.5	12951.2	12951.2	1.42362	PASS	1.029	10391.5	1.28272	1.071
10516-53	10516-53	3	SL025418	Fc_MOUSE	Fc_MOUSE	Q99LC4	NA	NA	Mouse	RFU	Protein	20	92	92	0.789022	PASS	1.024	63.8	0.799305	0.987
10518-14	10518-14	3	SL025418	Fc_MOUSE	Fc_MOUSE	Q99LC4	NA	NA	Mouse	RFU	Protein	20	128.1	128.1	0.82859	PASS	1.056	95.5	0.835072	1.078
10521-10	10521-10	3	SL025939	Matrix-remodeling-associated protein 8:Extracellular domain	MXRA8:ECD	Q9BRK3	54587	MXRA8	Human	RFU	Protein	0.5	610.8	610.8	0.731147	PASS	1.02	507.8	0.692438	1.025
10522-167	10522-167	3	SL025418	Fc_MOUSE	Fc_MOUSE	Q99LC4	NA	NA	Mouse	RFU	Protein	20	7042.5	7042.5	1.6167	PASS	0.848	3530.1	1.96866	0.844
10527-22	10527-22	3	SL013075	ATP-dependent RNA helicase A	DHX9	Q08211	1660	DHX9	Human	RFU	Protein	20	285.5	285.5	1.18909	PASS	0.949	159.8	1.36082	0.898
10528-2	10528-2	3	SL008734	Dipeptidase 1	DPEP1	P16444	1800	DPEP1	Human	RFU	Protein	20	430	430	1.12448	PASS	0.992	286.1	1.19378	0.903
10529-19	10529-19	3	SL025418	Fc_MOUSE	Fc_MOUSE	Q99LC4	NA	NA	Mouse	RFU	Protein	20	475.9	475.9	0.806337	PASS	0.939	337.1	0.888868	0.911
10530-8	10530-8	3	SL016414	Proteasome subunit beta type-6	PSB6	P28072	5694	PSMB6	Human	RFU	Protein	20	552.8	552.8	0.932366	PASS	1.16	361.1	0.979447	1.095
10534-40	10534-40	3	SL025953	Poly [ADP-ribose] polymerase 1:BRCA1 C-terminal:BRCA1 C-terminus domian	PARP:BRCT domain	P09874	142	PARP1	Human	RFU	Protein	20	449.2	449.2	1.15179	PASS	1.017	363.6	1.29752	0.878
10539-30	10539-30	3	SL014293	CD99 antigen-like protein 2	C99L2	Q8TCZ2	83692	CD99L2	Human	RFU	Protein	20	827.2	827.2	1.09447	PASS	1.003	483.9	1.12224	1.085
10547-42	10547-42	3	SL025418	Fc_MOUSE	Fc_MOUSE	Q99LC4	NA	NA	Mouse	RFU	Protein	20	558.5	558.5	1.07507	PASS	1.065	442.2	1.15131	1.031
10548-35	10548-35	3	SL025418	Fc_MOUSE	Fc_MOUSE	Q99LC4	NA	NA	Mouse	RFU	Protein	20	2203.4	2203.4	1.61516	PASS	0.972	1554.6	1.64802	0.918
10550-37	10550-37	3	SL004132	Bone morphogenetic protein receptor type-1B	BMP RIB	O00238	658	BMPR1B	Human	RFU	Protein	20	644.2	644.2	1.1155	PASS	0.936	331.3	1.20456	0.86
10552-88	10552-88	3	SL017983	NKG2-F type II integral membrane protein	NKG2F	O43908	8302	KLRC4	Human	RFU	Protein	20	667.3	667.3	1.10884	PASS	1.006	626.5	1.20844	0.907
10553-8	10553-8	3	SL017988	Torsin-1A-interacting protein 2	TOIP2	Q8NFQ8	163590	TOR1AIP2	Human	RFU	Protein	20	2841.4	2841.4	1.38006	PASS	1.049	2152.4	1.45549	0.955
10557-6	10557-6	3	SL018003	Testis-expressed sequence 29 protein	TEX29	Q8N6K0	121793	TEX29	Human	RFU	Protein	0.5	1100.8	1100.8	0.957634	PASS	1.086	877.4	0.90045	1.071
10558-26	10558-26	3	SL008436	Protocadherin-9	PCDH9	Q9HC56	5101	PCDH9	Human	RFU	Protein	20	4779.6	4779.6	0.789534	PASS	1.16	3908.9	0.808184	1.053
10563-13	10563-13	3	SL018021	LysM and putative peptidoglycan-binding domain-containing protein 3	LYSM3	Q7Z3D4	116068	LYSMD3	Human	RFU	Protein	20	209.8	209.8	1.0443	PASS	1.031	145.2	1.15338	0.882
10565-19	10565-19	3	SL017951	SLIT and NTRK-like protein 3	SLIK3	O94933	22865	SLITRK3	Human	RFU	Protein	20	4692.9	4692.9	1.11936	PASS	1.133	4010.3	1.12753	1.135
10569-28	10569-28	3	SL012443	Microfibrillar-associated protein 2	MFAP2	P55001	4237	MFAP2	Human	RFU	Protein	0.5	1153	1153	1.22295	PASS	1.057	1067.6	1.33033	0.806
10571-14	10571-14	3	SL018096	Alpha-1,3-mannosyl-glycoprotein 2-beta-N-acetylglucosaminyltransferase	MGAT1	P26572	4245	MGAT1	Human	RFU	Protein	20	582.4	582.4	1.08941	PASS	0.901	373.6	1.05718	0.982
10572-65	10572-65	3	SL012372	Cystatin-8	CST8	O60676	10047	CST8	Human	RFU	Protein	20	10734.5	10734.5	0.788096	PASS	0.979	7792.4	0.771722	1.065
10574-10	10574-10	3	SL000283	Beta-2-microglobulin	b2-Microglobulin	P61769	567	B2M	Human	RFU	Protein	20	1548.8	1548.8	0.889859	PASS	1.028	1522.5	0.818734	1.165
10575-31	10575-31	3	SL018139	Poly(U)-binding-splicing factor PUF60	PUF60	Q9UHX1	22827	PUF60	Human	RFU	Protein	20	4897.4	4897.4	1.1015	PASS	1.11	4008.8	1.10834	1.07
10576-7	10576-7	3	SL025965	Plexin domain-containing protein 2:Extracellular domain	PXDC2:ECD	Q6UX71	84898	PLXDC2	Human	RFU	Protein	0.5	662.5	662.5	0.667574	PASS	0.992	560.9	0.572453	1.091
10580-14	10580-14	3	SL012586	Surfactant-associated protein 2	SFTA2	Q6UW10	389376	SFTA2	Human	RFU	Protein	20	492.4	492.4	1.41251	PASS	0.949	297	1.50904	0.865
10583-1	10583-1	3	SL018282	Transmembrane protein 108	TM108	Q6UXF1	66000	TMEM108	Human	RFU	Protein	20	571.5	571.5	1.10371	PASS	1.045	2782.1	1.10307	1.07
10584-7	10584-7	3	SL018289	NADH dehydrogenase [ubiquinone] iron-sulfur protein 4, mitochondrial	NDUS4	O43181	4724	NDUFS4	Human	RFU	Protein	20	4286.9	4286.9	2.64216	PASS	1.036	2745.2	2.76307	0.998
10588-39	10588-39	3	SL011395	Lactosylceramide alpha-2,3-sialyltransferase	SIAT9	Q9UNP4	8869	ST3GAL5	Human	RFU	Protein	20	535.6	535.6	1.12262	PASS	1.028	287.1	1.21122	0.907
10589-7	10589-7	3	SL018354	Retinoic acid early transcript 1L protein	RET1L	Q5VY80	154064	RAET1L	Human	RFU	Protein	20	641.9	641.9	1.28277	PASS	1.152	332	1.41015	0.871
10603-1	10603-1	3	SL012419	Histatin-3	HIS3	P15516	3347	HTN3	Human	RFU	Protein	20	1649.2	1649.2	0.80764	PASS	1.16	1194.3	0.780649	1.154
10605-22	10605-22	3	SL004748	Adipocyte plasma membrane-associated protein	APMAP	Q9HDC9	57136	APMAP	Human	RFU	Protein	20	180.6	180.6	0.752187	PASS	1.049	127.4	0.732955	1.093
10606-34	10606-34	3	SL026012	Torsin-1A-interacting protein 1:Perinuclear domain	TOIP1:Perinuclear	Q5JTV8	26092	TOR1AIP1	Human	RFU	Protein	20	4221.9	4221.9	1.23777	PASS	1.011	3603.9	1.22126	1.077
10608-9	10608-9	3	SL012418	Histatin-1	HIS1	P15515	3346	HTN1	Human	RFU	Protein	20	781.6	781.6	1.0851	PASS	0.999	434.4	1.08435	0.996
10610-8	10610-8	3	SL025418	Fc_MOUSE	Fc_MOUSE	Q99LC4	NA	NA	Mouse	RFU	Protein	20	1132	1132	1.18484	PASS	0.877	727.5	1.31521	0.867
10612-18	10612-18	3	SL008694	Procollagen-lysine,2-oxoglutarate 5-dioxygenase 3	PLOD3	O60568	8985	PLOD3	Human	RFU	Protein	0.5	1993.4	1993.4	0.896716	PASS	1.014	1649.7	0.839963	1.039
10613-33	10613-33	3	SL018589	Protein CASC4	CASC4	Q6P4E1	113201	GOLM2	Human	RFU	Protein	20	2160.9	2160.9	1.11744	PASS	0.989	1646.4	1.13219	0.989
10615-18	10615-18	3	SL008066	Myelin protein P0	MYP0	P25189	4359	MPZ	Human	RFU	Protein	20	1902.7	1902.7	0.885924	PASS	1.035	1332.9	0.861301	1.115
10616-67	10616-67	3	SL017477	Podocalyxin-like protein 2	PDXL2	Q9NZ53	50512	PODXL2	Human	RFU	Protein	20	878	878	1.18281	PASS	0.955	390.1	1.18841	0.915
10618-190	10618-190	3	SL004439	Low-density lipoprotein receptor-related protein 2	megalin	P98164	4036	LRP2	Human	RFU	Protein	20	618.5	618.5	1.12844	PASS	0.962	413.2	1.20027	0.938
10620-21	10620-21	3	SL000548	Beta-microseminoprotein	PSP-94	P08118	4477	MSMB	Human	RFU	Protein	20	11421.8	11421.8	0.782165	PASS	0.994	10504.5	0.776777	1.015
10621-26	10621-26	3	SL018592	Protein Largen	PRR16	Q569H4	51334	PRR16	Human	RFU	Protein	20	552	552	1.02469	PASS	0.946	471.3	1.01303	1
10623-19	10623-19	3	SL025933	Mucin-1:region 1	MUC1:region 1	P15941	4582	MUC1	Human	RFU	Protein	20	477.7	477.7	0.885778	PASS	0.97	297.6	0.893398	1.022
10624-45	10624-45	3	SL018582	Serine protease inhibitor Kazal-type 13	ISK13	Q1W4C9	153218	SPINK13	Human	RFU	Protein	20	339.2	339.2	0.842942	PASS	0.995	238.2	0.865527	1.028
10626-116	10626-116	3	SL018611	Alpha-N-acetylgalactosaminide alpha-2,6-sialyltransferase 3	SIA7C	Q8NDV1	256435	ST6GALNAC3	Human	RFU	Protein	20	1914.9	1914.9	0.92036	PASS	0.968	1129.6	0.969619	1.014
10627-87	10627-87	3	SL007366	Amyloid-like protein 2	APLP2	Q06481	334	APLP2	Human	RFU	Protein	0.5	1099.3	1099.3	0.820128	PASS	0.981	894.5	0.732037	1.104
10630-5	10630-5	3	SL007633	Oxidoreductase HTATIP2	HTAI2	Q9BUP3	10553	HTATIP2	Human	RFU	Protein	20	1077.2	1077.2	1.15233	PASS	1.095	844.3	1.26106	0.993
10636-1	10636-1	3	SL025932	Cell surface glycoprotein CD200 receptor 1:Isoform 4, Cytoplasmic Domain	MO2R1:CD	Q8TD46	131450	CD200R1	Human	RFU	Protein	20	761.8	761.8	1.08782	PASS	1	237.5	1.1306	0.914
10637-50	10637-50	3	SL025903	UPF0577 protein KIAA1324:Extracellular domain	K1324:ECD	Q6UXG2	57535	ELAPOR1	Human	RFU	Protein	20	301.8	301.8	1.30536	PASS	1.003	233.1	1.27127	0.981
10638-1	10638-1	3	SL018685	TERF1-interacting nuclear factor 2	TINF2	Q9BSI4	26277	TINF2	Human	RFU	Protein	20	212.7	212.7	0.88773	PASS	1.033	109.9	0.805377	1.197
10639-1	10639-1	3	SL025418	Fc_MOUSE	Fc_MOUSE	Q99LC4	NA	NA	Mouse	RFU	Protein	20	2789.1	2789.1	1.06576	PASS	1.048	1868.3	1.07051	1.063
10640-9	10640-9	3	SL025418	Fc_MOUSE	Fc_MOUSE	Q99LC4	NA	NA	Mouse	RFU	Protein	20	835.8	835.8	1.09084	PASS	1.092	202.8	1.20328	0.941
10643-16	10643-16	3	SL025948	Noelin-3:Isoform 2, C-term	NOE3:C-term	Q96PB7	118427	OLFM3	Human	RFU	Protein	20	2657.3	2657.3	1.09842	PASS	1.072	1408.9	1.17196	1.072
10645-72	10645-72	3	SL025418	Fc_MOUSE	Fc_MOUSE	Q99LC4	NA	NA	Mouse	RFU	Protein	20	4049.9	4049.9	1.62523	PASS	0.857	2122.8	1.86262	0.871
10647-18	10647-18	3	SL017894	Activating signal cointegrator 1 complex subunit 1	ASCC1	Q8N9N2	51008	ASCC1	Human	RFU	Protein	0.5	1458.7	1458.7	1.08558	PASS	0.999	1242.8	0.964238	1.12
10658-28	10658-28	3	SL025418	Fc_MOUSE	Fc_MOUSE	Q99LC4	NA	NA	Mouse	RFU	Protein	20	849	849	1.37937	PASS	0.887	338.6	1.6224	0.845
10659-49	10659-49	3	SL025418	Fc_MOUSE	Fc_MOUSE	Q99LC4	NA	NA	Mouse	RFU	Protein	20	176.9	176.9	0.915631	PASS	1.049	131.3	0.905786	0.996
10660-33	10660-33	3	SL025418	Fc_MOUSE	Fc_MOUSE	Q99LC4	NA	NA	Mouse	RFU	Protein	20	327.1	327.1	0.88525	PASS	1.031	245.1	0.947018	1.011
10661-4	10661-4	3	SL025418	Fc_MOUSE	Fc_MOUSE	Q99LC4	NA	NA	Mouse	RFU	Protein	20	192.6	192.6	1.05592	PASS	1.033	124	1.26295	0.845
10666-7	10666-7	3	SL012791	N-acetylglucosamine-1-phosphotransferase subunit gamma	GNPTG	Q9UJJ9	84572	GNPTG	Human	RFU	Protein	0.005	802.4	802.4	0.879825	PASS	1.003	729.6	0.820282	1.024
10667-78	10667-78	3	SL018036	Uncharacterized protein C1orf185	CA185	Q5T7R7	284546	C1orf185	Human	RFU	Protein	20	214.6	214.6	1.0014	PASS	0.962	147	1.00374	1.001
10668-5	10668-5	3	SL007377	Syntaxin-4	STX4	Q12846	6810	STX4	Human	RFU	Protein	20	1192.3	1192.3	0.708522	PASS	0.959	1273.7	0.659786	1.152
10692-48	10692-48	3	SL025418	Fc_MOUSE	Fc_MOUSE	Q99LC4	NA	NA	Mouse	RFU	Protein	20	3111.8	3111.8	1.55419	PASS	1.044	1995.8	1.50817	1.065
10693-43	10693-43	3	SL025910	Killer cell lectin-like receptor subfamily G member 2:C-term	KLRG2:C-term	A4D1S0	346689	KLRG2	Human	RFU	Protein	20	1131.8	1131.8	1.07269	PASS	1.011	713.8	1.06874	1.045
10699-52	10699-52	3	SL018603	Prolow-density lipoprotein receptor-related protein 1	LRP1	Q07954	4035	LRP1	Human	RFU	Protein	20	377.4	377.4	0.929557	PASS	1.076	257.4	0.977974	1.014
10701-30	10701-30	3	SL025418	Fc_MOUSE	Fc_MOUSE	Q99LC4	NA	NA	Mouse	RFU	Protein	20	1464	1464	1.09034	PASS	0.928	929.6	1.08654	1.004
10702-1	10702-1	3	SL012521	Collagen alpha-1(XXVIII) chain	COSA1	Q2UY09	340267	COL28A1	Human	RFU	Protein	0.5	5147.6	5147.6	0.710327	PASS	1.061	3883.2	0.687015	1.056
10703-203	10703-203	3	SL006737	Sin3 histone deacetylase corepressor complex component SDS3	SDS3	Q9H7L9	64426	SUDS3	Human	RFU	Protein	20	814.3	814.3	1.00209	PASS	0.932	561	1.097	0.959
10704-91	10704-91	3	SL018605	Lymphoid-restricted membrane protein	LRMP	Q12912	4033	IRAG2	Human	RFU	Protein	20	225.7	225.7	1.11954	PASS	1.062	165.7	1.35719	0.836
10705-14	10705-14	3	SL018611	Alpha-N-acetylgalactosaminide alpha-2,6-sialyltransferase 3	SIA7C	Q8NDV1	256435	ST6GALNAC3	Human	RFU	Protein	20	329.1	329.1	0.857254	PASS	0.946	194.3	0.870865	0.948
10708-3	10708-3	3	SL007007	Progonadoliberin-2	GON2	O43555	2797	GNRH2	Human	RFU	Protein	20	1270.7	1270.7	1.12551	PASS	0.971	291.6	1.11857	0.972
10710-23	10710-23	3	SL012618	Zona pellucida-binding protein 2	ZPBP2	Q6X784	124626	ZPBP2	Human	RFU	Protein	20	101.7	101.7	0.816212	PASS	1.025	69.7	0.834975	1.101
10713-151	10713-151	3	SL017073	CMRF35-like molecule 7	CLM7	A8K4G0	124599	CD300LB	Human	RFU	Protein	20	168.1	168.1	0.97619	PASS	1.139	313.6	1.01326	1.085
10716-35	10716-35	3	SL010942	26S proteasome non-ATPase regulatory subunit 5	PSMD5	Q16401	5711	PSMD5	Human	RFU	Protein	20	1058	1058	0.940277	PASS	1.08	599	0.92913	1.122
10722-13	10722-13	3	SL025912	Tyrosine-protein kinase SYK:Protein kinase domain	KSYK:Protein Kinase	P43405	6850	SYK	Human	RFU	Protein	20	4297.8	4297.8	1.28974	PASS	0.952	3423.9	1.34189	0.963
10723-41	10723-41	3	SL025418	Fc_MOUSE	Fc_MOUSE	Q99LC4	NA	NA	Mouse	RFU	Protein	20	2190.6	2190.6	1.04603	PASS	0.902	1072.7	1.16286	0.936
10724-45	10724-45	3	SL025418	Fc_MOUSE	Fc_MOUSE	Q99LC4	NA	NA	Mouse	RFU	Protein	20	638.7	638.7	0.835885	PASS	0.958	409.4	0.852851	0.966
10731-10	10731-10	3	SL018028	Heparan sulfate glucosamine 3-O-sulfotransferase 5	HS3S5	Q8IZT8	222537	HS3ST5	Human	RFU	Protein	0.5	2923.8	2923.8	1.45521	PASS	0.85	1884.1	1.71665	1.033
10737-96	10737-96	3	SL005397	Leukocyte elastase inhibitor	Serpin B1	P30740	1992	SERPINB1	Human	RFU	Protein	20	4893.9	4893.9	1.37276	PASS	1.041	6233.6	1.53111	0.879
10743-13	10743-13	3	SL008760	SLIT and NTRK-like protein 1	SLIK1	Q96PX8	114798	SLITRK1	Human	RFU	Protein	0.5	3147.1	3147.1	1.08877	PASS	1.006	2185.4	1.0468	1.076
10748-216	10748-216	3	SL018468	Protocadherin beta-2	PCDB2	Q9Y5E7	56133	PCDHB2	Human	RFU	Protein	20	1027.4	1027.4	1.29477	PASS	0.979	469.5	1.37115	0.962
10749-18	10749-18	3	SL000451	Heat shock 70 kDa protein 1A	HSP 70	P0DMV8	3303	HSPA1A	Human	RFU	Protein	20	3118.6	3118.6	0.913474	PASS	1.025	2453.5	0.912512	1.124
10752-8	10752-8	3	SL018591	Chromodomain Y-like protein 2	CDYL2	Q8N8U2	124359	CDYL2	Human	RFU	Protein	20	1152	1152	1.16082	PASS	1.059	1636	1.30672	0.899
10754-113	10754-113	3	SL005237	Prokineticin-2	Prokineticin-2	Q9HC23	60675	PROK2	Human	RFU	Protein	20	2294.1	2294.1	0.815187	PASS	1.004	977.1	0.770634	1.123
10758-2	10758-2	3	SL012375	Keratocan	KERA	O60938	11081	KERA	Human	RFU	Protein	20	2153.1	2153.1	1.38267	PASS	0.905	1508.4	1.44145	0.849
10760-107	10760-107	3	SL018367	Glutamate receptor 4	GRIA4	P48058	2893	GRIA4	Human	RFU	Protein	20	6058.1	6058.1	1.16435	PASS	0.822	3458.8	1.16153	0.9
10761-5	10761-5	3	SL006541	Transmembrane emp24 domain-containing protein 2	TMED2	Q15363	10959	TMED2	Human	RFU	Protein	20	680	680	1.07578	PASS	0.988	432.4	1.13409	0.948
10762-2	10762-2	3	SL025911	Killer cell lectin-like receptor subfamily G member 2:N-term	KLRG2:N-term	A4D1S0	346689	KLRG2	Human	RFU	Protein	20	853.8	853.8	2.96561	PASS	0.992	585.2	3.16691	0.961
10767-52	10767-52	3	SL018836	G-protein coupled receptor 64	GPR64	Q8IZP9	10149	ADGRG2	Human	RFU	Protein	20	723.8	723.8	1.22865	PASS	1.078	464.2	1.39299	0.923
10780-10	10780-10	3	SL008723	Ras-related protein Rab-3D	RAB3D	O95716	9545	RAB3D	Human	RFU	Protein	20	556.8	556.8	0.990219	PASS	1.026	150.9	0.958678	1.131
10781-19	10781-19	3	SL008886	C-type lectin domain family 4 member G	CLC4G	Q6UXB4	339390	CLEC4G	Human	RFU	Protein	0.5	4195.2	4195.2	1.2553	PASS	0.904	3530.4	1.11025	0.982
10785-8	10785-8	3	SL018337	Leucine-rich repeat-containing protein 52	LRC52	Q8N7C0	440699	LRRC52	Human	RFU	Protein	20	1189.5	1189.5	0.937574	PASS	0.984	750	0.868819	1.143
10791-21	10791-21	3	SL025418	Fc_MOUSE	Fc_MOUSE	Q99LC4	NA	NA	Mouse	RFU	Protein	20	120.3	120.3	0.77264	PASS	1.057	94.6	0.785248	1.15
10798-4	10798-4	3	SL018456	CMRF35-like molecule 2	CLM2	Q496F6	342510	CD300E	Human	RFU	Protein	20	653.6	653.6	1.12884	PASS	1.034	438.9	1.21691	0.983
10800-15	10800-15	3	SL003668	Serpin H1	Collagen-binding protein	P50454	871	SERPINH1	Human	RFU	Protein	20	1423.7	1423.7	1.21757	PASS	1.104	1248.7	1.33106	0.9
10801-11	10801-11	3	SL004843	Ephrin-A2	Ephrin-A2	O43921	1943	EFNA2	Human	RFU	Protein	20	3162.1	3162.1	0.871462	PASS	0.988	2188.2	0.881692	1.006
10803-22	10803-22	3	SL000451	Heat shock 70 kDa protein 1A	HSP 70	P0DMV8	3303	HSPA1A	Human	RFU	Protein	20	3151.9	3151.9	0.727837	PASS	1.009	2408.1	0.729235	1.063
10809-14	10809-14	3	SL018479	Killer cell lectin-like receptor subfamily B member 1	KLRB1	Q12918	3820	KLRB1	Human	RFU	Protein	20	444.8	444.8	1.06564	PASS	1.053	274.9	1.08303	1.071
10814-7	10814-7	3	SL016708	T-cell surface glycoprotein CD1a	CD1A	P06126	909	CD1A	Human	RFU	Protein	20	1167.3	1167.3	1.28969	PASS	0.975	676	1.49846	0.859
10815-2	10815-2	3	SL018601	Intracellular hyaluronan-binding protein 4	HABP4	Q5JVS0	22927	HABP4	Human	RFU	Protein	20	371.5	371.5	0.773153	PASS	1.197	404.9	0.800129	1.2
10816-150	10816-150	3	SL022717	Paired immunoglobulin-like type 2 receptor alpha isoform FDF03-M14	PILRA isoform FDF03-M14	Q9UKJ1	29992	PILRA	Human	RFU	Protein	20	2528.5	2528.5	0.667926	PASS	1.094	1560.3	0.607302	1.199
10818-36	10818-36	3	SL008921	Sphingomyelin phosphodiesterase	ASM	P17405	6609	SMPD1	Human	RFU	Protein	0.5	1339.7	1339.7	1.04951	PASS	0.972	1121.7	0.973336	0.987
10823-19	10823-19	3	SL025418	Fc_MOUSE	Fc_MOUSE	Q99LC4	NA	NA	Mouse	RFU	Protein	20	1799.4	1799.4	1.63969	PASS	0.942	1263.1	1.62167	0.973
10825-12	10825-12	3	SL018584	V-set and immunoglobulin domain-containing protein 10	VSI10	Q8N0Z9	54621	VSIG10	Human	RFU	Protein	20	1094	1094	0.983724	PASS	1.062	644.2	1.00978	1.084
10827-67	10827-67	3	SL018590	Leucine-rich repeat and immunoglobulin-like domain-containing nogo receptor-interacting protein 3	LIGO3	P0C6S8	645191	LINGO3	Human	RFU	Protein	20	370.4	370.4	0.780776	PASS	1.085	227.3	0.771185	1.148
10830-5	10830-5	3	SL025899	EF-hand calcium-binding domain-containing protein 14:N-term	K0494:N-term	O75071	9813	EFCAB14	Human	RFU	Protein	20	406	406	0.930552	PASS	1.004	298.9	0.957773	1.008
10832-24	10832-24	3	SL018597	Beta-1,4-galactosyltransferase 6	B4GT6	Q9UBX8	9331	B4GALT6	Human	RFU	Protein	20	1119.2	1119.2	0.91103	PASS	1.107	862.6	0.955356	1.099
10833-64	10833-64	3	SL012788	Hedgehog-interacting protein	HHIP	Q96QV1	64399	HHIP	Human	RFU	Protein	0.5	985.2	985.2	0.901537	PASS	1.053	845	0.91903	1.027
10835-25	10835-25	3	SL018593	Alpha-1,4-N-acetylglucosaminyltransferase	A4GCT	Q9UNA3	51146	A4GNT	Human	RFU	Protein	20	1235	1235	0.974205	PASS	1.087	836.6	0.953594	1.15
10842-7	10842-7	3	SL018620	Beta-1,3-galactosyl-O-glycosyl-glycoprotein beta-1,6-N-acetylglucosaminyltransferase 4	GCNT4	Q9P109	51301	GCNT4	Human	RFU	Protein	20	654.5	654.5	0.988372	PASS	0.975	432.4	1.19653	0.83
10847-1	10847-1	3	SL018624	Sialic acid-binding Ig-like lectin 15	SIG15	Q6ZMC9	284266	SIGLEC15	Human	RFU	Protein	20	1236.5	1236.5	1.0502	PASS	0.964	770.2	1.19711	0.876
10848-137	10848-137	3	SL018632	Butyrophilin-like protein 3	BTNL3	Q6UXE8	10917	BTNL3	Human	RFU	Protein	20	466.4	466.4	0.876692	PASS	0.984	329.1	0.947005	0.964
10851-77	10851-77	3	SL007417	Interleukin-27 subunit beta	IL27B	Q14213	10148	EBI3	Human	RFU	Protein	20	12358	12358	0.789054	PASS	1.073	8161.6	0.752582	1.096
10852-114	10852-114	3	SL012987	Heterogeneous nuclear ribonucleoprotein D-like	HNRDL	O14979	9987	HNRNPDL	Human	RFU	Protein	20	14808.5	14808.5	0.895639	PASS	1.047	17225.3	0.835883	1.119
10854-15	10854-15	3	SL018620	Beta-1,3-galactosyl-O-glycosyl-glycoprotein beta-1,6-N-acetylglucosaminyltransferase 4	GCNT4	Q9P109	51301	GCNT4	Human	RFU	Protein	20	2685.4	2685.4	1.34297	PASS	0.866	1597.6	1.44214	0.866
10855-55	10855-55	3	SL009948	Plexin-B2	PLXB2	O15031	23654	PLXNB2	Human	RFU	Protein	20	4659.9	4659.9	0.880922	PASS	1.004	2843.9	0.875345	1.022
10866-60	10866-60	3	SL018833	Serine/threonine-protein phosphatase 4 regulatory subunit 3A	P4R3A	Q6IN85	55671	PPP4R3A	Human	RFU	Protein	20	4967.6	4967.6	1.00252	PASS	1.08	5837.8	0.976874	1.08
10870-32	10870-32	3	SL025990	Spastin:Microtubule interacting and trafficking domain	Spastin:MIT	Q9UBP0	6683	SPAST	Human	RFU	Protein	20	7897.9	7897.9	0.981898	PASS	1.089	7857.8	0.931917	1.142
10876-300	10876-300	3	SL018839	BRCA1-associated ATM activator 1	BRAT1	Q6PJG6	221927	BRAT1	Human	RFU	Protein	20	847	847	1.13737	PASS	0.998	537.6	1.17525	1.005
10880-38	10880-38	3	SL018034	Protein FAM163B	F163B	P0C2L3	642968	FAM163B	Human	RFU	Protein	20	3677.9	3677.9	1.29099	PASS	1.053	3066.1	1.33103	1.057
10882-12	10882-12	3	SL005718	Desmocollin-1	Desmocollin-1	Q08554	1823	DSC1	Human	RFU	Protein	20	975	975	1.07426	PASS	0.896	607.6	1.17413	0.932
10885-36	10885-36	3	SL016472	Bombesin receptor-activated protein C6orf89	CF089	Q6UWU4	221477	C6orf89	Human	RFU	Protein	20	1853.1	1853.1	1.06844	PASS	1.024	1387	1.10878	1.064
10888-4	10888-4	3	SL025418	Fc_MOUSE	Fc_MOUSE	Q99LC4	NA	NA	Mouse	RFU	Protein	20	134.6	134.6	0.800238	PASS	0.942	92	0.798339	0.987
10889-2	10889-2	3	SL017998	Melanocortin-2 receptor accessory protein 2	MRAP2	Q96G30	112609	MRAP2	Human	RFU	Protein	20	1112	1112	1.26249	PASS	1.004	811.5	1.27596	1.028
10890-135	10890-135	3	SL018026	Lactase-like protein	LCTL	Q6UWM7	197021	LCTL	Human	RFU	Protein	20	1048.9	1048.9	1.12749	PASS	1.006	803.5	1.25737	0.916
10892-8	10892-8	3	SL007619	Oncostatin-M-specific receptor subunit beta	OSMR	Q99650	9180	OSMR	Human	RFU	Protein	20	2232.2	2232.2	1.0271	PASS	0.884	1225.1	0.998479	1.032
10895-28	10895-28	3	SL017961	Transmembrane protease serine 11B	TM11B	Q86T26	132724	TMPRSS11B	Human	RFU	Protein	20	1493.4	1493.4	1.23442	PASS	0.93	1832.7	1.27991	0.892
10900-272	10900-272	3	SL013230	Stathmin-2	STMN2	Q93045	11075	STMN2	Human	RFU	Protein	20	1116.3	1116.3	0.721217	PASS	1.11	1048.8	0.71668	1.171
10902-53	10902-53	3	SL018040	Retroviral-like aspartic protease 1	APRV1	Q53RT3	151516	ASPRV1	Human	RFU	Protein	0.5	657.6	657.6	0.794203	PASS	0.995	507.3	0.773829	1.019
10903-50	10903-50	3	SL017987	Syntaxin-8	STX8	Q9UNK0	9482	STX8	Human	RFU	Protein	20	1914.8	1914.8	0.871116	PASS	1.02	1423.2	0.84647	1.091
10907-116	10907-116	3	SL009074	Neurotrimin	NTRI	Q9P121	50863	NTM	Human	RFU	Protein	20	12580.5	12580.5	0.937766	PASS	0.938	9466	0.9225	0.938
10908-2	10908-2	3	SL017992	Polypeptide N-acetylgalactosaminyltransferase 13	GLT13	Q8IUC8	114805	GALNT13	Human	RFU	Protein	20	1260.3	1260.3	0.879852	PASS	0.923	870.5	0.909111	0.963
10914-4	10914-4	3	SL025418	Fc_MOUSE	Fc_MOUSE	Q99LC4	NA	NA	Mouse	RFU	Protein	20	1227.1	1227.1	1.1595	PASS	0.905	743.7	1.22428	0.98
10917-40	10917-40	3	SL006983	Guanine nucleotide-binding protein G(I)/G(S)/G(O) subunit gamma-T2	GBGT2	O14610	2793	GNGT2	Human	RFU	Protein	20	514.6	514.6	0.854959	PASS	0.959	365.9	0.855812	1.003
10924-258	10924-258	3	SL018077	Neuferricin	NEUFC	Q8WUJ1	124936	CYB5D2	Human	RFU	Protein	20	108.7	108.7	0.895387	PASS	1.1	71.5	0.944396	1.003
10927-65	10927-65	3	SL025418	Fc_MOUSE	Fc_MOUSE	Q99LC4	NA	NA	Mouse	RFU	Protein	20	601	601	0.954726	PASS	1.022	442.5	0.954878	1.083
10933-107	10933-107	3	SL018094	Calcium-binding protein 8	CABP8	Q9BXU9	83698	CALN1	Human	RFU	Protein	20	1186.4	1186.4	0.744992	PASS	0.928	785.1	0.835023	0.883
10938-13	10938-13	3	SL003442	Lymphocyte function-associated antigen 3	sLFA-3	P19256	965	CD58	Human	RFU	Protein	20	1558.8	1558.8	1.14542	PASS	0.97	955.4	1.16138	1.029
10939-16	10939-16	3	SL018105	Pleckstrin homology domain-containing family A member 4	PKHA4	Q9H4M7	57664	PLEKHA4	Human	RFU	Protein	20	383.2	383.2	1.28118	PASS	1.003	301.9	1.41454	0.851
10940-25	10940-25	3	SL008242	Sarcalumenin	SRCA	Q86TD4	6345	SRL	Human	RFU	Protein	20	1174.4	1174.4	0.738059	PASS	1.029	781.2	0.715618	1.074
10943-36	10943-36	3	SL025418	Fc_MOUSE	Fc_MOUSE	Q99LC4	NA	NA	Mouse	RFU	Protein	20	297.2	297.2	0.817157	PASS	1.095	359.7	0.840498	1.076
10945-11	10945-11	3	SL006065	Syntaxin-6	Syntaxin-6	O43752	10228	STX6	Human	RFU	Protein	20	3326.7	3326.7	1.30885	PASS	1.168	2138.5	1.45538	0.967
10948-14	10948-14	3	SL008958	Phospholipase D3	PLD3	Q8IV08	23646	PLD3	Human	RFU	Protein	20	355.1	355.1	1.02987	PASS	0.965	283.1	1.04533	0.988
10949-59	10949-59	3	SL008009	60S acidic ribosomal protein P2	RLA2	P05387	6181	RPLP2	Human	RFU	Protein	20	3834.1	3834.1	1.20011	PASS	0.848	376.4	1.19357	0.874
10953-14	10953-14	3	SL018252	C-type lectin domain family 2 member A	CLC2A	Q6UVW9	387836	CLEC2A	Human	RFU	Protein	20	639.6	639.6	1.05458	PASS	1.022	484.7	1.08517	1.024
10955-4	10955-4	3	SL014095	C-type lectin domain family 10 member A	CLC10	Q8IUN9	10462	CLEC10A	Human	RFU	Protein	20	607.1	607.1	1.12364	PASS	0.974	364.8	1.24712	0.897
10959-125	10959-125	3	SL005478	BET1-like protein	BET1L	Q9NYM9	51272	BET1L	Human	RFU	Protein	20	356.8	356.8	0.879034	PASS	0.948	277.8	0.861212	1.071
10961-15	10961-15	3	SL015329	Retinoic acid receptor responder protein 3	TIG3	Q9UL19	5920	PLAAT4	Human	RFU	Protein	20	1530.8	1530.8	1.2083	PASS	1.088	1035.2	1.31784	0.916
10962-46	10962-46	3	SL025418	Fc_MOUSE	Fc_MOUSE	Q99LC4	NA	NA	Mouse	RFU	Protein	20	764.5	764.5	1.17924	PASS	0.925	484.6	1.30617	0.844
10966-1	10966-1	3	SL000251	Alpha-2-HS-glycoprotein	a2-HS-Glycoprotein	P02765	197	AHSG	Human	RFU	Protein	0.5	8747.5	8747.5	0.905341	PASS	1.016	6991.6	0.799859	1.054
10967-12	10967-12	3	SL000546	Prolactin	PRL	P01236	5617	PRL	Human	RFU	Protein	20	3018.2	3018.2	1.11029	PASS	0.955	1974.7	1.1617	0.96
10970-3	10970-3	3	SL018330	Ecto-ADP-ribosyltransferase 3	NAR3	Q13508	419	ART3	Human	RFU	Protein	0.5	1617.6	1617.6	0.942218	PASS	0.981	1357.1	0.827459	1.08
10974-20	10974-20	3	SL012454	Serine protease inhibitor Kazal-type 7	ISK7	P58062	84651	SPINK7	Human	RFU	Protein	20	1758.2	1758.2	0.927565	PASS	1.006	1300.2	0.961133	0.973
10975-59	10975-59	3	SL008738	Mucin-like protein 1	MUCL1	Q96DR8	118430	MUCL1	Human	RFU	Protein	20	1004.4	1004.4	1.49109	PASS	0.83	536	1.56035	0.8
10976-44	10976-44	3	SL025935	Mucin-1:region 3	MUC1:region 3	P15941	4582	MUC1	Human	RFU	Protein	20	1112.8	1112.8	1.23002	PASS	0.918	718.8	1.31072	0.896
10977-55	10977-55	3	SL017252	Unique cartilage matrix-associated protein	UCMA	Q8WVF2	221044	UCMA	Human	RFU	Protein	20	1566.3	1566.3	1.08133	PASS	0.896	938.2	1.07332	0.902
10978-39	10978-39	3	SL009327	Growth hormone variant	SOM2	P01242	2689	GH2	Human	RFU	Protein	20	624	624	1.04435	PASS	1.062	505.6	1.06941	1.059
10980-11	10980-11	3	SL007155	Acetylcholinesterase	ACES	P22303	43	ACHE	Human	RFU	Protein	20	2779.2	2779.2	0.787978	PASS	1.108	2320.8	0.768329	1.148
10981-56	10981-56	3	SL013799	Pro-neuregulin-3, membrane-bound isoform	NRG3	P56975	10718	NRG3	Human	RFU	Protein	20	772.3	772.3	1.10108	PASS	0.964	388.7	1.14279	0.886
10990-21	10990-21	3	SL017128	Leucine-rich repeat serine/threonine-protein kinase 2	LRRK2	Q5S007	120892	LRRK2	Human	RFU	Protein	0.5	2713.4	2713.4	1.19586	PASS	0.96	1892.9	1.24714	0.903
11067-13	11067-13	3	SL001791	Osteocalcin	Osteocalcin	P02818	632	BGLAP	Human	RFU	Protein	0.5	1132.7	1132.7	1.06088	PASS	1.045	1927.8	0.997271	1.036
11071-1	11071-1	3	SL000481	Interleukin-5	IL-5	P05113	3567	IL5	Human	RFU	Protein	20	512.7	512.7	0.839666	PASS	0.987	353.8	0.914719	0.909
11081-1	11081-1	3	SL007151	Glycerol-3-phosphate dehydrogenase [NAD(+)], cytoplasmic	GPDA	P21695	2819	GPD1	Human	RFU	Protein	20	1496.2	1496.2	0.948643	PASS	1.08	1176.8	1.02557	0.988
11089-7	11089-7	3	SL000459	Immunoglobulin A	IgA	P01876|P01877	3493 3494	IGHA1|IGHA2	Human	RFU	Protein	0.005	6989.4	6989.4	0.712913	PASS	1.005	6789.3	0.696926	1.006
11094-104	11094-104	3	SL007361	Galectin-10	LPPL	Q05315	1178	CLC	Human	RFU	Protein	20	1196.3	1196.3	1.16781	PASS	1.002	1002.1	1.19487	1.018
11096-57	11096-57	3	SL018921	HemK methyltransferase family member 2	HEMK2	Q9Y5N5	29104	N6AMT1	Human	RFU	Protein	20	3223.3	3223.3	1.22914	PASS	0.993	2567.1	1.27676	1.009
11098-1	11098-1	3	SL007953	Pyridoxal kinase	PDXK	O00764	8566	PDXK	Human	RFU	Protein	20	654	654	0.821711	PASS	1.091	682	0.855685	1.068
11102-22	11102-22	3	SL012561	Regenerating islet-derived protein 4	REG4	Q9BYZ8	83998	REG4	Human	RFU	Protein	20	41262.9	41262.9	0.638466	PASS	1.042	31661.8	0.590592	1.082
11103-24	11103-24	3	SL000448	Heat shock protein beta-1	HSP 27	P04792	3315	HSPB1	Human	RFU	Protein	20	2631.8	2631.8	0.706827	PASS	0.991	1896.5	0.714038	1.011
11104-13	11104-13	3	SL003340	Chitinase-3-like protein 1	YKL-40	P36222	1116	CHI3L1	Human	RFU	Protein	0.5	27317.8	27317.8	0.752148	PASS	1.011	20587.4	0.719734	1.007
11107-25	11107-25	3	SL007735	Teneurin-3	TEN3	Q9P273	55714	TENM3	Human	RFU	Protein	20	502.5	502.5	0.684325	PASS	0.954	386	0.690437	1.027
11109-56	11109-56	3	SL025995	Sushi, von Willebrand factor type A, EGF and pentraxin domain-containing protein 1:Sushi 15-18	SVEP1:Sushi 15-18	Q4LDE5	79987	SVEP1	Human	RFU	Protein	0.5	2634.6	2634.6	0.902817	PASS	1.056	2056.7	0.872875	1.055
11110-4	11110-4	3	SL019320	Transmembrane protein 119	TM119	Q4V9L6	338773	TMEM119	Human	RFU	Protein	20	469.5	469.5	1.18891	PASS	0.946	314.9	1.31182	0.864
11112-18	11112-18	3	SL016490	Protein kish-A	KISHA	Q8TBQ9	153339	TMEM167A	Human	RFU	Protein	20	315.6	315.6	0.893798	PASS	1.078	259.2	0.907679	1.054
11116-16	11116-16	3	SL018991	Uncharacterized protein C11orf87	CK087	Q6NUJ2	399947	C11orf87	Human	RFU	Protein	20	4158.2	4158.2	1.57186	PASS	0.965	3037.3	1.51455	1.006
11117-2	11117-2	3	SL009460	Spermatogenesis-associated protein 20	SPT20	Q8TB22	64847	SPATA20	Human	RFU	Protein	20	2057.4	2057.4	1.08096	PASS	1.045	1545.4	1.08	1.039
11118-107	11118-107	3	SL019321	Ras-related protein Rab-17	RAB17	Q9H0T7	64284	RAB17	Human	RFU	Protein	20	9305.2	9305.2	1.46301	PASS	0.887	5306.6	1.66506	0.821
11120-49	11120-49	3	SL019329	N-acetyltransferase 14	NAT14	Q8WUY8	57106	NAT14	Human	RFU	Protein	20	3151.1	3151.1	1.12737	PASS	0.934	1818.5	1.16522	0.979
11121-56	11121-56	3	SL012520	Brorin	VWC2	Q2TAL6	375567	VWC2	Human	RFU	Protein	20	5646.6	5646.6	0.613188	PASS	1.079	3776.4	0.561616	1.2
11122-97	11122-97	3	SL019337	Maspardin	SPG21	Q9NZD8	51324	SPG21	Human	RFU	Protein	20	1039.3	1039.3	1.2815	PASS	1.067	930.8	1.31142	1.067
11126-102	11126-102	3	SL007986	Triple functional domain protein	TRIO	O75962	7204	TRIO	Human	RFU	Protein	0.5	550.5	550.5	0.945389	PASS	0.926	376.2	0.882494	0.891
11129-66	11129-66	3	SL007065	Bone morphogenetic protein 15	BMP15	O95972	9210	BMP15	Human	RFU	Protein	20	1277.5	1277.5	1.23981	PASS	0.964	810.2	1.37766	0.989
11130-158	11130-158	3	SL019338	Voltage-dependent L-type calcium channel subunit beta-4	CACB4	O00305	785	CACNB4	Human	RFU	Protein	20	498.1	498.1	0.766898	PASS	1.026	469.7	0.782807	1.037
11134-30	11134-30	3	SL019322	Peptide chain release factor 1-like, mitochondrial	RF1ML	Q9UGC7	54516	MTRF1L	Human	RFU	Protein	20	2112.4	2112.4	0.922043	PASS	0.926	555.2	0.911578	0.983
11135-5	11135-5	3	SL012643	39S ribosomal protein L55, mitochondrial	RM55	Q7Z7F7	128308	MRPL55	Human	RFU	Protein	20	535	535	1.00545	PASS	0.983	345.4	0.939421	1.103
11137-43	11137-43	3	SL025889	Cytokine receptor common subunit beta:Cytoplasmic domain	IL3RB:CD	P32927	1439	CSF2RB	Human	RFU	Protein	20	652.2	652.2	1.39897	PASS	1.014	405.6	1.53531	0.847
11138-16	11138-16	3	SL006056	Runt-related transcription factor 3	RUNX3	Q13761	864	RUNX3	Human	RFU	Protein	20	948	948	0.996217	PASS	1.099	890.1	1.04256	1.056
11139-4	11139-4	3	SL025418	Fc_MOUSE	Fc_MOUSE	Q99LC4	NA	NA	Mouse	RFU	Protein	20	3532.2	3532.2	1.15221	PASS	0.95	1983.5	1.13121	1.034
11140-56	11140-56	3	SL025819	Collagen alpha-1(I) chain:C-term propeptide	CO1A1:C-term propeptide	P02452	1277	COL1A1	Human	RFU	Protein	0.5	2386.4	2386.4	1.14676	PASS	0.923	2039.6	1.0687	0.894
11142-11	11142-11	3	SL025792	Angiopoietin-related protein 1:C-Term, Fibrinogen domian	ANGL1:C-term	O95841	9068	ANGPTL1	Human	RFU	Protein	0.5	982.5	982.5	0.741621	PASS	0.989	820.9	0.731953	0.968
11143-32	11143-32	3	SL025949	Noelin-3:Isoform 2, N-term	NOE3:N-term	Q96PB7	118427	OLFM3	Human	RFU	Protein	20	1544	1544	0.999353	PASS	0.95	1548.3	1.03791	0.978
11144-10	11144-10	3	SL012527	Beta-defensin 116	DB116	Q30KQ4	245930	DEFB116	Human	RFU	Protein	20	519.8	519.8	0.831946	PASS	1.021	405.3	0.86749	1.017
11145-72	11145-72	3	SL019333	UPF0606 protein KIAA1549L	K154L	Q6ZVL6	25758	KIAA1549L	Human	RFU	Protein	20	718	718	0.870725	PASS	0.945	486.4	0.87861	1.004
11146-4	11146-4	3	SL019339	T-box transcription factor TBX22	TBX22	Q9Y458	50945	TBX22	Human	RFU	Protein	20	698.5	698.5	0.846051	PASS	0.919	466.4	0.899781	0.943
11147-17	11147-17	3	SL026020	Trem-like transcript 1 protein:immunoreceptor tyrosine-based inhibition motif	TRML1:ITIM	Q86YW5	340205	TREML1	Human	RFU	Protein	20	368.9	368.9	0.892788	PASS	0.965	285.5	0.88001	1.023
11149-3	11149-3	3	SL026003	Toll-like receptor 1:Cytoplasmic domain	TLR1:CD	Q15399	7096	TLR1	Human	RFU	Protein	20	1446	1446	1.12415	PASS	0.979	791	1.19405	0.921
11150-3	11150-3	3	SL002657	Collagen alpha-1(VI) chain	Collagen a1(VI)	P12109	1291	COL6A1	Human	RFU	Protein	20	3444.8	3444.8	0.777099	PASS	0.989	2500.4	0.80039	0.963
11152-46	11152-46	3	SL003918	Kallikrein-13	kallikrein 13	Q9UKR3	26085	KLK13	Human	RFU	Protein	20	8813.6	8813.6	0.893104	PASS	1.036	7791.2	0.855648	1.054
11155-16	11155-16	3	SL019315	Collagen alpha-5(VI) chain	CO6A5	A8TX70	256076	COL6A5	Human	RFU	Protein	20	397	397	0.861545	PASS	1.003	299.6	0.871378	1.066
11157-35	11157-35	3	SL000451	Heat shock 70 kDa protein 1A	HSP 70	P0DMV8	3303	HSPA1A	Human	RFU	Protein	0.5	2361.6	2361.6	1.17639	PASS	0.974	1931.5	1.11728	0.945
11159-14	11159-14	3	SL025937	Mitochondrial ubiquitin ligase activator of NFKB 1:Cytoplasmic domain	MUL1:CD	Q969V5	79594	MUL1	Human	RFU	Protein	20	359	359	0.979269	PASS	1.104	232.8	1.03757	1.059
11160-56	11160-56	3	SL019335	RING finger protein 122	RN122	Q9H9V4	79845	RNF122	Human	RFU	Protein	0.5	1872.2	1872.2	1.21532	PASS	1.09	1212.4	1.2886	0.93
11161-5	11161-5	3	SL019340	Spartin	SPG20	Q8N0X7	23111	SPART	Human	RFU	Protein	20	593.6	593.6	1.12659	PASS	1.024	506.2	1.14066	0.979
11162-37	11162-37	3	SL019313	Equatorin	EQTN	Q9NQ60	54586	EQTN	Human	RFU	Protein	20	838.8	838.8	1.44696	PASS	1.186	2209.7	1.61774	0.958
11163-7	11163-7	3	SL019316	Protein FAM162B	F162B	Q5T6X4	221303	FAM162B	Human	RFU	Protein	20	1522	1522	0.917918	PASS	0.92	1013.8	0.968686	0.962
11164-7	11164-7	3	SL019319	Teneurin-2	TEN2	Q9NT68	57451	TENM2	Human	RFU	Protein	20	2845.9	2845.9	1.11525	PASS	0.891	1859.5	1.1795	0.885
11168-3	11168-3	3	SL019053	Multiple epidermal growth factor-like domains protein 10	MEG10	Q96KG7	84466	MEGF10	Human	RFU	Protein	20	755.5	755.5	1.397	PASS	0.866	516	1.43304	0.895
11171-25	11171-25	3	SL025862	Filamin-A:Calponin Homology 2	filamin A:CH2	P21333	2316	FLNA	Human	RFU	Protein	0.5	659.8	659.8	0.968869	PASS	1.114	547.7	0.956232	1.097
11173-29	11173-29	3	SL019119	Allergin-1	MILR1	Q7Z6M3	284021	MILR1	Human	RFU	Protein	20	728.8	728.8	0.923233	PASS	1.081	470.2	0.955177	1.108
11174-8	11174-8	3	SL026002	Thrombospondin type-1 domain-containing protein 7A:Thrombospondin type-1 domain 6	THS7A:TSP type-1 domain 6	Q9UPZ6	221981	THSD7A	Human	RFU	Protein	0.5	2404.1	2404.1	1.34804	PASS	1.058	1929.7	1.30771	1.021
11175-45	11175-45	3	SL018606	Lysophosphatidylcholine acyltransferase 2	PCAT2	Q7L5N7	54947	LPCAT2	Human	RFU	Protein	20	1175.6	1175.6	0.85374	PASS	1.007	876.2	0.870557	1.032
11177-16	11177-16	3	SL006465	Keratin, type II cytoskeletal 5	K2C5	P13647	3852	KRT5	Human	RFU	Protein	20	2324.9	2324.9	0.847298	PASS	1.044	1722	0.848039	1.055
11178-21	11178-21	3	SL025996	Sushi, von Willebrand factor type A, EGF and pentraxin domain-containing protein 1:EGF-like domains 4-6	SVEP1:EGF-like domains 4-6	Q4LDE5	79987	SVEP1	Human	RFU	Protein	0.5	1741.2	1741.2	1.48808	PASS	0.98	1414	1.35798	1.015
11179-7	11179-7	3	SL006717	Testis-specific serine/threonine-protein kinase 1	TSSK1	Q9BXA7	83942	TSSK1B	Human	RFU	Protein	20	1213.4	1213.4	1.05184	PASS	0.975	1147.2	1.04866	0.987
11180-17	11180-17	3	SL019318	SWI/SNF complex subunit SMARCC1	SMRC1	Q92922	6599	SMARCC1	Human	RFU	Protein	20	1543.3	1543.3	1.3348	PASS	0.946	1124.8	1.48881	0.881
11184-51	11184-51	3	SL002762	Chromogranin-A	CgA	P10645	1113	CHGA	Human	RFU	Protein	0.5	38703.1	38703.1	0.806348	PASS	1.057	33431.1	0.749826	1.093
11185-145	11185-145	3	SL019341	GTP cyclohydrolase 1	GCH1	P30793	2643	GCH1	Human	RFU	Protein	20	872.5	872.5	1.25739	PASS	0.909	550.6	1.30146	0.897
11186-12	11186-12	3	SL019314	Transmembrane protein 52	TMM52	Q8NDY8	339456	TMEM52	Human	RFU	Protein	20	701.2	701.2	1.18566	PASS	0.904	379.6	1.17179	0.879
11187-11	11187-11	3	SL018579	C-type lectin domain family 12 member A	CL12A	Q5QGZ9	160364	CLEC12A	Human	RFU	Protein	20	2062.2	2062.2	0.973517	PASS	1.125	1619.3	0.96019	1.12
11190-129	11190-129	3	SL019328	ATP-dependent zinc metalloprotease YME1L1	YMEL1	Q96TA2	10730	YME1L1	Human	RFU	Protein	20	1405.3	1405.3	1.02063	PASS	0.908	827.2	1.06883	0.884
11192-168	11192-168	3	SL008302	Tubulointerstitial nephritis antigen-like	TINAL	Q9GZM7	64129	TINAGL1	Human	RFU	Protein	20	3583.9	3583.9	0.919326	PASS	1.094	2776.6	0.906055	1.035
11193-27	11193-27	3	SL019342	Hepatocyte nuclear factor 1-alpha	HNF1A	P20823	6927	HNF1A	Human	RFU	Protein	20	388.4	388.4	0.910882	PASS	1.111	787.6	0.912165	1.13
11194-6	11194-6	3	SL007783	Signaling threshold-regulating transmembrane adapter 1	SIT1	Q9Y3P8	27240	SIT1	Human	RFU	Protein	20	827.1	827.1	0.782276	PASS	1.119	426.8	0.776912	1.178
11196-31	11196-31	3	SL025822	Collagen alpha-3(VI) chain:Bovine pancreatic trypsin inhibitor/Kunitz inhibitor domain, isoform 1	Collagen alpha-3(VI):BPTI/Kunitz inhibitor	P12111	1293	COL6A3	Human	RFU	Protein	0.5	3095.4	3095.4	0.615779	PASS	1.046	2269.8	0.619068	0.994
11198-37	11198-37	3	SL012768	Cyclic AMP-responsive element-binding protein 3-like protein 1	CR3L1	Q96BA8	90993	CREB3L1	Human	RFU	Protein	20	1035.1	1035.1	1.02944	PASS	0.974	796.2	1.09592	0.935
11200-52	11200-52	3	SL007696	Complement component C1q receptor	C1QR1	Q9NPY3	22918	CD93	Human	RFU	Protein	20	5291.7	5291.7	0.65027	PASS	1.045	3594.9	0.632918	1.096
11202-70	11202-70	3	SL019350	T-box transcription factor TBX5	TBX5	Q99593	6910	TBX5	Human	RFU	Protein	20	717	717	1.17599	PASS	0.961	471	1.27105	0.875
11203-97	11203-97	3	SL009203	Pyruvate kinase PKLR	KPYR	P30613	5313	PKLR	Human	RFU	Protein	20	5198.1	5198.1	1.11982	PASS	1.075	7095.6	1.13182	1.044
11204-80	11204-80	3	SL009892	Coxsackievirus and adenovirus receptor	CXAR	P78310	1525	CXADR	Human	RFU	Protein	20	2563.9	2563.9	1.06364	PASS	0.938	1899.9	1.12073	0.895
11205-10	11205-10	3	SL004571	Integrin beta-7	Integrin beta-7	P26010	3695	ITGB7	Human	RFU	Protein	20	5416.9	5416.9	1.27595	PASS	1.024	4628.6	1.28854	1.01
11207-3	11207-3	3	SL025927	Macrophage scavenger receptor types I and II:Cytoplasmic domain	Macrophage scavenger receptor:CD	P21757	4481	MSR1	Human	RFU	Protein	20	752.4	752.4	1.1299	PASS	1.002	509.9	1.19429	0.952
11208-15	11208-15	3	SL019369	N-acetylglucosamine-1-phosphodiester alpha-N-acetylglucosaminidase	NAGPA	Q9UK23	51172	NAGPA	Human	RFU	Protein	20	7807.6	7807.6	0.866106	PASS	1.095	6165.8	0.865751	1.138
11212-7	11212-7	3	SL008805	Thioredoxin domain-containing protein 5	TXND5	Q8NBS9	81567	TXNDC5	Human	RFU	Protein	0.5	5385.9	5385.9	1.01876	PASS	1.031	4535.1	0.992701	1.027
11214-40	11214-40	3	SL019363	DnaJ homolog subfamily B member 9	DNJB9	Q9UBS3	4189	DNAJB9	Human	RFU	Protein	20	17788.3	17788.3	0.932105	PASS	1.116	12818.9	0.899926	1.17
11215-6	11215-6	3	SL025808	Cadherin-15:Cytoplasmic domain	CAD15:CD	P55291	1013	CDH15	Human	RFU	Protein	0.5	4911.4	4911.4	2.07468	PASS	0.891	3308.8	1.83831	0.97
11217-16	11217-16	3	SL007405	C-terminal-binding protein 1	CTBP1	Q13363	1487	CTBP1	Human	RFU	Protein	20	916	916	1.34706	PASS	0.942	747	1.33586	0.932
11218-84	11218-84	3	SL019351	Thiopurine S-methyltransferase	TPMT	P51580	7172	TPMT	Human	RFU	Protein	0.5	3102.2	3102.2	1.36577	PASS	1.017	2593.9	1.29253	0.98
11219-95	11219-95	3	SL012727	Fibroblast growth factor-binding protein 3	FGFP3	Q8TAT2	143282	FGFBP3	Human	RFU	Protein	20	1269.4	1269.4	0.852118	PASS	1.078	1089	0.826163	1.151
11222-62	11222-62	3	SL025418	Fc_MOUSE	Fc_MOUSE	Q99LC4	NA	NA	Mouse	RFU	Protein	20	442.7	442.7	0.95	PASS	1.029	294.6	0.991045	1.001
11223-1	11223-1	3	SL018407	Transmembrane protein 154	TM154	Q6P9G4	201799	TMEM154	Human	RFU	Protein	20	973.6	973.6	1.30387	PASS	0.959	772.5	1.33096	0.924
11226-16	11226-16	3	SL019352	Ubiquitin-protein ligase E3A	UBE3A	Q05086	7337	UBE3A	Human	RFU	Protein	20	2818.6	2818.6	1.0418	PASS	0.992	2232.4	1.12411	0.966
11227-31	11227-31	3	SL019356	Transducin beta-like protein 2	TBL2	Q9Y4P3	26608	TBL2	Human	RFU	Protein	20	1219.7	1219.7	1.12322	PASS	1.022	863.5	1.1788	0.946
11228-37	11228-37	3	SL018079	Protein RIC-3	RIC3	Q7Z5B4	79608	RIC3	Human	RFU	Protein	20	1661.8	1661.8	0.806973	PASS	0.924	1110	0.879538	0.913
11229-16	11229-16	3	SL007036	Serine/threonine-protein kinase/endoribonuclease IRE1	ERN1	O75460	2081	ERN1	Human	RFU	Protein	20	1713.8	1713.8	1.02073	PASS	1.034	2126.8	1.03678	1.028
11230-12	11230-12	3	SL025418	Fc_MOUSE	Fc_MOUSE	Q99LC4	NA	NA	Mouse	RFU	Protein	20	587.2	587.2	0.908697	PASS	0.909	397.4	0.964362	0.929
11231-12	11231-12	3	SL019364	Adrenodoxin-like protein, mitochondrial	ADXL	Q6P4F2	112812	FDX2	Human	RFU	Protein	20	414.2	414.2	1.09316	PASS	0.997	133.2	1.05852	0.931
11232-46	11232-46	3	SL003164	Transcobalamin-1	Holo-TC I	P20061	6947	TCN1	Human	RFU	Protein	20	2593.8	2593.8	1.148	PASS	1.058	2219.6	1.17772	1.084
11237-49	11237-49	3	SL006539	Procollagen C-endopeptidase enhancer 1	PCOC1	Q15113	5118	PCOLCE	Human	RFU	Protein	0.005	4572.4	4572.4	0.679547	PASS	1.093	3979.5	0.709097	1.06
11239-49	11239-49	3	SL019365	Transmembrane protease serine 6	TMPS6	Q8IU80	164656	TMPRSS6	Human	RFU	Protein	20	2908.4	2908.4	1.31382	PASS	0.962	1115.2	1.4534	0.918
11241-8	11241-8	3	SL011173	Argininosuccinate lyase	ARLY	P04424	435	ASL	Human	RFU	Protein	0.5	7590.4	7590.4	1.00361	PASS	0.908	5876.9	0.866583	1.009
11242-33	11242-33	3	SL019353	Protein-glutamine gamma-glutamyltransferase K	TGM1	P22735	7051	TGM1	Human	RFU	Protein	20	360.1	360.1	0.888478	PASS	1.02	278.1	0.90614	1.077
11243-90	11243-90	3	SL019357	Adhesion G-protein coupled receptor F1	GPR110	Q5T601	266977	ADGRF1	Human	RFU	Protein	0.5	3334.8	3334.8	1.09295	PASS	1.081	2472.7	1.03813	1.103
11245-43	11245-43	3	SL025863	Filamin-A:Calponin Homology 1	filamin A:CH1	P21333	2316	FLNA	Human	RFU	Protein	20	16431.7	16431.7	0.991253	PASS	0.964	12446.5	0.941704	0.982
11246-3	11246-3	3	SL012736	BPI fold-containing family B member 1	LPLC1	Q8TDL5	92747	BPIFB1	Human	RFU	Protein	0.5	38885.9	38885.9	1.0906	PASS	1.006	28953.5	1.05038	1.011
11247-20	11247-20	3	SL019366	N-acetylglutamate synthase, mitochondrial	NAGS	Q8N159	162417	NAGS	Human	RFU	Protein	20	943	943	1.00255	PASS	0.95	539.2	1.00458	1.015
11248-43	11248-43	3	SL019345	Uroporphyrinogen-III synthase	HEM4	P10746	7390	UROS	Human	RFU	Protein	20	1144.1	1144.1	0.766566	PASS	0.934	922	0.78898	0.949
11252-30	11252-30	3	SL025921	Leucine-rich repeat and calponin homology domain-containing protein 4:Calponin Homology	LRCH4:CH	O75427	4034	LRCH4	Human	RFU	Protein	20	1795.6	1795.6	1.1384	PASS	0.939	1070.3	1.21112	0.913
11254-13	11254-13	3	SL012393	Papilin	PPN	O95428	89932	PAPLN	Human	RFU	Protein	20	930.5	930.5	0.878742	PASS	0.927	716.6	0.905508	0.961
11257-1	11257-1	3	SL007095	Dihydropteridine reductase	DHPR	P09417	5860	QDPR	Human	RFU	Protein	0.5	4819.5	4819.5	0.823114	PASS	1.016	4448	0.779035	1.032
11258-41	11258-41	3	SL004569	Mucosal addressin cell adhesion molecule 1	MAdCAM-1	Q13477	8174	MADCAM1	Human	RFU	Protein	0.5	1416.7	1416.7	1.04894	PASS	0.966	1098.5	0.98028	1.009
11260-47	11260-47	3	SL012729	SUN domain-containing protein 5	SPA4L	Q8TC36	140732	SUN5	Human	RFU	Protein	20	445.8	445.8	1.05415	PASS	0.974	288.4	1.1201	0.915
11262-39	11262-39	3	SL019367	TraB domain-containing protein	TRABD	Q9H4I3	80305	TRABD	Human	RFU	Protein	0.5	249.2	249.2	0.947168	PASS	0.946	189.1	0.913155	0.917
11263-57	11263-57	3	SL019372	Calsequestrin-1	CASQ1	P31415	844	CASQ1	Human	RFU	Protein	0.5	11048.9	11048.9	1.0337	PASS	1.113	8453.8	1.14623	0.888
11264-33	11264-33	3	SL019346	Xanthine dehydrogenase/oxidase	XDH	P47989	7498	XDH	Human	RFU	Protein	20	221.2	221.2	0.880223	PASS	0.828	271.9	0.885154	0.954
11266-8	11266-8	3	SL025980	P-selectin glycoprotein ligand 1:Extracellular domain	SELPL:ECD	Q14242	6404	SELPLG	Human	RFU	Protein	20	3036.4	3036.4	0.905955	PASS	1.052	2355.3	0.88781	1.102
11273-176	11273-176	3	SL013030	Glutathione S-transferase theta-2B	GSTT2	P0CG30	653689	GSTT2B	Human	RFU	Protein	20	527	527	0.823438	PASS	1.029	408.9	0.877894	0.984
11275-94	11275-94	3	SL013872	Low-density lipoprotein receptor-related protein 1B	LRP1B	Q9NZR2	53353	LRP1B	Human	RFU	Protein	20	1067.9	1067.9	0.951528	PASS	0.994	884.8	1.00812	0.956
11277-23	11277-23	3	SL014732	Cyclic AMP-dependent transcription factor ATF-6 alpha	ATF6A	P18850	22926	ATF6	Human	RFU	Protein	0.5	17256.1	17256.1	0.98401	PASS	1.032	14236	0.961337	1.002
11278-4	11278-4	3	SL009488	Collagen alpha-2(XI) chain	COL11A2	P13942	1302	COL11A2	Human	RFU	Protein	20	7845.4	7845.4	0.823206	PASS	1.069	5873.5	0.774946	1.155
11279-42	11279-42	3	SL019373	Gamma-aminobutyric acid type B receptor subunit 1	GABR1	Q9UBS5	2550	GABBR1	Human	RFU	Protein	20	690.9	690.9	0.920218	PASS	0.996	513.5	0.93327	1.018
11280-6	11280-6	3	SL019348	Glutamate decarboxylase 1	DCE1	Q99259	2571	GAD1	Human	RFU	Protein	20	742.1	742.1	1.09567	PASS	0.95	470.9	1.08574	0.99
11281-6	11281-6	3	SL002520	Growth factor receptor-bound protein 7	GRB7	Q14451	2886	GRB7	Human	RFU	Protein	20	2616.2	2616.2	1.00902	PASS	0.902	1485.8	1.09186	0.897
11282-16	11282-16	3	SL025926	Macrophage scavenger receptor types I and II:Extracellular domain	Macrophage scavenger receptor:ECD	P21757	4481	MSR1	Human	RFU	Protein	20	380.2	380.2	0.863698	PASS	1.077	264.4	0.889981	0.994
11283-13	11283-13	3	SL019361	DDB1- and CUL4-associated factor 5	DCAF5	Q96JK2	8816	DCAF5	Human	RFU	Protein	20	913.4	913.4	1.37934	PASS	0.945	555.1	1.51501	0.846
11284-24	11284-24	3	SL005432	Leukocyte-associated immunoglobulin-like receptor 1	LAIR1	Q6GTX8	3903	LAIR1	Human	RFU	Protein	20	588.7	588.7	0.944186	PASS	1.026	488.9	1.04158	0.932
11285-8	11285-8	3	SL004572	Hematopoietic progenitor cell antigen CD34	CD34	P28906	947	CD34	Human	RFU	Protein	20	1097.1	1097.1	1.29086	PASS	0.879	627.4	1.32404	0.918
11287-14	11287-14	3	SL005251	Cytochrome b5	Cytochrome b5	P00167	1528	CYB5A	Human	RFU	Protein	20	1686.8	1686.8	1.02392	PASS	1.007	1197.9	1.04426	1.015
11288-26	11288-26	3	SL019349	Cytosolic purine 5'-nucleotidase	5NTC	P49902	22978	NT5C2	Human	RFU	Protein	20	1881.4	1881.4	1.13666	PASS	0.95	1510.2	1.20148	0.939
11291-73	11291-73	3	SL025418	Fc_MOUSE	Fc_MOUSE	Q99LC4	NA	NA	Mouse	RFU	Protein	20	914.8	914.8	1.06286	PASS	0.965	640	1.09269	0.964
11292-13	11292-13	3	SL025978	Scavenger receptor class A member 3:region 2	SCAR3:region 2	Q6AZY7	51435	SCARA3	Human	RFU	Protein	20	1334.6	1334.6	1.07283	PASS	0.91	751	1.11663	0.963
11293-14	11293-14	3	SL025922	Leucine-rich repeat neuronal protein 1:Cytoplasmic domain	LRRN1:CD	Q6UXK5	57633	LRRN1	Human	RFU	Protein	20	933	933	1.14142	PASS	1.005	651.6	1.15944	1.005
11294-7	11294-7	3	SL026006	Transmembrane and coiled-coil domains protein 3:region 2	TMCC3:region 2	Q9ULS5	57458	TMCC3	Human	RFU	Protein	20	3751.3	3751.3	1.54508	PASS	0.854	2078.9	1.6565	0.845
11297-54	11297-54	3	SL007356	Neurogenic locus notch homolog protein 2	NOTC2	Q04721	4853	NOTCH2	Human	RFU	Protein	20	210.4	210.4	0.887389	PASS	1.029	164.2	0.900685	1.008
11300-32	11300-32	3	SL008851	Sortilin	SORT	Q99523	6272	SORT1	Human	RFU	Protein	20	857	857	0.950743	PASS	0.938	566.8	0.980213	0.964
11302-237	11302-237	3	SL008783	Tenascin-R	TENR	Q92752	7143	TNR	Human	RFU	Protein	20	2006.4	2006.4	1.10649	PASS	0.873	1047.6	1.17954	0.891
11303-7	11303-7	3	SL008335	Deoxynucleoside triphosphate triphosphohydrolase SAMHD1	SAMH1	Q9Y3Z3	25939	SAMHD1	Human	RFU	Protein	20	1221.3	1221.3	0.991234	PASS	1.03	861.8	1.0767	0.993
11307-33	11307-33	3	SL007655	NEDD4-like E3 ubiquitin-protein ligase WWP1	WWP1	Q9H0M0	11059	WWP1	Human	RFU	Protein	20	2316.4	2316.4	1.31951	PASS	0.883	2697.6	1.26968	0.914
11308-8	11308-8	3	SL019414	Cyclic AMP-responsive element-binding protein 3-like protein 4	CR3L4	Q8TEY5	148327	CREB3L4	Human	RFU	Protein	20	1180.8	1180.8	0.968901	PASS	1.163	1101.5	0.986961	1.163
11310-8	11310-8	3	SL004969	Desmoglein-3	Desmoglein-3	P32926	1830	DSG3	Human	RFU	Protein	20	596	596	1.00727	PASS	1.005	538.7	1.04893	1.017
11311-79	11311-79	3	SL004573	V(D)J recombination-activating protein 1	RAG-1	P15918	5896	RAG1	Human	RFU	Protein	20	856.9	856.9	1.07475	PASS	0.922	622.7	1.08153	0.946
11312-40	11312-40	3	SL019432	Mismatch repair endonuclease PMS2	PMS2	P54278	5395	PMS2	Human	RFU	Protein	20	678	678	1.20748	PASS	0.996	391.1	1.28555	0.951
11313-100	11313-100	3	SL008857	Pterin-4-alpha-carbinolamine dehydratase	PHS	P61457	5092	PCBD1	Human	RFU	Protein	20	2151.9	2151.9	0.774985	PASS	0.921	1360.4	0.758112	1.055
11315-148	11315-148	3	SL013714	Protein phosphatase 1D	PPM1D	O15297	8493	PPM1D	Human	RFU	Protein	20	875.5	875.5	1.06031	PASS	0.885	742.7	1.08046	0.912
11318-20	11318-20	3	SL004840	Apolipoprotein A-V	Apo A-V	Q6Q788	116519	APOA5	Human	RFU	Protein	20	2045.9	2045.9	1.20276	PASS	0.887	1369.9	1.19706	0.906
11319-106	11319-106	3	SL013791	Double-strand break repair protein MRE11	MRE11	P49959	4361	MRE11	Human	RFU	Protein	20	1126.6	1126.6	1.03339	PASS	1.04	960.6	1.07459	1.032
11320-29	11320-29	3	SL013858	E3 ubiquitin-protein ligase CHFR	CHFR	Q96EP1	55743	CHFR	Human	RFU	Protein	0.5	1063.8	1063.8	1.00169	PASS	0.923	855.5	0.949398	0.93
11324-3	11324-3	3	SL006952	Peroxidasin-like protein	PXDNL	A1KZ92	137902	PXDNL	Human	RFU	Protein	20	655.1	655.1	0.90396	PASS	0.955	436.8	0.938539	0.967
11325-8	11325-8	3	SL007329	Protein BTG2	BTG2	P78543	7832	BTG2	Human	RFU	Protein	20	369.4	369.4	1.3636	PASS	0.941	263.6	1.3626	0.991
11327-56	11327-56	3	SL019430	Dual specificity protein kinase CLK2	CLK2	P49760	1196	CLK2	Human	RFU	Protein	20	1650.2	1650.2	1.3321	PASS	0.817	819	1.52303	0.904
11328-9	11328-9	3	SL019433	U6 snRNA phosphodiesterase	USB1	Q9BQ65	79650	USB1	Human	RFU	Protein	20	280.5	280.5	0.831111	PASS	0.97	211.8	0.824515	1.035
11330-15	11330-15	3	SL013806	Casein kinase II subunit beta	CSK2B	P67870	1460	CSNK2B	Human	RFU	Protein	20	1573.8	1573.8	1.12704	PASS	0.873	476.6	1.08016	1.01
11333-82	11333-82	3	SL006485	Rho GTPase-activating protein 25	RHG25	P42331	9938	ARHGAP25	Human	RFU	Protein	20	7576.1	7576.1	0.996908	PASS	1.012	10316	0.932925	1.055
11334-7	11334-7	3	SL019428	Leukocyte immunoglobulin-like receptor subfamily B member 3	LIRB3	O75022	102725035	LILRB3	Human	RFU	Protein	20	850.5	850.5	1.24817	PASS	0.962	531.9	1.27111	0.928
11336-9	11336-9	3	SL019434	Fanconi anemia group F protein	FANCF	Q9NPI8	2188	FANCF	Human	RFU	Protein	20	718.1	718.1	0.688231	PASS	0.957	495.8	0.720261	0.967
11338-49	11338-49	3	SL013793	Tyrosine-protein kinase BLK	BLK	P51451	640	BLK	Human	RFU	Protein	20	540.9	540.9	1.07749	PASS	0.961	377	1.06602	0.954
11342-59	11342-59	3	SL025966	Plexin domain-containing protein 2:Cytoplasmic domain	PXDC2:CD	Q6UX71	84898	PLXDC2	Human	RFU	Protein	20	350.9	350.9	0.977982	PASS	1.004	228.1	0.993488	0.958
11348-132	11348-132	3	SL012364	Prolyl 4-hydroxylase subunit alpha-2	P4HA2	O15460	8974	P4HA2	Human	RFU	Protein	0.5	1277.1	1277.1	1.12174	PASS	0.964	1064.9	1.07229	0.859
11350-30	11350-30	3	SL019100	E3 ubiquitin-protein ligase CHIP	CHIP	Q9UNE7	10273	STUB1	Human	RFU	Protein	20	1210.7	1210.7	0.893308	PASS	0.999	993.2	0.907912	1.018
11351-233	11351-233	3	SL019435	Non-homologous end-joining factor 1	NHEJ1	Q9H9Q4	79840	NHEJ1	Human	RFU	Protein	20	310.9	310.9	0.908799	PASS	1.04	271.7	0.904831	1.064
11352-42	11352-42	3	SL006679	Titin	TITIN	Q8WZ42	7273	TTN	Human	RFU	Protein	20	572.5	572.5	0.869136	PASS	0.95	435.2	0.944252	0.927
11353-143	11353-143	3	SL004101	Mothers against decapentaplegic homolog 2	SMAD2	Q15796	4087	SMAD2	Human	RFU	Protein	20	1996.9	1996.9	1.17617	PASS	0.903	1180	1.26019	0.876
11354-21	11354-21	3	SL006829	1-phosphatidylinositol 4,5-bisphosphate phosphodiesterase beta-1	Phospholipase C-beta-1	Q9NQ66	23236	PLCB1	Human	RFU	Protein	20	5097.6	5097.6	0.999236	PASS	0.874	8916.3	0.964067	0.956
11356-19	11356-19	3	SL019423	Protein DGCR14	DGC14	Q96DF8	8220	ESS2	Human	RFU	Protein	20	582.2	582.2	0.745359	PASS	0.968	403.2	0.818386	0.918
11358-15	11358-15	3	SL013823	Growth factor receptor-bound protein 10	GRB10	Q13322	2887	GRB10	Human	RFU	Protein	20	1025.2	1025.2	1.66672	PASS	0.849	1031.8	1.59415	0.876
11360-39	11360-39	3	SL009588	Ribonucleoside-diphosphate reductase large subunit	RRM1	P23921	6240	RRM1	Human	RFU	Protein	20	4911.2	4911.2	1.18046	PASS	0.939	5321.4	1.09315	0.999
11361-73	11361-73	3	SL000155	Thymidine phosphorylase	TP	P19971	1890	TYMP	Human	RFU	Protein	0.5	3556.7	3556.7	1.01037	PASS	1.009	2802	0.985345	1.051
11363-58	11363-58	3	SL019418	Aquaporin-4	AQP4	P55087	361	AQP4	Human	RFU	Protein	20	1100	1100	1.37655	PASS	0.991	669.8	1.50768	0.838
11364-18	11364-18	3	SL019424	Mitofusin-1	MFN1	Q8IWA4	55669	MFN1	Human	RFU	Protein	20	1979.1	1979.1	1.06398	PASS	1.032	1244	1.07624	1.043
11365-17	11365-17	3	SL009091	Teneurin-4	TEN4	Q6N022	26011	TENM4	Human	RFU	Protein	20	542.9	542.9	0.74646	PASS	1.008	393.1	0.770399	0.995
11369-23	11369-23	3	SL008855	Alcohol dehydrogenase class-3	ADHX	P11766	128	ADH5	Human	RFU	Protein	20	8933.8	8933.8	0.98532	PASS	1.067	7513.1	0.971393	1.11
11370-20	11370-20	3	SL019445	72 kDa inositol polyphosphate 5-phosphatase	INP5E	Q9NRR6	56623	INPP5E	Human	RFU	Protein	20	550.2	550.2	0.813544	PASS	0.996	403.2	0.843994	0.966
11371-1	11371-1	3	SL019419	Probable G-protein coupled receptor 101	GP101	Q96P66	83550	GPR101	Human	RFU	Protein	20	911.6	911.6	1.23089	PASS	1.04	537	1.43491	0.821
11372-2	11372-2	3	SL019425	Zinc finger protein 18	ZNF18	P17022	7566	ZNF18	Human	RFU	Protein	20	2129.5	2129.5	1.13229	PASS	0.976	1353.6	1.16277	1.042
11375-49	11375-49	3	SL019436	Forkhead box protein L2	FOXL2	P58012	668	FOXL2	Human	RFU	Protein	20	597.2	597.2	1.00505	PASS	1.077	406.1	1.03609	1.004
11377-19	11377-19	3	SL019442	Alcohol dehydrogenase class 4 mu/sigma chain	ADH7	P40394	131	ADH7	Human	RFU	Protein	20	4754.5	4754.5	0.969752	PASS	1.031	2366.1	0.950748	1.068
11381-56	11381-56	3	SL010934	Ribose-phosphate pyrophosphokinase 1	PRPS1	P60891	5631	PRPS1	Human	RFU	Protein	20	327.3	327.3	0.887232	PASS	1.015	312.6	0.861316	1.108
11383-41	11383-41	3	SL001732	Keratin, type II cytoskeletal 7	Keratin 7	P08729	3855	KRT7	Human	RFU	Protein	20	1251.1	1251.1	1.38641	PASS	0.933	806.7	1.50264	0.901
11387-3	11387-3	3	SL019420	Cyclic AMP-dependent transcription factor ATF-6 beta	ATF6B	Q99941	1388	ATF6B	Human	RFU	Protein	0.5	2636.3	2636.3	0.829912	PASS	1.035	2321.3	0.799873	1.062
11388-75	11388-75	3	SL001690	WAP four-disulfide core domain protein 2	HE4	Q14508	10406	WFDC2	Human	RFU	Protein	20	4749.4	4749.4	0.64015	PASS	1.093	3327.4	0.663111	0.997
11390-24	11390-24	3	SL004870	Carbonic anhydrase-related protein	Carbonic Anhydrase VIII	P35219	767	CA8	Human	RFU	Protein	20	252.7	252.7	0.89388	PASS	1.011	236.7	0.938359	1.025
11391-69	11391-69	3	SL015949	Mevalonate kinase	MVK	Q03426	4598	MVK	Human	RFU	Protein	20	4771.4	4771.4	1.24827	PASS	0.986	2455.4	1.28741	0.972
11395-5	11395-5	3	SL025855	Protein-tyrosine kinase 2-beta:4.1 protein, ezrin, radixin, moesin domain	FAK2:FERM	Q14289	2185	PTK2B	Human	RFU	Protein	20	1880	1880	1.07872	PASS	0.905	1775	1.0677	0.955
11401-181	11401-181	3	SL019468	E3 ubiquitin-protein ligase RNF146	RN146	Q9NTX7	81847	RNF146	Human	RFU	Protein	20	1711.2	1711.2	1.15778	PASS	0.994	1174.5	1.17021	1.016
11402-17	11402-17	3	SL019475	Histone-lysine N-methyltransferase 2C	KMT2C	Q8NEZ4	58508	KMT2C	Human	RFU	Protein	20	371.2	371.2	1.06636	PASS	1.008	215.1	1.11706	0.976
11406-82	11406-82	3	SL019452	Isobutyryl-CoA dehydrogenase, mitochondrial	ACAD8	Q9UKU7	27034	ACAD8	Human	RFU	Protein	20	1507	1507	0.860111	PASS	0.944	813.3	0.906248	0.945
11407-57	11407-57	3	SL015269	Phospholipid scramblase 3	PLS3	Q9NRY6	57048	PLSCR3	Human	RFU	Protein	20	1022	1022	1.12941	PASS	1.044	698.4	1.1391	1.058
11416-23	11416-23	3	SL025857	F-box/LRR-repeat protein 4:Leucine-rich repeats 4 and 5	FBXL4:LRR4 and LRR5	Q9UKA2	26235	FBXL4	Human	RFU	Protein	0.5	1701.3	1701.3	1.04349	PASS	1.017	1319.2	0.94187	1.094
11421-10	11421-10	3	SL008304	EH domain-containing protein 4	EHD4	Q9H223	30844	EHD4	Human	RFU	Protein	0.5	2481	2481	0.975313	PASS	0.98	2405.2	0.965069	1.03
11422-2	11422-2	3	SL019446	Homeobox protein DLX-3	DLX3	O60479	1747	DLX3	Human	RFU	Protein	20	236.4	236.4	0.8587	PASS	1.038	178.8	0.87718	1.026
11424-4	11424-4	3	SL008049	Fumarylacetoacetase	FAAA	P16930	2184	FAH	Human	RFU	Protein	0.5	4754.8	4754.8	1.39412	PASS	0.914	3879.8	1.29945	0.9
11425-31	11425-31	3	SL019064	RUN and FYVE domain-containing protein 1	RUFY1	Q96T51	80230	RUFY1	Human	RFU	Protein	20	4116.5	4116.5	1.2535	PASS	0.944	2026.1	1.26018	1.098
11428-31	11428-31	3	SL006955	PDZ and LIM domain protein 1	PDLI1	O00151	9124	PDLIM1	Human	RFU	Protein	20	3348.7	3348.7	1.3876	PASS	1.026	2987.6	1.44615	0.981
11429-80	11429-80	3	SL004923	Heterogeneous nuclear ribonucleoproteins C1/C2	hnRNP C1/C2	P07910	3183	HNRNPC	Human	RFU	Protein	20	1400.3	1400.3	1.27543	PASS	0.889	831.1	1.32303	0.926
11430-49	11430-49	3	SL007518	E3 ubiquitin-protein ligase DTX1	DTX1	Q86Y01	1840	DTX1	Human	RFU	Protein	20	3216.6	3216.6	1.98666	PASS	0.837	1945.3	2.04723	0.831
11431-235	11431-235	3	SL019447	ATP-dependent DNA helicase Q1	RECQ1	P46063	5965	RECQL	Human	RFU	Protein	20	2339.1	2339.1	1.09765	PASS	1.07	3165.6	1.12744	1.009
11433-11	11433-11	3	SL019456	Tectonic-2	TECT2	Q96GX1	79867	TCTN2	Human	RFU	Protein	20	642.8	642.8	1.23758	PASS	0.923	445.5	1.2467	0.948
11436-6	11436-6	3	SL008211	Alpha-internexin	AINX	Q16352	9118	INA	Human	RFU	Protein	20	666.3	666.3	0.983904	PASS	0.914	586.1	0.98931	0.972
11438-6	11438-6	3	SL019476	DnaJ homolog subfamily B member 2	DNJB2	P25686	3300	DNAJB2	Human	RFU	Protein	20	4772.1	4772.1	1.1162	PASS	0.986	3671.3	1.04981	1.068
11439-88	11439-88	3	SL019482	Rhophilin-2	RHPN2	Q8IUC4	85415	RHPN2	Human	RFU	Protein	20	983.2	983.2	1.28389	PASS	0.895	629.1	1.33533	0.925
11440-58	11440-58	3	SL004268	Suppressor of cytokine signaling 3	SOCS-3	O14543	9021	SOCS3	Human	RFU	Protein	0.5	1204.9	1204.9	1.09347	PASS	0.946	884.1	1.05057	0.932
11441-11	11441-11	3	SL007082	Glycogen phosphorylase, liver form	PYGL	P06737	5836	PYGL	Human	RFU	Protein	0.5	10876.9	10876.9	0.852228	PASS	1.02	10000.7	0.823964	1.056
11442-1	11442-1	3	SL025837	Delta and Notch-like epidermal growth factor-related receptor:Cytoplasmic domain	DNER:CD	Q8NFT8	92737	DNER	Human	RFU	Protein	20	1193	1193	0.790328	PASS	0.948	911.5	0.833624	0.953
11444-49	11444-49	3	SL019460	DNA-directed RNA polymerase III subunit RPC6	RPC6	Q9H1D9	10621	POLR3F	Human	RFU	Protein	20	504.5	504.5	0.782049	PASS	0.975	400.8	0.809661	0.993
11448-34	11448-34	3	SL016433	Galactokinase	GALK1	P51570	2584	GALK1	Human	RFU	Protein	20	8780	8780	1.19583	PASS	0.933	7587	1.15511	0.986
11450-110	11450-110	3	SL004901	Protein disulfide-isomerase	Protein disulfide-isomerase	P07237	5034	P4HB	Human	RFU	Protein	0.5	5193.8	5193.8	0.96226	PASS	1.064	4918.5	0.881291	1.105
11454-87	11454-87	3	SL012996	Eukaryotic translation initiation factor 3 subunit G	EIF3G	O75821	8666	EIF3G	Human	RFU	Protein	20	9278	9278	0.91977	PASS	1.089	9761.7	0.87292	1.146
11458-30	11458-30	3	SL016460	Poly(rC)-binding protein 1	PCBP1	Q15365	5093	PCBP1	Human	RFU	Protein	20	38255.2	38255.2	1.0578	PASS	0.969	39862.7	1.01657	0.992
11459-81	11459-81	3	SL007290	RNA polymerase II elongation factor ELL	ELL	P55199	8178	ELL	Human	RFU	Protein	20	1592.2	1592.2	0.876183	PASS	0.97	1070.8	0.97819	0.922
11462-8	11462-8	3	SL011160	RNA binding protein fox-1 homolog 2	RBM9	O43251	23543	RBFOX2	Human	RFU	Protein	20	424.4	424.4	0.685733	PASS	1.076	390	0.68751	1.131
11464-9	11464-9	3	SL013813	Transcription factor RelB	RELB	Q01201	5971	RELB	Human	RFU	Protein	20	1062	1062	1.26323	PASS	0.887	559	1.24926	1.048
11465-4	11465-4	3	SL019454	Probable G-protein coupled receptor 135	GP135	Q8IZ08	64582	GPR135	Human	RFU	Protein	20	558.5	558.5	1.01916	PASS	0.979	312.4	0.92913	1.164
11468-15	11468-15	3	SL019467	Probable RNA-binding protein 19	RBM19	Q9Y4C8	9904	RBM19	Human	RFU	Protein	20	944.7	944.7	1.20206	PASS	1.01	1382.7	1.20375	1.008
11476-43	11476-43	3	SL009023	Vacuolar protein sorting-associated protein 4A	VPS4A	Q9UN37	27183	VPS4A	Human	RFU	Protein	20	2915.1	2915.1	1.08614	PASS	0.89	3338.8	1.06224	0.925
11480-1	11480-1	3	SL006130	Aldehyde dehydrogenase, dimeric NADP-preferring	Aldehyde dehydrogenase, class 3	P30838	218	ALDH3A1	Human	RFU	Protein	20	305.8	305.8	0.928355	PASS	1.008	252.9	0.95832	0.935
11481-25	11481-25	3	SL007547	Hepatitis A virus cellular receptor 2	TIMD3	Q8TDQ0	84868	HAVCR2	Human	RFU	Protein	20	6839.6	6839.6	1.15269	PASS	0.94	4552.1	1.13671	0.966
11486-26	11486-26	3	SL019479	Zinc finger protein 174	ZN174	Q15697	7727	ZNF174	Human	RFU	Protein	20	1432.6	1432.6	1.0886	PASS	1.141	1581.1	1.12062	1.11
11487-4	11487-4	3	SL010384	Testican-1	Testican-1	Q08629	6695	SPOCK1	Human	RFU	Protein	20	2491.1	2491.1	0.854785	PASS	1.056	1086.7	0.880559	1.02
11490-42	11490-42	3	SL019457	Ubiquitin-like protein 4A	UBL4A	P11441	8266	UBL4A	Human	RFU	Protein	20	1520.2	1520.2	1.00776	PASS	0.971	1232.6	1.0224	1.009
11493-169	11493-169	3	SL019474	Dynein light chain 2, cytoplasmic	DYL2	Q96FJ2	140735	DYNLL2	Human	RFU	Protein	0.5	6629.2	6629.2	0.999548	PASS	0.966	6363.9	0.92384	0.948
11494-4	11494-4	3	SL019480	RNA polymerase II elongation factor ELL2	ELL2	O00472	22936	ELL2	Human	RFU	Protein	20	1403.4	1403.4	0.94658	PASS	1.021	965.8	0.939232	1.008
11510-31	11510-31	3	SL005699	Apolipoprotein L1	Apo L1	O14791	8542	APOL1	Human	RFU	Protein	0.005	51727.7	51727.7	0.960198	PASS	0.989	46905.8	0.83659	0.978
11510-51	11510-51	3	SL005699	Apolipoprotein L1	Apo L1	O14791	8542	APOL1	Human	RFU	Protein	0.005	4150.8	4150.8	0.956582	PASS	0.978	3347.3	0.878476	1.008
11513-92	11513-92	3	SL002722	ADP-ribosyl cyclase/cyclic ADP-ribose hydrolase 1	CD38	P28907	952	CD38	Human	RFU	Protein	20	586.9	586.9	1.14539	PASS	0.965	387.1	1.29245	0.902
11514-196	11514-196	3	SL004557	CD59 glycoprotein	CD59	P13987	966	CD59	Human	RFU	Protein	20	6719.6	6719.6	0.920821	PASS	1.049	4872	0.897814	1.108
11516-7	11516-7	3	SL006131	Fatty acid-binding protein, liver	FABPL	P07148	2168	FABP1	Human	RFU	Protein	20	1558.2	1558.2	1.22442	PASS	1.046	891.7	1.30886	0.969
11530-37	11530-37	3	SL010978	Porphobilinogen deaminase	HEM3	P08397	3145	HMBS	Human	RFU	Protein	20	19055	19055	1.08902	PASS	0.923	25283.2	0.941778	1.037
11531-24	11531-24	3	SL025872	V-type immunoglobulin domain-containing suppressor of T-cell activation:Cytoplasmic domain	GI24:CD	Q9H7M9	64115	VSIR	Human	RFU	Protein	20	1137.7	1137.7	0.77033	PASS	0.993	831.8	0.759023	1.08
11534-6	11534-6	3	SL019063	Leucine-rich repeat, immunoglobulin-like domain and transmembrane domain-containing protein 3	LRIT3	Q3SXY7	345193	LRIT3	Human	RFU	Protein	20	468.5	468.5	0.896479	PASS	0.987	361.4	0.946847	0.975
11536-9	11536-9	3	SL019540	Histone H2A deubiquitinase MYSM1	MYSM1	Q5VVJ2	114803	MYSM1	Human	RFU	Protein	20	1406.4	1406.4	0.851847	PASS	0.998	797.9	0.878232	1.021
11537-12	11537-12	3	SL008830	Transferrin receptor protein 2	TFR2	Q9UP52	7036	TFR2	Human	RFU	Protein	20	880.8	880.8	1.17833	PASS	0.925	424.1	1.19108	0.956
11538-216	11538-216	3	SL019512	Malonyl-CoA decarboxylase, mitochondrial	DCMC	O95822	23417	MLYCD	Human	RFU	Protein	20	664.4	664.4	0.903454	PASS	1	520.2	0.917173	1.031
11539-4	11539-4	3	SL008136	ATP synthase subunit f, mitochondrial	ATPK	P56134	9551	ATP5MF	Human	RFU	Protein	20	2487.8	2487.8	1.28429	PASS	0.995	3944.8	1.36042	0.93
11540-37	11540-37	3	SL012328	Forkhead box protein O3	FOXO3A	O43524	2309	FOXO3	Human	RFU	Protein	20	1006.5	1006.5	1.20886	PASS	0.964	718.2	1.22984	0.963
11542-11	11542-11	3	SL019529	Transmembrane protein 230	TM230	Q96A57	29058	TMEM230	Human	RFU	Protein	20	3050.2	3050.2	1.03576	PASS	0.937	2074.4	1.07542	0.97
11543-84	11543-84	3	SL006779	LIM domain and actin-binding protein 1	LIMA1	Q9UHB6	51474	LIMA1	Human	RFU	Protein	20	1050.9	1050.9	1.32505	PASS	0.966	634.4	1.48663	0.844
11544-39	11544-39	3	SL010933	PHD finger protein 3	PHF3	Q92576	23469	PHF3	Human	RFU	Protein	20	315.6	315.6	0.77334	PASS	1.12	328.5	0.793563	1.132
11545-9	11545-9	3	SL004145	Tumor necrosis factor receptor superfamily member 14	HVEM	Q92956	8764	TNFRSF14	Human	RFU	Protein	20	4020.1	4020.1	1.5937	PASS	0.979	2212.8	1.73775	0.897
11546-7	11546-7	3	SL007558	Cytoglobin	CYGB	Q8WWM9	114757	CYGB	Human	RFU	Protein	20	623.4	623.4	0.867279	PASS	0.936	384.7	0.891718	0.997
11548-84	11548-84	3	SL007184	M-phase inducer phosphatase 1	MPIP1	P30304	993	CDC25A	Human	RFU	Protein	20	467.4	467.4	0.974359	PASS	0.992	169.1	0.968103	1.034
11549-6	11549-6	3	SL007314	Insulin gene enhancer protein ISL-1	ISL1	P61371	3670	ISL1	Human	RFU	Protein	20	1466.3	1466.3	0.906242	PASS	0.997	987.4	0.885875	1.116
11551-16	11551-16	3	SL019534	SWI/SNF-related matrix-associated actin-dependent regulator of chromatin subfamily E member 1-related	HM20B	Q9P0W2	10362	HMG20B	Human	RFU	Protein	20	403.4	403.4	0.79519	PASS	0.955	266.4	0.818754	0.966
11556-19	11556-19	3	SL015077	ADP-ribosylation factor GTPase-activating protein 1	ARFG1	Q8N6T3	55738	ARFGAP1	Human	RFU	Protein	0.5	1632.2	1632.2	1.06409	PASS	0.907	1023.5	1.01134	0.932
11557-3	11557-3	3	SL007679	E3 ubiquitin-protein ligase SMURF1	SMUF1	Q9HCE7	57154	SMURF1	Human	RFU	Protein	20	935.5	935.5	1.01288	PASS	1.004	635.5	1.02611	1.011
11560-76	11560-76	3	SL007428	Nuclear factor of activated T-cells, cytoplasmic 4	NFAC4	Q14934	4776	NFATC4	Human	RFU	Protein	20	589.5	589.5	1.07573	PASS	1.009	425.1	1.10892	0.98
11561-32	11561-32	3	SL025418	Fc_MOUSE	Fc_MOUSE	Q99LC4	NA	NA	Mouse	RFU	Protein	20	8182.2	8182.2	1.42582	PASS	0.977	7287.4	1.38801	1.014
11562-9	11562-9	3	SL014854	DNA polymerase epsilon subunit 2	DPOE2	P56282	5427	POLE2	Human	RFU	Protein	20	445.6	445.6	0.964293	PASS	0.973	340.6	0.994865	0.91
11563-51	11563-51	3	SL025998	Synaptotagmin-like protein 4:Ca2+-dependent membrane-targeting module 2	SYTL4:C2 2	Q96C24	94121	SYTL4	Human	RFU	Protein	20	3182.2	3182.2	1.20698	PASS	0.943	1924.7	1.24014	0.997
11565-58	11565-58	3	SL019525	Zinc finger protein 23	ZNF23	P17027	7571	ZNF23	Human	RFU	Protein	20	481.4	481.4	1.0326	PASS	0.896	855.6	1.00711	0.976
11566-48	11566-48	3	SL009148	Keratin, type II cytoskeletal 72	Keratin 72	Q14CN4	140807	KRT72	Human	RFU	Protein	20	298.2	298.2	0.791611	PASS	1.001	229.9	0.827184	1.017
11567-23	11567-23	3	SL019535	Zinc finger protein 10	ZNF10	P21506	7556	ZNF10	Human	RFU	Protein	20	1237.3	1237.3	0.854371	PASS	1.027	937.3	0.941772	0.904
11570-94	11570-94	3	SL019514	B-cell receptor-associated protein 29	BAP29	Q9UHQ4	55973	BCAP29	Human	RFU	Protein	20	682.7	682.7	1.29471	PASS	0.925	404.1	1.3817	0.803
11571-75	11571-75	3	SL025943	NKG2-E type II integral membrane protein:Isoform E, Extracellular domain	NKG2E:ECD	Q07444	3823	KLRC3	Human	RFU	Protein	20	2596.8	2596.8	1.26175	PASS	1.067	1746.7	1.23024	1.129
11572-4	11572-4	3	SL010968	Dynamin-2	DYN2	P50570	1785	DNM2	Human	RFU	Protein	20	5306.9	5306.9	1.48794	PASS	0.859	5352.9	1.45506	0.904
11582-63	11582-63	3	SL007975	DnaJ homolog subfamily A member 2	DNJA2	O60884	10294	DNAJA2	Human	RFU	Protein	20	798	798	1.01825	PASS	1.034	767.3	1.0154	1.037
11586-2	11586-2	3	SL025923	Leucine-rich repeat neuronal protein 1:Extracellular domain	LRRN1:ECD	Q6UXK5	57633	LRRN1	Human	RFU	Protein	20	2745.9	2745.9	0.934806	PASS	0.929	1825.4	0.96571	0.951
11587-5	11587-5	3	SL019521	MAX gene-associated protein	MGAP	Q8IWI9	23269	MGA	Human	RFU	Protein	20	2737.4	2737.4	1.25379	PASS	0.934	1627.5	1.28595	0.958
11590-5	11590-5	3	SL019537	Probable RNA-binding protein 23	RBM23	Q86U06	55147	RBM23	Human	RFU	Protein	20	646.9	646.9	0.808322	PASS	1.098	742.7	0.80984	1.143
11591-43	11591-43	3	SL007011	Protein regulator of cytokinesis 1	PRC1	O43663	9055	PRC1	Human	RFU	Protein	20	298	298	1.01257	PASS	1.034	211.5	1.03616	1.011
11592-1	11592-1	3	SL011997	ELAV-like protein 1	ELAV1	Q15717	1994	ELAVL1	Human	RFU	Protein	20	821.5	821.5	0.992749	PASS	0.908	596.5	1.05659	0.896
11593-21	11593-21	3	SL003188	C-X-C motif chemokine 9	MIG	Q07325	4283	CXCL9	Human	RFU	Protein	20	666.5	666.5	0.67521	PASS	0.945	518.9	0.72265	1.036
11596-47	11596-47	3	SL019527	Zinc finger protein 75D	ZN75D	P51815	7626	ZNF75D	Human	RFU	Protein	20	510.4	510.4	0.774624	PASS	0.997	370.8	0.804793	1.054
11601-26	11601-26	3	SL019516	ATP-dependent RNA helicase DHX8	DHX8	Q14562	1659	DHX8	Human	RFU	Protein	20	727.3	727.3	1.12186	PASS	1.043	565.4	1.15499	0.972
11602-12	11602-12	3	SL025824	Copine-1:Von Willebrand factor type A domain	CPNE1:VWFA	Q99829	8904	CPNE1	Human	RFU	Protein	20	2380.2	2380.2	1.40649	PASS	0.884	1330.3	1.45542	0.92
11606-22	11606-22	3	SL019538	DnaJ homolog subfamily B member 6	DNJB6	O75190	10049	DNAJB6	Human	RFU	Protein	20	684	684	0.919849	PASS	1.057	760.9	0.908487	1.051
11607-15	11607-15	3	SL016389	Bromodomain-containing protein 1	BRD1	O95696	23774	BRD1	Human	RFU	Protein	20	442.3	442.3	0.719889	PASS	1.002	368.5	0.754006	1.031
11614-29	11614-29	3	SL013071	Enhancer of rudimentary homolog	ERH	P84090	2079	ERH	Human	RFU	Protein	20	3468.9	3468.9	1.21159	PASS	0.985	3638	1.19141	0.975
11616-9	11616-9	3	SL013812	Heat shock factor protein 1	HSF1	Q00613	3297	HSF1	Human	RFU	Protein	20	1244	1244	0.914437	PASS	1.029	1131.5	0.909822	1.054
11617-1	11617-1	3	SL004121	Integrin alpha-L	LFA-1 alpha-L chain	P20701	3683	ITGAL	Human	RFU	Protein	20	1131.2	1131.2	0.948914	PASS	0.928	1234.4	0.969988	0.973
11618-83	11618-83	3	SL007101	Transcriptional activator Myb	MYB	P10242	4602	MYB	Human	RFU	Protein	20	567.8	567.8	1.32262	PASS	0.968	384.1	1.41596	0.839
11626-7	11626-7	3	SL008563	Ubiquitin-conjugating enzyme E2 variant 1	UB2V1	Q13404	387522	UBE2V1	Human	RFU	Protein	0.5	2654.7	2654.7	0.681444	PASS	0.97	2298.6	0.619172	1.017
11629-36	11629-36	3	SL007634	TNF receptor-associated factor 4	TRAF4	Q9BUZ4	9618	TRAF4	Human	RFU	Protein	20	342	342	0.980505	PASS	1.074	253.4	0.997375	1.052
11633-89	11633-89	3	SL013002	Activator of 90 kDa heat shock protein ATPase homolog 1	AHSA1	O95433	10598	AHSA1	Human	RFU	Protein	20	5155.2	5155.2	1.03881	PASS	0.992	3461.9	1.09825	1.005
11634-32	11634-32	3	SL016376	Regulator of G-protein signaling 10	RGS10	O43665	6001	RGS10	Human	RFU	Protein	20	50416.7	50416.7	1.07711	PASS	0.97	32276.3	0.98028	1.041
11638-42	11638-42	3	SL019577	Beta-1,3-galactosyltransferase 2	B3GT2	O43825	8707	B3GALT2	Human	RFU	Protein	20	1311.2	1311.2	1.14826	PASS	0.99	990.5	1.15851	1.002
11643-73	11643-73	3	SL019554	E3 ubiquitin-protein ligase DTX3L	DTX3L	Q8TDB6	151636	DTX3L	Human	RFU	Protein	20	557.3	557.3	0.918879	PASS	1.05	410.4	1.00541	0.893
11645-9	11645-9	3	SL012417	Prolyl 4-hydroxylase subunit alpha-1	P4HA1	P13674	5033	P4HA1	Human	RFU	Protein	20	1239.2	1239.2	0.777367	PASS	0.936	933.1	0.817738	0.946
11646-4	11646-4	3	SL005434	Carbohydrate sulfotransferase 9	Carbohydrate sulfotransferase 9	Q7L1S5	83539	CHST9	Human	RFU	Protein	20	652.8	652.8	1.01682	PASS	0.976	493.5	1.00974	1.041
11649-3	11649-3	3	SL019547	Stromal membrane-associated protein 1	SMAP1	Q8IYB5	60682	SMAP1	Human	RFU	Protein	20	7591.4	7591.4	1.15287	PASS	1.128	7163.6	1.15647	1.127
11651-24	11651-24	3	SL019555	Protein argonaute-1	AGO1	Q9UL18	26523	AGO1	Human	RFU	Protein	20	334.4	334.4	0.788865	PASS	1.005	282.7	0.808315	1.014
11653-69	11653-69	3	SL019569	Sodium- and chloride-dependent glycine transporter 1	SC6A9	P48067	6536	SLC6A9	Human	RFU	Protein	20	161	161	0.826065	PASS	0.923	105.1	0.819756	0.953
11654-77	11654-77	3	SL019578	Neurensin-1	NRSN1	Q8IZ57	140767	NRSN1	Human	RFU	Protein	20	609.5	609.5	1.3709	PASS	1.016	419.2	1.49718	0.829
11656-110	11656-110	3	SL007751	Ena/VASP-like protein	EVL	Q9UI08	51466	EVL	Human	RFU	Protein	20	1461.9	1461.9	1.24981	PASS	0.867	980.5	1.35048	0.825
11657-86	11657-86	3	SL006979	Suppressor of cytokine signaling 7	SOCS7	O14512	30837	SOCS7	Human	RFU	Protein	20	530.5	530.5	0.788262	PASS	1	403.2	0.837808	0.988
11661-11	11661-11	3	SL019570	NACHT, LRR and PYD domains-containing protein 1	NALP1	Q9C000	22861	NLRP1	Human	RFU	Protein	20	421.4	421.4	0.942097	PASS	0.995	319.4	0.95751	1.015
11664-32	11664-32	3	SL019543	ADP-ribosylation factor GTPase-activating protein 2	ARFG2	Q8N6H7	84364	ARFGAP2	Human	RFU	Protein	20	8682.9	8682.9	1.48502	PASS	1.019	7791.5	1.45248	1.045
11666-72	11666-72	3	SL019551	Regulator of G-protein signaling 8	RGS8	P57771	85397	RGS8	Human	RFU	Protein	20	4892.3	4892.3	1.41527	PASS	0.888	2628.3	1.52717	0.9
11667-29	11667-29	3	SL019556	Tensin-2	TENC1	Q63HR2	23371	TNS2	Human	RFU	Protein	20	351.4	351.4	0.868083	PASS	1.032	273	0.92498	0.967
11669-39	11669-39	3	SL019571	Solute carrier organic anion transporter family member 5A1	SO5A1	Q9H2Y9	81796	SLCO5A1	Human	RFU	Protein	20	484.4	484.4	0.961493	PASS	1.012	334.8	1.00165	0.972
11670-18	11670-18	3	SL019419	Probable G-protein coupled receptor 101	GP101	Q96P66	83550	GPR101	Human	RFU	Protein	20	826.3	826.3	1.21747	PASS	0.987	435.2	1.33102	0.82
11671-19	11671-19	3	SL019544	Peregrin	BRPF1	P55201	7862	BRPF1	Human	RFU	Protein	20	1725.6	1725.6	1.35522	PASS	0.879	1191.2	1.39895	0.865
11672-17	11672-17	3	SL019549	Kinesin-like protein KIF16B	KI16B	Q96L93	55614	KIF16B	Human	RFU	Protein	20	3911.8	3911.8	1.06135	PASS	0.918	2456.8	1.17549	0.883
11677-17	11677-17	3	SL019579	Probable palmitoyltransferase ZDHHC14	ZDH14	Q8IZN3	79683	ZDHHC14	Human	RFU	Protein	20	217.8	217.8	1.12095	PASS	1.012	152.6	1.12967	0.997
11678-105	11678-105	3	SL019586	Gap junction delta-2 protein	CXD2	Q9UKL4	57369	GJD2	Human	RFU	Protein	20	691.6	691.6	1.28407	PASS	0.949	464.8	1.31159	0.953
11681-8	11681-8	3	SL007271	Arf-GAP domain and FG repeat-containing protein 1	NUPL	P52594	3267	AGFG1	Human	RFU	Protein	20	18703.5	18703.5	1.96107	PASS	1.137	16555.8	1.98585	1.096
11682-7	11682-7	3	SL015231	Thioredoxin-interacting protein	TXNIP	Q9H3M7	10628	TXNIP	Human	RFU	Protein	20	2084.2	2084.2	1.58014	PASS	0.896	1024.8	1.72219	0.88
11683-19	11683-19	3	SL019567	ADP-ribosylation factor-binding protein GGA3	GGA3	Q9NZ52	23163	GGA3	Human	RFU	Protein	20	3617.9	3617.9	1.16579	PASS	1.105	3353.1	1.16357	1.124
11690-47	11690-47	3	SL019558	Anaphase-promoting complex subunit 7	APC7	Q9UJX3	51434	ANAPC7	Human	RFU	Protein	20	723.3	723.3	0.852646	PASS	0.959	573.8	0.883366	0.991
11692-21	11692-21	3	SL019573	SHC-transforming protein 4	SHC4	Q6S5L8	399694	SHC4	Human	RFU	Protein	20	790.7	790.7	0.992095	PASS	1	643.1	1.04026	0.973
11696-7	11696-7	3	SL008838	Cellular retinoic acid-binding protein 2	RABP2	P29373	1382	CRABP2	Human	RFU	Protein	20	22204.4	22204.4	1.2096	PASS	1.034	14965.2	1.15991	1.099
11708-2	11708-2	3	SL007868	Lipocalin-1	LCN1	P31025	3933	LCN1	Human	RFU	Protein	20	831	831	0.981457	PASS	0.99	565.3	1.02643	0.972
11709-29	11709-29	3	SL015112	Carnitine O-palmitoyltransferase 1, muscle isoform	CPT1B	Q92523	1375	CPT1B	Human	RFU	Protein	20	2029.2	2029.2	1.19583	PASS	0.929	1195.7	1.29736	0.94
11712-207	11712-207	3	SL011294	Protein unc-45 homolog A	UN45A	Q9H3U1	55898	UNC45A	Human	RFU	Protein	20	315.9	315.9	1.08222	PASS	1.118	301.4	1.06976	1.115
11715-1	11715-1	3	SL019568	POU domain, class 2, transcription factor 1	PO2F1	P14859	5451	POU2F1	Human	RFU	Protein	20	223.1	223.1	0.938578	PASS	1.098	189.9	1.00495	0.981
11716-28	11716-28	3	SL019575	Leucine-rich repeat, immunoglobulin-like domain and transmembrane domain-containing protein 2	LRIT2	A6NDA9	340745	LRIT2	Human	RFU	Protein	20	1952.5	1952.5	1.0889	PASS	1.02	891.6	1.09011	1.041
11814-29	11814-29	3	SL000134	Hepatocyte growth factor receptor	Met	P08581	4233	MET	Human	RFU	Protein	0.5	1801.7	1801.7	0.747128	PASS	1.008	1481.7	0.716667	1.026
11817-1	11817-1	3	SL018792	Ribosomal protein S6 kinase beta-1	KS6B1	P23443	6198	RPS6KB1	Human	RFU	Protein	20	783.8	783.8	0.869151	PASS	0.876	639.8	0.876538	0.953
11825-27	11825-27	3	SL013877	Peroxisome proliferator-activated receptor gamma coactivator 1-alpha	PRGC1	Q9UBK2	10891	PPARGC1A	Human	RFU	Protein	20	621.4	621.4	0.830749	PASS	0.9	397	0.862696	0.926
11827-7	11827-7	3	SL019486	Nuclear receptor ROR-gamma	RORG	P51449	6097	RORC	Human	RFU	Protein	20	288.8	288.8	0.81605	PASS	1.029	191	0.819291	1.093
11830-48	11830-48	3	SL010616	Tyrosine-protein phosphatase non-receptor type 11	SHP-2	Q06124	5781	PTPN11	Human	RFU	Protein	20	14465.8	14465.8	1.14607	PASS	1.049	11439.5	1.10159	1.05
11833-83	11833-83	3	SL012513	Frataxin, mitochondrial	FRDA	Q16595	2395	FXN	Human	RFU	Protein	20	754.9	754.9	1.01986	PASS	0.952	473.9	1.04935	0.973
11836-144	11836-144	3	SL004119	Epithelial discoidin domain-containing receptor 1	discoidin domain receptor 1	Q08345	780	DDR1	Human	RFU	Protein	0.5	568.5	568.5	0.675419	PASS	0.983	486.8	0.615193	1.034
11837-7	11837-7	3	SL004859	Tumor necrosis factor receptor superfamily member 18	GITR	Q9Y5U5	8784	TNFRSF18	Human	RFU	Protein	20	299.7	299.7	0.961193	PASS	1.013	204.5	0.968336	1.013
11838-130	11838-130	3	SL010815	Piezo-type mechanosensitive ion channel component 1	FA38A	Q92508	9780	PIEZO1	Human	RFU	Protein	20	640.2	640.2	1.108	PASS	0.98	268	1.16761	0.912
11851-21	11851-21	3	SL017099	Triggering receptor expressed on myeloid cells 2	TREM2	Q9NZC2	54209	TREM2	Human	RFU	Protein	0.5	2491.6	2491.6	0.942146	PASS	0.992	2200.8	0.951646	1.009
11860-3	11860-3	3	SL025418	Fc_MOUSE	Fc_MOUSE	Q99LC4	NA	NA	Mouse	RFU	Protein	20	619	619	1.04862	PASS	1.031	504.4	1.04755	1.102
11890-2	11890-2	3	SL025418	Fc_MOUSE	Fc_MOUSE	Q99LC4	NA	NA	Mouse	RFU	Protein	20	1015	1015	1.51019	PASS	1.071	750.3	1.74399	0.808
11895-21	11895-21	3	SL025418	Fc_MOUSE	Fc_MOUSE	Q99LC4	NA	NA	Mouse	RFU	Protein	20	4757.2	4757.2	0.925633	PASS	1.049	3294.1	0.921759	1.019
11910-27	11910-27	3	SL019039	Homeobox protein DLX-4	DLX4	Q92988	1748	DLX4	Human	RFU	Protein	20	532.6	532.6	1.10475	PASS	0.906	472.3	1.06691	0.955
11911-13	11911-13	3	SL025919	Leucine-rich repeat-containing protein 4B:Cytoplasmic domain	LRC4B:CD	Q9NT99	94030	LRRC4B	Human	RFU	Protein	20	221.7	221.7	0.890004	PASS	0.949	161.4	0.892872	0.996
11912-45	11912-45	3	SL025418	Fc_MOUSE	Fc_MOUSE	Q99LC4	NA	NA	Mouse	RFU	Protein	20	384.8	384.8	0.867448	PASS	1.028	319.9	0.899276	1.013
11919-84	11919-84	3	SL025418	Fc_MOUSE	Fc_MOUSE	Q99LC4	NA	NA	Mouse	RFU	Protein	20	718.9	718.9	1.19817	PASS	0.977	942.9	1.18572	1.03
11934-9	11934-9	3	SL015014	Integrator complex subunit 3	INT3	Q68E01	65123	INTS3	Human	RFU	Protein	20	235.7	235.7	1.00042	PASS	1.007	186.7	1.12775	0.935
11939-11	11939-11	3	SL025418	Fc_MOUSE	Fc_MOUSE	Q99LC4	NA	NA	Mouse	RFU	Protein	20	463.9	463.9	0.744982	PASS	0.861	300.8	0.907118	0.951
11949-25	11949-25	3	SL025843	Epidermal growth factor:Cytoplasmic domain	EGF:CD	P01133	1950	EGF	Human	RFU	Protein	20	1984.2	1984.2	1.24471	PASS	1.061	860.5	1.27881	1.029
11952-1	11952-1	3	SL025881	Immunoglobulin superfamily DCC subclass member 3:Cytoplasmic domain	IGDC3:CD	Q8IVU1	9543	IGDCC3	Human	RFU	Protein	20	645.4	645.4	0.853817	PASS	1.012	693.7	0.920029	0.959
11955-1	11955-1	3	SL025968	Rho GTPase-activating protein 1:Rho-GTPase activating protein domain	RHG01:Rho-GAP	Q07960	392	ARHGAP1	Human	RFU	Protein	20	1266.4	1266.4	0.861145	PASS	0.922	912.2	0.819889	1.173
11967-23	11967-23	3	SL013765	Cellular retinoic acid-binding protein 1	RABP1	P29762	1381	CRABP1	Human	RFU	Protein	20	1522.9	1522.9	1.11234	PASS	0.884	873.2	1.31115	0.869
11969-5	11969-5	3	SL004807	Protein S100-A2	S100A2	P29034	6273	S100A2	Human	RFU	Protein	20	960.6	960.6	0.992971	PASS	0.92	424.6	1.03091	1.002
11986-30	11986-30	3	SL025418	Fc_MOUSE	Fc_MOUSE	Q99LC4	NA	NA	Mouse	RFU	Protein	20	750.1	750.1	0.997208	PASS	1.045	539.8	1.04938	1.056
11988-24	11988-24	3	SL015251	Receptor-type tyrosine-protein phosphatase H	PTPRH	Q9HD43	5794	PTPRH	Human	RFU	Protein	20	1333.2	1333.2	1.02036	PASS	0.892	741.3	1.07707	0.98
11989-35	11989-35	3	SL019200	ER membrane protein complex subunit 1	EMC1	Q8N766	23065	EMC1	Human	RFU	Protein	20	741.4	741.4	1.27608	PASS	0.972	611.2	1.2876	1.003
11993-227	11993-227	3	SL025418	Fc_MOUSE	Fc_MOUSE	Q99LC4	NA	NA	Mouse	RFU	Protein	20	1069.8	1069.8	1.44236	PASS	1.012	779.6	1.49372	0.995
12001-7	12001-7	3	SL006520	Tight junction protein ZO-1	ZO1	Q07157	7082	TJP1	Human	RFU	Protein	20	625.5	625.5	1.44892	PASS	0.915	385	1.58636	0.891
12008-3	12008-3	3	SL007098	T-cell antigen CD7	CD7	P09564	924	CD7	Human	RFU	Protein	20	705.4	705.4	1.15601	PASS	1.025	477.6	1.12039	1.048
12012-33	12012-33	3	SL025418	Fc_MOUSE	Fc_MOUSE	Q99LC4	NA	NA	Mouse	RFU	Protein	20	507.6	507.6	1.14946	PASS	0.958	315.6	1.20857	0.914
12014-19	12014-19	3	SL019226	6-pyruvoyl tetrahydrobiopterin synthase	PTPS	Q03393	5805	PTS	Human	RFU	Protein	20	373.4	373.4	1.13186	PASS	0.879	300.1	1.18127	0.941
12016-60	12016-60	3	SL013756	E3 ubiquitin-protein ligase CBL	CBL	P22681	867	CBL	Human	RFU	Protein	20	7964.2	7964.2	0.890641	PASS	1.083	8301.8	0.851222	1.194
12018-84	12018-84	3	SL019230	Thiamin pyrophosphokinase 1	TPK1	Q9H3S4	27010	TPK1	Human	RFU	Protein	20	1120.1	1120.1	0.984617	PASS	0.943	760.9	1.02686	0.977
12020-39	12020-39	3	SL010883	Bisphosphoglycerate mutase	PMGE	P07738	669	BPGM	Human	RFU	Protein	0.5	607.8	607.8	0.971237	PASS	0.878	672.5	0.868782	0.815
12022-12	12022-12	3	SL000132	Mothers against decapentaplegic homolog 4	SMAD4	Q13485	4089	SMAD4	Human	RFU	Protein	20	392.6	392.6	1.00848	PASS	0.892	342.2	0.99468	1.011
12033-3	12033-3	3	SL007012	Mitotic checkpoint serine/threonine-protein kinase BUB1	BUB1	O43683	699	BUB1	Human	RFU	Protein	20	680.5	680.5	1.28785	PASS	1.048	308.5	1.40832	0.87
12046-51	12046-51	3	SL011216	TAR DNA-binding protein 43	TADBP	Q13148	23435	TARDBP	Human	RFU	Protein	20	664.9	664.9	0.841965	PASS	0.941	452.3	0.905488	0.969
12077-32	12077-32	3	SL004357	Growth/differentiation factor 8	Myostatin	O14793	2660	MSTN	Human	RFU	Protein	20	5310.9	5310.9	1.11263	PASS	0.981	3807.4	1.13268	0.993
12329-21	12329-21	3	SL013834	Ribosomal protein S6 kinase alpha-1	KS6A1	Q15418	6195	RPS6KA1	Human	RFU	Protein	0.5	347	347	0.868151	PASS	1.021	280.6	0.903881	0.907
12332-7	12332-7	3	SL019680	Eukaryotic elongation factor 2 kinase	EF2K	O00418	29904	EEF2K	Human	RFU	Protein	20	6327.4	6327.4	1.42986	PASS	0.903	3588.3	1.46631	0.875
12333-87	12333-87	3	SL010958	Ribose-5-phosphate isomerase	RPIA	P49247	22934	RPIA	Human	RFU	Protein	0.5	806.7	806.7	0.892861	PASS	0.982	757	0.85938	0.917
12334-25	12334-25	3	SL004695	Serine hydroxymethyltransferase, cytosolic	cSHMT	P34896	6470	SHMT1	Human	RFU	Protein	20	513.4	513.4	1.11488	PASS	0.825	459.2	1.06515	0.928
12338-27	12338-27	3	SL019671	Pikachurin	EGFLA	Q63HQ2	133584	EGFLAM	Human	RFU	Protein	20	7430.4	7430.4	0.997048	PASS	1.08	5839.1	0.939415	1.159
12340-17	12340-17	3	SL011196	Alanine--tRNA ligase, cytoplasmic	SYAC	P49588	16	AARS1	Human	RFU	Protein	20	5271.8	5271.8	0.860491	PASS	1.173	4408.4	0.858851	1.191
12341-8	12341-8	3	SL007465	Dual specificity protein phosphatase 6	DUS6	Q16828	1848	DUSP6	Human	RFU	Protein	20	2659.7	2659.7	1.13483	PASS	1.119	1703.5	1.15029	1.138
12343-14	12343-14	3	SL011226	Arf-GAP with coiled-coil, ANK repeat and PH domain-containing protein 2	CENB2	Q15057	23527	ACAP2	Human	RFU	Protein	20	943.3	943.3	0.928536	PASS	0.971	648.9	0.990237	0.954
12345-4	12345-4	3	SL019703	Anaphase-promoting complex subunit 10	APC10	Q9UM13	10393	ANAPC10	Human	RFU	Protein	20	960.9	960.9	1.00387	PASS	1.02	758.8	1.06814	0.994
12348-46	12348-46	3	SL019681	Serine--tRNA ligase, mitochondrial	SYSM	Q9NP81	54938	SARS2	Human	RFU	Protein	20	1318.5	1318.5	0.980516	PASS	1.012	982.5	1.03315	0.961
12350-86	12350-86	3	SL018899	Protein C-ets-2	ETS2	P15036	2114	ETS2	Human	RFU	Protein	20	1889.7	1889.7	1.37503	PASS	1.017	1329.8	1.43649	0.944
12351-25	12351-25	3	SL004396	Signal transducer and activator of transcription 1-alpha/beta	STAT1	P42224	6772	STAT1	Human	RFU	Protein	20	22221.4	22221.4	1.00456	PASS	1.028	23346.3	0.948129	1.064
12352-70	12352-70	3	SL019698	Arrestin domain-containing protein 3	ARRD3	Q96B67	57561	ARRDC3	Human	RFU	Protein	20	1016.9	1016.9	0.923112	PASS	1.15	997.7	0.926983	1.13
12355-223	12355-223	3	SL019676	Ribosome-recycling factor, mitochondrial	RRFM	Q96E11	92399	MRRF	Human	RFU	Protein	20	2049.7	2049.7	1.08801	PASS	0.958	1163.4	1.17989	0.925
12357-41	12357-41	3	SL016390	Synaptosomal-associated protein 29	SNP29	O95721	9342	SNAP29	Human	RFU	Protein	20	1059	1059	1.05784	PASS	0.889	588.2	1.02013	0.998
12358-6	12358-6	3	SL007325	Immunoglobulin-binding protein 1	IGBP1	P78318	3476	IGBP1	Human	RFU	Protein	20	5893.2	5893.2	0.639113	PASS	1.054	4728.4	0.604778	1.132
12361-102	12361-102	3	SL008513	Ras-related protein R-Ras2	RRAS2	P62070	22800	RRAS2	Human	RFU	Protein	20	742.6	742.6	0.740231	PASS	1.017	591.3	0.77686	1.017
12363-70	12363-70	3	SL015111	Tribbles homolog 2	TRIB2	Q92519	28951	TRIB2	Human	RFU	Protein	20	2064.6	2064.6	0.909235	PASS	1.002	1336.1	0.921532	1.06
12365-108	12365-108	3	SL009453	RuvB-like 1	RUVB1	Q9Y265	8607	RUVBL1	Human	RFU	Protein	20	2664.4	2664.4	1.17805	PASS	1.043	2053.8	1.17065	1.088
12366-16	12366-16	3	SL008832	Gamma-crystallin D	CRGD	P07320	1421	CRYGD	Human	RFU	Protein	20	468	468	0.823799	PASS	0.969	339.5	0.845987	0.949
12367-52	12367-52	3	SL019694	Macoilin	MACOI	Q8N5G2	55219	MACO1	Human	RFU	Protein	20	229.3	229.3	0.863653	PASS	0.972	162.7	0.834425	1.088
12368-18	12368-18	3	SL013848	Histone acetyltransferase KAT2B	PCAF	Q92831	8850	KAT2B	Human	RFU	Protein	20	539.4	539.4	0.703626	PASS	0.957	387.1	0.709737	0.991
12370-30	12370-30	3	SL006348	Apolipoprotein F	Apo F	Q13790	319	APOF	Human	RFU	Protein	0.5	8465.2	8465.2	1.04172	PASS	1.014	6667.4	0.973773	1.051
12372-50	12372-50	3	SL005671	Tropomyosin alpha-3 chain	Tropomyosin alpha-3 chain	P06753	7170	TPM3	Human	RFU	Protein	20	435.2	435.2	0.981064	PASS	1.018	602.5	0.989766	1.068
12373-73	12373-73	3	SL014875	Transformer-2 protein homolog beta	TRA2B	P62995	6434	TRA2B	Human	RFU	Protein	20	2190.2	2190.2	0.780653	PASS	0.978	2403.2	0.740458	1.043
12376-85	12376-85	3	SL003762	Cyclin-dependent kinase 4 inhibitor D	p19-INK4d	P55273	1032	CDKN2D	Human	RFU	Protein	20	3687.3	3687.3	0.694433	PASS	1.102	2656.7	0.696505	1.043
12378-71	12378-71	3	SL012578	Tapasin	TPSN	O15533	6892	TAPBP	Human	RFU	Protein	20	3067.9	3067.9	1.08633	PASS	1.047	3975.1	1.08491	1.031
12381-26	12381-26	3	SL008046	Carbonyl reductase [NADPH] 1	CBR1	P16152	873	CBR1	Human	RFU	Protein	20	3771.3	3771.3	0.865096	PASS	1.014	3246.6	0.869865	1.031
12382-2	12382-2	3	SL019687	Probable ATP-dependent RNA helicase DDX58	DDX58	O95786	23586	DDX58	Human	RFU	Protein	20	629.2	629.2	1.26016	PASS	0.987	436.2	1.36486	0.866
12384-92	12384-92	3	SL019700	COP9 signalosome complex subunit 7b	CSN7B	Q9H9Q2	64708	COPS7B	Human	RFU	Protein	0.5	1705	1705	1.75213	PASS	1.11	1465.7	1.91294	0.9
12385-4	12385-4	3	SL006471	Calpain-3	CAN3	P20807	825	CAPN3	Human	RFU	Protein	20	4556	4556	1.40453	PASS	0.939	8005.6	1.41407	0.885
12387-7	12387-7	3	SL013045	PDZ and LIM domain protein 4	PDLI4	P50479	8572	PDLIM4	Human	RFU	Protein	20	694.2	694.2	0.963765	PASS	0.989	466.7	0.971997	1.042
12389-4	12389-4	3	SL007790	Origin recognition complex subunit 6	ORC6	Q9Y5N6	23594	ORC6	Human	RFU	Protein	20	1299.1	1299.1	1.0843	PASS	0.94	911.2	1.12408	0.952
12392-30	12392-30	3	SL019701	ADP-ribosylation factor-like protein 1	ARL1	P40616	400	ARL1	Human	RFU	Protein	0.5	1116.4	1116.4	1.02263	PASS	0.974	1294	1.00233	0.947
12394-53	12394-53	3	SL006601	Transmembrane protein C16orf54	CP054	Q6UWD8	283897	C16orf54	Human	RFU	Protein	20	492.4	492.4	0.961531	PASS	1.026	307.2	0.941671	0.998
12395-86	12395-86	3	SL019677	Aspartate--tRNA ligase, mitochondrial	SYDM	Q6PI48	55157	DARS2	Human	RFU	Protein	20	3266.2	3266.2	1.33363	PASS	0.895	2082.9	1.23225	0.929
12396-19	12396-19	3	SL006368	3-hydroxyisobutyryl-CoA hydrolase, mitochondrial	HIBCH	Q6NVY1	26275	HIBCH	Human	RFU	Protein	20	2884.5	2884.5	1.20974	PASS	0.979	2088.4	1.17285	0.999
12398-15	12398-15	3	SL019692	Paired box protein Pax-4	PAX4	O43316	NA	PAX4	Human	RFU	Protein	20	685	685	0.983489	PASS	1.089	876.6	0.96411	1.123
12399-194	12399-194	3	SL013198	Coiled-coil domain-containing protein 50	CCD50	Q8IVM0	152137	CCDC50	Human	RFU	Protein	20	998.7	998.7	1.22751	PASS	0.965	679.5	1.28219	0.917
12400-25	12400-25	3	SL015259	Ubiquitin-conjugating enzyme E2 T	UBE2T	Q9NPD8	29089	UBE2T	Human	RFU	Protein	20	1013.1	1013.1	1.27933	PASS	0.94	613.5	1.32622	0.927
12401-3	12401-3	3	SL019706	AMSH-like protease	STALP	Q96FJ0	57559	STAMBPL1	Human	RFU	Protein	20	1669.6	1669.6	1.04914	PASS	0.918	1184.5	1.10212	0.908
12403-30	12403-30	3	SL019678	Ras-related protein Rab-39B	RB39B	Q96DA2	116442	RAB39B	Human	RFU	Protein	20	1706.7	1706.7	1.254	PASS	0.853	980.9	1.29817	0.845
12406-119	12406-119	3	SL000635	GTP-binding protein Di-Ras3	ARHI	O95661	9077	DIRAS3	Human	RFU	Protein	20	1152.8	1152.8	0.960187	PASS	0.971	1117.4	0.962351	0.952
12409-90	12409-90	3	SL019707	Ras-related protein Rab-7b	RAB7B	Q96AH8	338382	RAB7B	Human	RFU	Protein	20	789	789	1.23281	PASS	0.967	531.2	1.21347	0.966
12411-60	12411-60	3	SL019679	Protein max	MAX	P61244	4149	MAX	Human	RFU	Protein	20	1875.8	1875.8	0.627337	PASS	1.111	1568	0.620961	1.143
12415-122	12415-122	3	SL011710	Endothelial differentiation-related factor 1	EDF1	O60869	8721	EDF1	Human	RFU	Protein	20	3095.6	3095.6	1.08557	PASS	0.913	1782.6	1.14771	0.915
12417-46	12417-46	3	SL019708	EKC/KEOPS complex subunit TPRKB	TPRKB	Q9Y3C4	51002	TPRKB	Human	RFU	Protein	0.5	1168.7	1168.7	1.04237	PASS	0.973	800.2	1.01432	1.006
12420-10	12420-10	3	SL019684	Glycerol-3-phosphate dehydrogenase 1-like protein	GPD1L	Q8N335	23171	GPD1L	Human	RFU	Protein	20	9357.8	9357.8	1.36674	PASS	0.829	4837.4	1.52011	0.995
12423-38	12423-38	3	SL019697	APOBEC1 complementation factor	A1CF	Q9NQ94	29974	A1CF	Human	RFU	Protein	20	3023.1	3023.1	1.01358	PASS	1.14	1200.8	1.02035	1.16
12424-107	12424-107	3	SL019702	Thymocyte nuclear protein 1	THYN1	Q9P016	29087	THYN1	Human	RFU	Protein	20	549.4	549.4	0.970157	PASS	1.087	515.8	1.00018	1.065
12425-104	12425-104	3	SL008834	ADP-ribosylation factor 6	ARF6	P62330	382	ARF6	Human	RFU	Protein	20	2069	2069	0.885134	PASS	0.997	1501.4	0.893428	1.122
12426-19	12426-19	3	SL016520	MOB kinase activator 1A	MOL1B	Q9H8S9	55233	MOB1A	Human	RFU	Protein	20	8584.5	8584.5	1.4146	PASS	1.009	5705.8	1.38545	1.099
12427-8	12427-8	3	SL007185	M-phase inducer phosphatase 2	MPIP2	P30305	994	CDC25B	Human	RFU	Protein	20	5251.6	5251.6	1.26746	PASS	0.948	3357.2	1.29337	0.997
12428-2	12428-2	3	SL015008	Lysophospholipase-like protein 1	LYPL1	Q5VWZ2	127018	LYPLAL1	Human	RFU	Protein	20	922.1	922.1	1.05782	PASS	0.913	587.8	1.10141	0.92
12430-78	12430-78	3	SL011150	Polyadenylate-binding protein-interacting protein 1	PAIP1	Q9H074	10605	PAIP1	Human	RFU	Protein	20	1092.2	1092.2	1.08569	PASS	1.005	691.5	1.14811	0.969
12431-13	12431-13	3	SL019737	Protein pelota homolog	PELO	Q9BRX2	53918	PELO	Human	RFU	Protein	20	2824.7	2824.7	1.07612	PASS	1.03	1684.5	1.08676	1.043
12432-23	12432-23	3	SL010232	Calcyclin-binding protein	CYBP	Q9HB71	27101	CACYBP	Human	RFU	Protein	20	7181.5	7181.5	0.973802	PASS	1.066	6763.6	0.947465	1.101
12433-8	12433-8	3	SL019709	ADP-ribosylation factor-like protein 11	ARL11	Q969Q4	115761	ARL11	Human	RFU	Protein	0.5	4742.5	4742.5	1.31338	PASS	0.9	3900.2	1.21777	0.975
12434-25	12434-25	3	SL008617	IST1 homolog	K0174	P53990	9798	IST1	Human	RFU	Protein	20	4393.1	4393.1	1.44074	PASS	0.889	3426.8	1.39685	0.945
12437-18	12437-18	3	SL019726	Serine/threonine-protein kinase ULK3	ULK3	Q6PHR2	25989	ULK3	Human	RFU	Protein	20	768.5	768.5	0.824748	PASS	0.963	521.9	0.851996	0.973
12438-127	12438-127	3	SL014754	DNA-3-methyladenine glycosylase	3MG	P29372	4350	MPG	Human	RFU	Protein	20	549	549	0.835362	PASS	0.898	553.4	0.790155	0.953
12439-67	12439-67	3	SL004395	Interferon regulatory factor 9	ISGF3	Q00978	10379	IRF9	Human	RFU	Protein	20	593.4	593.4	0.772656	PASS	0.936	413.2	0.792468	0.988
12442-4	12442-4	3	SL019715	Rho-related GTP-binding protein RhoD	RHOD	O00212	29984	RHOD	Human	RFU	Protein	20	425.2	425.2	1.00425	PASS	0.961	505.6	0.996018	0.988
12444-39	12444-39	3	SL006967	Nuclear receptor subfamily 5 group A member 2	NR5A2	O00482	2494	NR5A2	Human	RFU	Protein	20	534.9	534.9	0.789054	PASS	1.044	457.2	0.769308	1.148
12445-50	12445-50	3	SL019727	Ankyrin repeat domain-containing protein 27	ANR27	Q96NW4	84079	ANKRD27	Human	RFU	Protein	20	1207.8	1207.8	1.02131	PASS	0.986	717	1.07475	0.966
12446-49	12446-49	3	SL005253	Glutathione S-transferase A1	GST A1-1	P08263	2938	GSTA1	Human	RFU	Protein	20	5835.6	5835.6	1.08207	PASS	1.007	3927.2	1.06324	1.053
12448-246	12448-246	3	SL006476	Glycylpeptide N-tetradecanoyltransferase 1	NMT1	P30419	4836	NMT1	Human	RFU	Protein	20	16941.8	16941.8	1.15887	PASS	0.8	14560.6	1.03143	0.875
12449-16	12449-16	3	SL012991	Peptidyl-prolyl cis-trans isomerase H	PPIH	O43447	10465	PPIH	Human	RFU	Protein	20	1791.1	1791.1	1.24287	PASS	0.898	1558.1	1.18616	0.938
12450-42	12450-42	3	SL016459	Phosphomevalonate kinase	PMVK	Q15126	10654	PMVK	Human	RFU	Protein	20	1335.5	1335.5	1.45416	PASS	0.805	1083.4	1.42911	0.806
12451-62	12451-62	3	SL018858	Transcription regulator protein BACH1	BACH1	O14867	571	BACH1	Human	RFU	Protein	20	1900.4	1900.4	1.50312	PASS	0.878	1108	1.59845	0.893
12453-161	12453-161	3	SL019728	Nuclear RNA export factor 1	NXF1	Q9UBU9	10482	NXF1	Human	RFU	Protein	20	505	505	0.916349	PASS	0.973	514.3	0.933802	0.99
12454-105	12454-105	3	SL019732	N-terminal Xaa-Pro-Lys N-methyltransferase 1	NTM1A	Q9BV86	28989	NTMT1	Human	RFU	Protein	20	644.5	644.5	0.857162	PASS	1.028	421.8	0.877229	1.073
12455-48	12455-48	3	SL019739	Myoneurin	MYNN	Q9NPC7	55892	MYNN	Human	RFU	Protein	20	773.9	773.9	1.00585	PASS	0.97	602.3	0.977393	1.092
12456-5	12456-5	3	SL019744	6-phosphofructo-2-kinase/fructose-2,6-bisphosphatase 3	F263	Q16875	5209	PFKFB3	Human	RFU	Protein	20	3332.6	3332.6	1.39697	PASS	0.852	2068.6	1.34776	0.994
12457-10	12457-10	3	SL019711	1,2-dihydroxy-3-keto-5-methylthiopentene dioxygenase	MTND	Q9BV57	55256	ADI1	Human	RFU	Protein	20	931	931	1.27012	PASS	1.091	595	1.39434	0.84
12458-79	12458-79	3	SL016506	Calcineurin B homologous protein 1	CHP1	Q99653	11261	CHP1	Human	RFU	Protein	20	4123.5	4123.5	0.951562	PASS	1.015	2663.4	0.937308	1.079
12459-13	12459-13	3	SL007671	Pleckstrin homology domain-containing family A member 1	PKHA1	Q9HB21	59338	PLEKHA1	Human	RFU	Protein	20	373.2	373.2	0.828413	PASS	1.052	299.5	0.842058	1.026
12462-20	12462-20	3	SL019733	Histone-lysine N-methyltransferase SETMAR	SETMR	Q53H47	6419	SETMAR	Human	RFU	Protein	20	704.9	704.9	0.770635	PASS	0.999	574.6	0.781832	1.067
12463-7	12463-7	3	SL019740	Kelch-like protein 13	KLH13	Q9P2N7	90293	KLHL13	Human	RFU	Protein	20	3068.2	3068.2	1.10173	PASS	1.086	1805.4	1.1328	1.084
12466-7	12466-7	3	SL008019	Heterogeneous nuclear ribonucleoprotein A1	ROA1	P09651	3178	HNRNPA1	Human	RFU	Protein	0.5	2093.6	2093.6	0.743228	PASS	0.996	2732.6	0.738561	1.024
12469-19	12469-19	3	SL011230	Microtubule-associated protein RP/EB family member 1	MARE1	Q15691	22919	MAPRE1	Human	RFU	Protein	0.5	18529.7	18529.7	0.814757	PASS	0.975	17840.7	0.776237	1.04
12471-47	12471-47	3	SL007061	Double-stranded RNA-binding protein Staufen homolog 1	STAU1	O95793	6780	STAU1	Human	RFU	Protein	20	2108	2108	1.25851	PASS	0.922	1213.2	1.25994	0.899
12475-48	12475-48	3	SL019722	Chloride intracellular channel protein 5	CLIC5	Q9NZA1	53405	CLIC5	Human	RFU	Protein	20	7198.2	7198.2	0.908692	PASS	1.078	5502.8	0.851435	1.122
12476-50	12476-50	3	SL013278	Fructose-2,6-bisphosphatase TIGAR	TIGAR	Q9NQ88	57103	TIGAR	Human	RFU	Protein	20	1328.4	1328.4	0.832748	PASS	0.896	932	0.856922	0.958
12477-42	12477-42	3	SL019734	Translin	TSN	Q15631	7247	TSN	Human	RFU	Protein	20	1089.7	1089.7	0.963143	PASS	0.965	752	0.934402	1.024
12478-15	12478-15	3	SL008862	60S ribosomal protein L30	RL30	P62888	6156	RPL30	Human	RFU	Protein	20	7154.3	7154.3	1.29155	PASS	0.81	12349.6	1.21366	0.828
12482-5	12482-5	3	SL007512	Nucleosome-remodeling factor subunit BPTF	BPTF	Q12830	2186	BPTF	Human	RFU	Protein	20	1571	1571	0.818912	PASS	0.941	1112	0.856784	0.976
12483-62	12483-62	3	SL007576	Nuclear receptor ROR-beta	RORB	Q92753	6096	RORB	Human	RFU	Protein	20	720.8	720.8	1.01679	PASS	1.068	482.4	1.05334	1.039
12484-67	12484-67	3	SL011194	Phosphatidylinositol transfer protein beta isoform	PIPNB	P48739	23760	PITPNB	Human	RFU	Protein	20	2897.6	2897.6	1.21244	PASS	0.819	1674.3	1.278	0.932
12486-8	12486-8	3	SL007708	Glutaredoxin-2, mitochondrial	GLRX2	Q9NS18	51022	GLRX2	Human	RFU	Protein	20	996.5	996.5	0.868334	PASS	0.989	727.6	0.885148	0.985
12488-9	12488-9	3	SL015331	Malignant T-cell-amplified sequence 1	MCTS1	Q9ULC4	28985	MCTS1	Human	RFU	Protein	20	1581.1	1581.1	0.78564	PASS	1.019	1300.8	0.702274	1.141
12490-92	12490-92	3	SL019720	Ragulator complex protein LAMTOR3	LTOR3	Q9UHA4	8649	LAMTOR3	Human	RFU	Protein	20	2391.1	2391.1	1.0098	PASS	1.075	1684.4	1.00708	1.19
12491-23	12491-23	3	SL008340	Chloride intracellular channel protein 4	CLIC4	Q9Y696	25932	CLIC4	Human	RFU	Protein	0.5	2063.2	2063.2	0.627742	PASS	1.046	1892.6	0.636142	1.06
12493-42	12493-42	3	SL019735	Ubiquitin thioesterase OTUB2	OTUB2	Q96DC9	78990	OTUB2	Human	RFU	Protein	20	1030.5	1030.5	0.83726	PASS	0.981	691.9	0.85271	1.035
12494-99	12494-99	3	SL019741	Gamma-aminobutyric acid receptor-associated protein-like 2	GBRL2	P60520	11345	GABARAPL2	Human	RFU	Protein	0.5	3606.3	3606.3	0.725001	PASS	1.028	3244.6	0.728428	0.97
12497-29	12497-29	3	SL015180	Tudor-interacting repair regulator protein	SDOS	Q9BRJ7	84309	NUDT16L1	Human	RFU	Protein	20	6000.1	6000.1	0.987524	PASS	1.053	4890.1	0.949218	1.093
12498-12	12498-12	3	SL019719	Tax1-binding protein 3	TX1B3	O14907	30851	TAX1BP3	Human	RFU	Protein	20	5185	5185	1.02677	PASS	0.987	4080.9	1.02904	1.026
12501-10	12501-10	3	SL008849	Tubulin-specific chaperone A	TBCA	O75347	6902	TBCA	Human	RFU	Protein	0.5	2882.8	2882.8	1.25208	PASS	1.029	2140.1	1.19326	1.038
12503-5	12503-5	3	SL007451	Ovarian cancer G-protein coupled receptor 1	SPR1	Q15743	8111	GPR68	Human	RFU	Protein	0.5	1265	1265	1.17861	PASS	1.096	840.6	1.30251	0.803
12504-26	12504-26	3	SL008078	Leiomodin-1	LMOD1	P29536	25802	LMOD1	Human	RFU	Protein	20	2473.5	2473.5	0.95572	PASS	0.931	1506	1.01369	0.936
12507-16	12507-16	3	SL019723	Inositol-trisphosphate 3-kinase C	IP3KC	Q96DU7	80271	ITPKC	Human	RFU	Protein	20	869.1	869.1	0.969329	PASS	0.968	614.6	0.974983	1.021
12508-9	12508-9	3	SL008756	Charged multivesicular body protein 3	CHMP3	Q9Y3E7	100526767	CHMP3	Human	RFU	Protein	20	6839.3	6839.3	0.625062	PASS	1.112	5718.5	0.631101	1.106
12509-115	12509-115	3	SL019736	COMM domain-containing protein 1	COMD1	Q8N668	150684	COMMD1	Human	RFU	Protein	20	2200.6	2200.6	1.03606	PASS	1.051	1434.7	1.01781	1.069
12510-3	12510-3	3	SL019742	Signal-transducing adaptor protein 1	STAP1	Q9ULZ2	26228	STAP1	Human	RFU	Protein	20	2612.9	2612.9	0.898985	PASS	0.996	1733.7	0.916068	1.047
12513-8	12513-8	3	SL008826	Glycolipid transfer protein	GLTP	Q9NZD2	51228	GLTP	Human	RFU	Protein	20	1077.2	1077.2	0.987804	PASS	0.982	841	0.995012	1.03
12514-16	12514-16	3	SL004624	tRNA (guanine-N(7)-)-methyltransferase	METTL1	Q9UBP6	4234	METTL1	Human	RFU	Protein	20	1407.2	1407.2	1.01934	PASS	0.904	940.2	1.05852	0.955
12515-45	12515-45	3	SL019724	Uridine-cytidine kinase 2	UCK2	Q9BZX2	7371	UCK2	Human	RFU	Protein	20	1320.1	1320.1	1.21758	PASS	1.009	787	1.24128	1.035
12516-13	12516-13	3	SL019731	Transcriptional enhancer factor TEF-3	TEAD4	Q15561	7004	TEAD4	Human	RFU	Protein	20	604.4	604.4	1.06502	PASS	0.943	429.1	1.10292	0.987
12517-52	12517-52	3	SL003787	Programmed cell death protein 5	TFAR19	O14737	9141	PDCD5	Human	RFU	Protein	20	20265.3	20265.3	0.729571	PASS	1.042	14971.6	0.665413	1.128
12518-289	12518-289	3	SL011258	Protein polybromo-1	PB1	Q86U86	55193	PBRM1	Human	RFU	Protein	20	8711.9	8711.9	0.932223	PASS	0.915	1000.2	0.916136	0.977
12521-3	12521-3	3	SL007230	Cyclin-dependent kinase 4 inhibitor C	CDN2C	P42773	1031	CDKN2C	Human	RFU	Protein	20	861.8	861.8	1.12536	PASS	1.067	1448.5	1.19611	1.01
12524-18	12524-18	3	SL019774	Diamine acetyltransferase 2	SAT2	Q96F10	112483	SAT2	Human	RFU	Protein	20	1768.8	1768.8	1.05411	PASS	1.057	1443.5	1.08977	1.055
12527-50	12527-50	3	SL013736	Thyroid hormone receptor alpha	THA	P10827	7067	THRA	Human	RFU	Protein	20	1110.1	1110.1	1.15998	PASS	0.896	707.8	1.17845	0.957
12528-40	12528-40	3	SL019761	ATPase WRNIP1	WRIP1	Q96S55	56897	WRNIP1	Human	RFU	Protein	20	777	777	1.07513	PASS	0.943	474.6	1.13183	0.895
12529-32	12529-32	3	SL019753	Inactive peptidyl-prolyl cis-trans isomerase FKBP6	FKBP6	O75344	8468	FKBP6	Human	RFU	Protein	0.5	3788.5	3788.5	0.927531	PASS	0.977	2180.6	0.868862	1.105
12530-14	12530-14	3	SL005032	Cyclin-dependent kinases regulatory subunit 1	CKS-1	P61024	1163	CKS1B	Human	RFU	Protein	20	5636.4	5636.4	1.11411	PASS	1.083	3457.9	1.09897	1.167
12531-5	12531-5	3	SL019768	Endogenous retrovirus group V member 1 Env polyprotein	ERVV1	B6SEH8	NA	ERVV-1	Human	RFU	Protein	20	1379.4	1379.4	1.41709	PASS	0.961	849.7	1.59284	0.808
12532-28	12532-28	3	SL013788	Ubiquitin-conjugating enzyme E2 R1	UB2R1	P49427	997	CDC34	Human	RFU	Protein	20	2353	2353	1.02872	PASS	1.056	1120.5	1.02478	1.153
12533-135	12533-135	3	SL019781	Cytohesin-2	CYH2	Q99418	9266	CYTH2	Human	RFU	Protein	20	810.5	810.5	0.993138	PASS	0.93	543.2	1.02621	1.015
12534-10	12534-10	3	SL019796	Calcium-binding and coiled-coil domain-containing protein 2	CACO2	Q13137	10241	CALCOCO2	Human	RFU	Protein	20	2654.1	2654.1	1.13496	PASS	0.954	1732.8	1.17792	0.951
12535-2	12535-2	3	SL013748	DNA repair protein XRCC1	XRCC1	P18887	7515	XRCC1	Human	RFU	Protein	20	491.8	491.8	0.808084	PASS	0.967	326.2	0.838105	0.99
12536-46	12536-46	3	SL019758	Myotubularin-related protein 6	MTMR6	Q9Y217	9107	MTMR6	Human	RFU	Protein	20	433.5	433.5	0.515029	PASS	1.169	346	0.541266	1.145
12537-88	12537-88	3	SL013811	Transcriptional activator protein Pur-alpha	PURA	Q00577	5813	PURA	Human	RFU	Protein	20	2152.1	2152.1	0.614166	PASS	0.992	1830.8	0.602424	1.048
12540-25	12540-25	3	SL019775	Rho-related GTP-binding protein RhoG	RHOG	P84095	391	RHOG	Human	RFU	Protein	0.5	1755.8	1755.8	1.08705	PASS	1.013	1389.2	1.00223	1.118
12543-76	12543-76	3	SL019752	Zinc finger protein 560	ZN560	Q96MR9	147741	ZNF560	Human	RFU	Protein	20	776.5	776.5	1.08465	PASS	1.086	717.4	1.09351	1.08
12546-1	12546-1	3	SL014839	Smoothelin	SMTN	P53814	6525	SMTN	Human	RFU	Protein	20	1657.5	1657.5	0.871085	PASS	1.123	837.1	0.854514	1.113
12548-75	12548-75	3	SL019776	Ras-related GTP-binding protein C	RRAGC	Q9HB90	64121	RRAGC	Human	RFU	Protein	20	360.5	360.5	0.781826	PASS	0.981	217.2	0.790917	0.99
12549-33	12549-33	3	SL014636	Hematopoietic prostaglandin D synthase	PTGD2	O60760	27306	HPGDS	Human	RFU	Protein	20	3710.7	3710.7	1.01153	PASS	1.1	3014.4	1.02237	1.104
12551-3	12551-3	3	SL007599	E3 ubiquitin-protein ligase Itchy homolog	ITCH	Q96J02	83737	ITCH	Human	RFU	Protein	20	6543.6	6543.6	0.955284	PASS	0.861	1707.7	0.973591	0.866
12553-5	12553-5	3	SL010954	Serine/threonine-protein kinase VRK1	VRK1	Q99986	7443	VRK1	Human	RFU	Protein	20	902.6	902.6	0.986772	PASS	0.933	643.4	1.02615	0.906
12554-10	12554-10	3	SL013725	DNA repair protein RAD51 homolog 4	RA51D	O75771	5892	RAD51D	Human	RFU	Protein	20	1395.6	1395.6	0.935451	PASS	0.984	950.7	0.840672	1.164
12556-7	12556-7	3	SL006252	Ubiquitin-conjugating enzyme E2 C	UBE2C	O00762	11065	UBE2C	Human	RFU	Protein	20	696.9	696.9	1.01901	PASS	0.913	477.3	0.957412	1.07
12557-18	12557-18	3	SL019782	RNA-binding protein Nova-1	NOVA1	P51513	4857	NOVA1	Human	RFU	Protein	20	1847.6	1847.6	1.19092	PASS	0.871	2925.1	1.14071	0.869
12558-3	12558-3	3	SL011269	Ubiquitin-associated and SH3 domain-containing protein B	UBS3B	Q8TF42	84959	UBASH3B	Human	RFU	Protein	20	7067.4	7067.4	1.17977	PASS	0.993	9905.7	1.12508	1.015
12560-9	12560-9	3	SL008415	5'(3')-deoxyribonucleotidase, cytosolic type	NT5C	Q8TCD5	30833	NT5C	Human	RFU	Protein	20	1764.3	1764.3	1.0117	PASS	0.909	1514.1	0.997964	0.909
12562-1	12562-1	3	SL014979	Serine/threonine-protein kinase N1	PKN1	Q16512	5585	PKN1	Human	RFU	Protein	0.5	945.6	945.6	1.00457	PASS	0.976	766.1	0.955248	0.91
12563-2	12563-2	3	SL019770	Tumor necrosis factor alpha-induced protein 8	TFIP8	O95379	25816	TNFAIP8	Human	RFU	Protein	0.5	1526.7	1526.7	0.817247	PASS	0.942	1426.8	0.746042	1.05
12564-9	12564-9	3	SL019777	60S ribosome subunit biogenesis protein NIP7 homolog	NIP7	Q9Y221	51388	NIP7	Human	RFU	Protein	20	1681	1681	1.09798	PASS	0.965	2396.7	1.08228	0.978
12571-14	12571-14	3	SL019778	ADP-ribosylation factor-like protein 3	ARL3	P36405	403	ARL3	Human	RFU	Protein	20	1179.7	1179.7	0.736576	PASS	1.026	860.3	0.690287	1.196
12572-236	12572-236	3	SL019783	Embryonal Fyn-associated substrate	EFS	O43281	10278	EFS	Human	RFU	Protein	0.5	893.2	893.2	1.05767	PASS	1.008	679.7	0.983592	1.049
12573-80	12573-80	3	SL019797	Tripartite motif-containing protein 3	TRIM3	O75382	10612	TRIM3	Human	RFU	Protein	20	541.4	541.4	0.813524	PASS	0.943	444.2	0.83938	0.929
12574-36	12574-36	3	SL000405	Endothelin-2	Endothelin 2	P20800	1907	EDN2	Human	RFU	Protein	0.5	1674.3	1674.3	1.20888	PASS	1.012	1197.8	1.16053	1.083
12575-30	12575-30	3	SL008027	C-1-tetrahydrofolate synthase, cytoplasmic	C1TC	P11586	4522	MTHFD1	Human	RFU	Protein	20	8201.7	8201.7	1.08975	PASS	0.951	9707	1.0091	0.989
12576-21	12576-21	3	SL002732	Melanoma-associated antigen 3	MAGE-3	P43357	4102	MAGEA3	Human	RFU	Protein	20	666.9	666.9	0.887189	PASS	1.117	366.7	0.900851	1.046
12577-100	12577-100	3	SL002091	Flap endonuclease 1	FLAP endonuclease-1	P39748	2237	FEN1	Human	RFU	Protein	20	840.6	840.6	1.06405	PASS	0.999	529.2	1.09567	1.001
12578-13	12578-13	3	SL006497	ADP-ribosylation factor 3	ARF3	P61204	377	ARF3	Human	RFU	Protein	20	2210.9	2210.9	0.989748	PASS	1.115	3098.9	1.03226	1.103
12580-7	12580-7	3	SL012949	Proteasome subunit beta type-5	PSB5	P28074	5693	PSMB5	Human	RFU	Protein	20	1099.6	1099.6	1.1349	PASS	0.834	751	1.10668	0.961
12581-39	12581-39	3	SL014587	Inositol monophosphatase 2	IMPA2	O14732	3613	IMPA2	Human	RFU	Protein	20	588.9	588.9	1.25726	PASS	0.939	337.4	1.25968	0.935
12583-77	12583-77	3	SL019755	Serine/threonine-protein kinase A-Raf	ARAF	P10398	369	ARAF	Human	RFU	Protein	20	902	902	1.01451	PASS	1.011	817	0.968539	1.124
12590-67	12590-67	3	SL025418	Fc_MOUSE	Fc_MOUSE	Q99LC4	NA	NA	Mouse	RFU	Protein	20	979.2	979.2	1.58652	PASS	1.061	512.4	1.88852	0.806
12593-33	12593-33	3	SL019751	p53 and DNA damage-regulated protein 1	PDRG1	Q9NUG6	81572	PDRG1	Human	RFU	Protein	20	4062.3	4062.3	1.04736	PASS	1.05	1644.4	1.02971	1.075
12594-5	12594-5	3	SL019772	Grancalcin	GRAN	P28676	25801	GCA	Human	RFU	Protein	20	323.4	323.4	0.920057	PASS	1.052	385.8	0.914334	1.114
12595-11	12595-11	3	SL010848	Tropomodulin-1	TMOD1	P28289	7111	TMOD1	Human	RFU	Protein	20	1467.3	1467.3	0.960967	PASS	1.008	1265.8	0.976572	0.987
12597-68	12597-68	3	SL019171	Autophagy protein 5	Autophagy protein 5	Q9H1Y0	9474	ATG5	Human	RFU	Protein	20	6875.9	6875.9	0.891735	PASS	1.104	869	0.867501	1.185
12603-87	12603-87	3	SL019780	Polyadenylate-binding protein 4	PABP4	Q13310	8761	PABPC4	Human	RFU	Protein	20	9945.5	9945.5	0.972817	PASS	1.036	6696.6	0.965433	1.055
12604-16	12604-16	3	SL019785	Polycomb protein SCMH1	SCMH1	Q96GD3	22955	SCMH1	Human	RFU	Protein	20	1910.4	1910.4	1.29133	PASS	0.992	1249	1.30688	1.025
12605-1	12605-1	3	SL005742	Exosome complex component RRP40	Exosome component 3	Q9NQT5	51010	EXOSC3	Human	RFU	Protein	20	1875.7	1875.7	1.12817	PASS	1.071	994.4	1.16902	1.057
12616-45	12616-45	3	SL019803	Nuclear receptor-binding protein	NRBP	Q9UHY1	29959	NRBP1	Human	RFU	Protein	20	1207.4	1207.4	1.49375	PASS	1.051	659.5	1.7224	0.855
12618-50	12618-50	3	SL008344	Aldo-keto reductase family 1 member C1	Aldo-keto reductase 1C1	Q04828	1645	AKR1C1	Human	RFU	Protein	20	376.2	376.2	1.37601	PASS	0.918	223	1.45476	0.842
12621-55	12621-55	3	SL008081	Serine/threonine-protein phosphatase 2A 65 kDa regulatory subunit A alpha isoform	PP2AAA	P30153	5518	PPP2R1A	Human	RFU	Protein	20	3072.2	3072.2	1.59578	PASS	0.934	2659.7	1.54631	0.957
12622-96	12622-96	3	SL019786	Histone-lysine N-methyltransferase ASH1L	ASH1L	Q9NR48	55870	ASH1L	Human	RFU	Protein	20	697	697	0.761915	PASS	0.987	218.4	0.739444	1.082
12625-138	12625-138	3	SL019811	Kelch-like protein 7	KLHL7	Q8IXQ5	55975	KLHL7	Human	RFU	Protein	20	1201.5	1201.5	1.33782	PASS	0.951	1064.7	1.46399	0.841
12626-6	12626-6	3	SL019816	Sentrin-specific protease 7	SENP7	Q9BQF6	57337	SENP7	Human	RFU	Protein	20	291.1	291.1	0.877865	PASS	0.986	195.9	0.896244	0.973
12630-8	12630-8	3	SL019787	Arfaptin-2	ARFP2	P53365	23647	ARFIP2	Human	RFU	Protein	20	2214.9	2214.9	1.08996	PASS	1.16	1261	1.09899	1.187
12633-3	12633-3	3	SL019812	Tyrosine-protein phosphatase non-receptor type 9	PTN9	P43378	5780	PTPN9	Human	RFU	Protein	20	443	443	0.862203	PASS	1.043	441.4	0.867607	1.093
12634-79	12634-79	3	SL025804	Breast cancer anti-estrogen resistance protein 3:Guanine Nucleotide Exchange Factor Domain	BCAR3:Ras-GEF	O75815	8412	BCAR3	Human	RFU	Protein	20	1499.5	1499.5	1.31328	PASS	0.833	703.5	1.31431	0.901
12635-9	12635-9	3	SL019822	tRNA (cytosine(38)-C(5))-methyltransferase	TRDMT	O14717	1787	TRDMT1	Human	RFU	Protein	20	391.2	391.2	0.769473	PASS	1.197	782.2	0.78871	1.178
12636-113	12636-113	3	SL019827	N-lysine methyltransferase SMYD2	SMYD2	Q9NRG4	56950	SMYD2	Human	RFU	Protein	20	269.1	269.1	0.940252	PASS	0.989	224.2	0.943879	1.062
12637-7	12637-7	3	SL019832	Carnitine O-acetyltransferase	CACP	P43155	1384	CRAT	Human	RFU	Protein	20	837	837	0.851215	PASS	0.946	566.9	0.834913	0.992
12643-4	12643-4	3	SL011195	Beta-arrestin-1	ARRB1	P49407	408	ARRB1	Human	RFU	Protein	0.5	7997.3	7997.3	0.884608	PASS	0.949	8582.5	0.851882	0.94
12644-63	12644-63	3	SL019828	Adenylosuccinate synthetase isozyme 2	PURA2	P30520	159	ADSS2	Human	RFU	Protein	20	539.5	539.5	1.00822	PASS	1.07	401.5	1.00074	1.139
12646-2	12646-2	3	SL013233	Ribulose-phosphate 3-epimerase	RPE	Q96AT9	6120	RPE	Human	RFU	Protein	20	706.5	706.5	1.11383	PASS	0.89	566.5	1.08442	0.996
12647-52	12647-52	3	SL016514	Histone-lysine N-methyltransferase SETD2	SETD2	Q9BYW2	29072	SETD2	Human	RFU	Protein	20	217.4	217.4	0.818524	PASS	1.049	179.6	0.845257	1.038
12649-80	12649-80	3	SL004917	Malate dehydrogenase, mitochondrial	Malate dehydrogenase 2	P40926	4191	MDH2	Human	RFU	Protein	20	51658.1	51658.1	0.862309	PASS	1.078	35599.1	0.813302	1.141
12650-43	12650-43	3	SL008873	Guanine nucleotide-binding protein G(k) subunit alpha	GNAI3	P08754	2773	GNAI3	Human	RFU	Protein	20	924.1	924.1	1.05963	PASS	1.017	623.2	1.06231	1.102
12651-21	12651-21	3	SL019823	[Pyruvate dehydrogenase (acetyl-transferring)] kinase isozyme 2, mitochondrial	PDK2	Q15119	5164	PDK2	Human	RFU	Protein	20	623.8	623.8	0.921146	PASS	0.97	401.9	0.956015	0.994
12653-13	12653-13	3	SL010497	Casein kinase I isoform gamma-2	CSNK1G2	P78368	1455	CSNK1G2	Human	RFU	Protein	20	640.8	640.8	1.04569	PASS	0.913	489.3	1.09538	0.905
12655-30	12655-30	3	SL010994	Beta-soluble NSF attachment protein	SNAB	Q9H115	63908	NAPB	Human	RFU	Protein	20	1818.6	1818.6	1.09892	PASS	1.047	1339.8	1.12781	1.076
12656-1	12656-1	3	SL019807	Kinesin light chain 1	KLC1	Q07866	3831	KLC1	Human	RFU	Protein	20	620.7	620.7	1.80174	PASS	0.954	878.8	1.8213	0.9
12657-2	12657-2	3	SL010919	GDP-L-fucose synthase	FCL	Q13630	7264	TSTA3	Human	RFU	Protein	20	1163	1163	1.14649	PASS	0.957	684.8	1.11196	1.061
12658-72	12658-72	3	SL019818	Pantothenate kinase 3	PANK3	Q9H999	79646	PANK3	Human	RFU	Protein	0.5	872.5	872.5	0.955222	PASS	0.945	710.6	0.866177	1.051
12659-13	12659-13	3	SL008839	Obg-like ATPase 1	GTPB9	Q9NTK5	29789	OLA1	Human	RFU	Protein	0.5	2286.2	2286.2	0.691886	PASS	1.023	2162.3	0.661689	1.081
12661-44	12661-44	3	SL019788	Gamma-aminobutyric acid receptor-associated protein-like 1	GBRL1	Q9H0R8	23710	GABARAPL1	Human	RFU	Protein	0.5	892	892	0.723732	PASS	1.016	788	0.71087	1.017
12663-1	12663-1	3	SL011234	Thiosulfate sulfurtransferase	THTR	Q16762	7263	TST	Human	RFU	Protein	20	2205.1	2205.1	1.22929	PASS	1.085	1809.3	1.19104	1.177
12665-16	12665-16	3	SL014917	Interleukin enhancer-binding factor 2	ILF2	Q12905	3608	ILF2	Human	RFU	Protein	20	608.4	608.4	0.880846	PASS	1.056	425.2	0.891821	1.075
12667-2	12667-2	3	SL009095	Guanine deaminase	GUAD	Q9Y2T3	9615	GDA	Human	RFU	Protein	0.5	1276.2	1276.2	1.71256	PASS	1.003	1122.5	1.77176	0.931
12668-7	12668-7	3	SL019834	Vacuolar protein sorting-associated protein 4B	VPS4B	O75351	9525	VPS4B	Human	RFU	Protein	20	5468	5468	1.33119	PASS	0.888	3071.6	1.41798	0.902
12669-30	12669-30	3	SL019789	E3 ubiquitin-protein ligase HECW1	HECW1	Q76N89	23072	HECW1	Human	RFU	Protein	20	455.9	455.9	0.893396	PASS	0.976	339.9	0.904205	1.014
12676-1	12676-1	3	SL019835	Protein kinase C and casein kinase substrate in neurons protein 1	PACN1	Q9BY11	29993	PACSIN1	Human	RFU	Protein	20	2601.9	2601.9	1.12984	PASS	1.02	1576.8	1.08866	1.107
12677-164	12677-164	3	SL006530	Protein flightless-1 homolog	FLII	Q13045	2314	FLII	Human	RFU	Protein	20	1222.5	1222.5	1.03822	PASS	1.047	1023.8	1.04398	1.068
12678-66	12678-66	3	SL013011	U1 small nuclear ribonucleoprotein A	SNRPA	P09012	6626	SNRPA	Human	RFU	Protein	20	861.1	861.1	0.981646	PASS	1.028	1174.4	0.937609	1.073
12681-63	12681-63	3	SL019819	Ubiquitin carboxyl-terminal hydrolase 21	UBP21	Q9UK80	27005	USP21	Human	RFU	Protein	20	3323.8	3323.8	1.1334	PASS	1.004	2143.5	1.18096	0.975
12682-5	12682-5	3	SL019824	Kynurenine--oxoglutarate transaminase 3	KAT3	Q6YP21	56267	KYAT3	Human	RFU	Protein	20	952	952	1.07656	PASS	1.001	695.8	1.0854	1.016
12683-156	12683-156	3	SL019830	Dihydropyrimidinase-related protein 5	DPYL5	Q9BPU6	56896	DPYSL5	Human	RFU	Protein	20	688.4	688.4	1.24058	PASS	0.992	420.6	1.33179	0.855
12684-5	12684-5	3	SL019836	Adseverin	ADSV	Q9Y6U3	85477	SCIN	Human	RFU	Protein	20	3403.4	3403.4	1.33325	PASS	0.899	2635.8	1.30764	1.003
12685-57	12685-57	3	SL019790	Homer protein homolog 2	HOME2	Q9NSB8	9455	HOMER2	Human	RFU	Protein	20	428.5	428.5	0.695278	PASS	1.011	410	0.648162	1.145
12686-15	12686-15	3	SL008788	3-mercaptopyruvate sulfurtransferase	THTM	P25325	4357	MPST	Human	RFU	Protein	20	1375	1375	1.01155	PASS	0.86	1051.1	1.02873	0.891
12687-2	12687-2	3	SL008215	2,4-dienoyl-CoA reductase, mitochondrial	DECR	Q16698	1666	DECR1	Human	RFU	Protein	20	4519.6	4519.6	1.1641	PASS	0.932	3074.6	1.1024	0.94
12688-115	12688-115	3	SL019814	Ribosomal protein S6 kinase alpha-6	KS6A6	Q9UK32	27330	RPS6KA6	Human	RFU	Protein	20	1356.7	1356.7	1.10941	PASS	0.9	1475	1.07658	0.964
12690-33	12690-33	3	SL019825	Septin-10	SEP10	Q9P0V9	151011	SEPTIN10	Human	RFU	Protein	20	3875.6	3875.6	1.29338	PASS	0.909	2741.1	1.39707	0.972
12691-44	12691-44	3	SL015512	Serine hydroxymethyltransferase, mitochondrial	GLYM	P34897	6472	SHMT2	Human	RFU	Protein	20	13921.7	13921.7	1.04766	PASS	0.99	8425.5	0.942279	1.078
12694-28	12694-28	3	SL019801	Probable dimethyladenosine transferase	DIM1	Q9UNQ2	27292	DIMT1	Human	RFU	Protein	20	191.7	191.7	0.935122	PASS	1.173	270.4	0.926535	1.197
12695-62	12695-62	3	SL019809	Kelch-like protein 12	KLH12	Q53G59	59349	KLHL12	Human	RFU	Protein	20	318	318	0.806902	PASS	1.059	246.2	0.803639	1.12
12698-72	12698-72	3	SL006395	Importin subunit alpha-3	IMA4	O00629	3840	KPNA4	Human	RFU	Protein	20	1212.8	1212.8	0.924038	PASS	1.113	3929.5	0.956316	1.092
12700-9	12700-9	3	SL007279	ATP-citrate synthase	ACLY	P53396	47	ACLY	Human	RFU	Protein	20	1008.6	1008.6	0.899813	PASS	1.014	830.8	0.934668	1.014
12702-13	12702-13	3	SL019802	E3 ubiquitin-protein ligase pellino homolog 2	PELI2	Q9HAT8	57161	PELI2	Human	RFU	Protein	20	1105.8	1105.8	1.14829	PASS	1.112	887.4	1.16119	1.168
12704-26	12704-26	3	SL009388	SH2 domain-containing protein 3C	SH2D3	Q8N5H7	10044	SH2D3C	Human	RFU	Protein	0.5	780.5	780.5	1.04695	PASS	1.01	592.8	1.10631	0.95
12705-9	12705-9	3	SL019820	Probable E3 ubiquitin-protein ligase HERC1	HERC1	Q15751	8925	HERC1	Human	RFU	Protein	20	368.4	368.4	1.06443	PASS	0.963	253.7	1.10564	0.937
12706-2	12706-2	3	SL007478	Serine/threonine-protein kinase MRCK alpha	MRCKA	Q5VT25	8476	CDC42BPA	Human	RFU	Protein	20	2020.6	2020.6	1.04251	PASS	1.109	1520.6	1.0604	1.11
12707-26	12707-26	3	SL008196	Dihydropyrimidinase-related protein 3	DPYL3	Q14195	1809	DPYSL3	Human	RFU	Protein	0.5	1248.3	1248.3	1.12378	PASS	0.982	1085.8	1.03783	1.015
12709-63	12709-63	3	SL008266	Histone H1x	H1X	Q92522	8971	H1-10	Human	RFU	Protein	20	1209.8	1209.8	0.94464	PASS	1.035	9076.5	0.891788	1.107
12711-19	12711-19	3	SL007244	Gap junction alpha-8 protein	CXA8	P48165	2703	GJA8	Human	RFU	Protein	20	520.6	520.6	1.13992	PASS	0.925	355.2	1.13867	0.957
12712-9	12712-9	3	SL019881	High mobility group protein 20A	HM20A	Q9NP66	10363	HMG20A	Human	RFU	Protein	20	529.2	529.2	0.977827	PASS	0.997	404	1.04112	0.953
12713-365	12713-365	3	SL014816	Regulator of G-protein signaling 19	RGS19	P49795	10287	RGS19	Human	RFU	Protein	20	3507.9	3507.9	1.16391	PASS	0.916	2052.3	1.22912	1.059
12714-38	12714-38	3	SL019896	AP-1 complex subunit gamma-like 2	AP1G2	O75843	8906	AP1G2	Human	RFU	Protein	20	2969.8	2969.8	1.15251	PASS	0.975	3601.8	1.09449	1.054
12715-30	12715-30	3	SL019904	mRNA-decapping enzyme 1B	DCP1B	Q8IZD4	196513	DCP1B	Human	RFU	Protein	20	523.4	523.4	0.789918	PASS	0.8	329.8	0.733156	0.949
12716-3	12716-3	3	SL015364	Zinc finger protein 175	ZN175	Q9Y473	7728	ZNF175	Human	RFU	Protein	20	2818.7	2818.7	1.12375	PASS	0.908	1756.7	1.18722	0.894
12717-65	12717-65	3	SL019861	TOX high mobility group box family member 3	TOX3	O15405	27324	TOX3	Human	RFU	Protein	20	1059.3	1059.3	0.758539	PASS	1.026	893.6	0.781195	1.086
12720-71	12720-71	3	SL019882	Ubiquilin-4	UBQL4	Q9NRR5	56893	UBQLN4	Human	RFU	Protein	20	3454.2	3454.2	0.766374	PASS	1.107	3002.4	0.754604	1.08
12721-4	12721-4	3	SL019891	Tax1-binding protein 1	TAXB1	Q86VP1	8887	TAX1BP1	Human	RFU	Protein	20	1182.6	1182.6	1.15964	PASS	0.918	720.8	1.18759	0.917
12724-81	12724-81	3	SL005468	Cold-inducible RNA-binding protein	CIRBP	Q14011	1153	CIRBP	Human	RFU	Protein	20	15074.8	15074.8	0.803235	PASS	1.071	12922.1	0.772453	1.087
12726-3	12726-3	3	SL019868	Regulatory factor X-associated protein	RFXAP	O00287	5994	RFXAP	Human	RFU	Protein	20	812	812	0.786288	PASS	1.026	751.9	0.812487	1.034
12727-7	12727-7	3	SL019877	Prostaglandin F2 receptor negative regulator	FPRP	Q9P2B2	5738	PTGFRN	Human	RFU	Protein	20	7644.8	7644.8	1.0764	PASS	1.071	5944.4	1.04269	1.125
12729-12	12729-12	3	SL019892	Proteasome assembly chaperone 3	PSMG3	Q9BT73	84262	PSMG3	Human	RFU	Protein	20	1178.9	1178.9	0.838836	PASS	1.076	1109.7	0.837168	1.116
12730-3	12730-3	3	SL006986	Kinetochore protein NDC80 homolog	KNTC2	O14777	10403	NDC80	Human	RFU	Protein	0.5	4569.8	4569.8	1.14342	PASS	0.984	3278.6	1.09195	1.004
12731-12	12731-12	3	SL019906	Pleckstrin homology domain-containing family A member 7	PKHA7	Q6IQ23	144100	PLEKHA7	Human	RFU	Protein	20	347.2	347.2	0.954633	PASS	0.976	174.6	0.969291	0.942
12732-13	12732-13	3	SL019852	MAGUK p55 subfamily member 7	MPP7	Q5T2T1	143098	MPP7	Human	RFU	Protein	20	5083.5	5083.5	1.35124	PASS	1.072	3709.5	1.39545	1.016
12734-112	12734-112	3	SL019869	Kinesin-like protein KIF22	KIF22	Q14807	3835	KIF22	Human	RFU	Protein	20	394	394	1.02285	PASS	1.067	297.3	1.12379	0.909
12735-39	12735-39	3	SL007039	Cold shock domain-containing protein E1	CSDE1	O75534	7812	CSDE1	Human	RFU	Protein	20	856.9	856.9	1.15439	PASS	0.914	573.3	1.20165	0.864
12737-12	12737-12	3	SL015520	Plastin-1	PLSI	Q14651	5357	PLS1	Human	RFU	Protein	20	2572.2	2572.2	1.11776	PASS	1.004	1544.2	1.13188	1
12738-43	12738-43	3	SL019897	Nischarin	NISCH	Q9Y2I1	11188	NISCH	Human	RFU	Protein	20	3352	3352	1.31374	PASS	0.884	2298.6	1.36783	0.881
12740-55	12740-55	3	SL019853	Protein FEV	FEV	Q99581	54738	FEV	Human	RFU	Protein	20	522.9	522.9	0.856932	PASS	1.012	446.4	0.841758	1.064
12742-160	12742-160	3	SL019870	Transmembrane protein 8B	TMM8B	A6NDV4	51754	TMEM8B	Human	RFU	Protein	20	4064.6	4064.6	1.13867	PASS	1.074	3637	1.13705	1.07
12743-18	12743-18	3	SL015328	BAG family molecular chaperone regulator 5	BAG5	Q9UL15	9529	BAG5	Human	RFU	Protein	20	565.3	565.3	0.930688	PASS	1.025	455.1	0.960578	1.049
12746-4	12746-4	3	SL019898	Cytohesin-4	CYH4	Q9UIA0	27128	CYTH4	Human	RFU	Protein	0.5	878	878	0.960928	PASS	1.125	780.6	0.916588	1.108
12747-89	12747-89	3	SL010231	RNA-binding protein 3	RBM3	P98179	5935	RBM3	Human	RFU	Protein	20	21023.6	21023.6	0.931901	PASS	1.052	17771	0.871185	1.089
12748-6	12748-6	3	SL019854	Bromodomain testis-specific protein	BRDT	Q58F21	676	BRDT	Human	RFU	Protein	20	1068.8	1068.8	1.10345	PASS	0.961	696.8	1.14066	0.934
12750-9	12750-9	3	SL004122	Integrin beta-2	LFA-1 beta-2	P05107	3689	ITGB2	Human	RFU	Protein	20	1768.8	1768.8	1.1554	PASS	0.915	1062.2	1.21642	0.923
12751-26	12751-26	3	SL015327	Zinc fingers and homeoboxes protein 1	ZHX1	Q9UKY1	11244	ZHX1	Human	RFU	Protein	20	429.9	429.9	0.933145	PASS	1.015	389.3	0.942763	1.088
12753-6	12753-6	3	SL025795	Amyloid beta A4 precursor protein-binding family B member 2:Phosphotyrosine Interaction Domain 1	APBB2:PID 1	Q92870	323	APBB2	Human	RFU	Protein	20	1163	1163	0.853077	PASS	0.888	717.4	0.882331	0.919
12754-14	12754-14	3	SL019899	Cold shock domain-containing protein C2	CSDC2	Q9Y534	27254	CSDC2	Human	RFU	Protein	20	2645.3	2645.3	1.13071	PASS	1.087	1394.7	1.19811	1.026
12756-3	12756-3	3	SL019855	Transcription regulator protein BACH2	BACH2	Q9BYV9	60468	BACH2	Human	RFU	Protein	20	2783.6	2783.6	1.11024	PASS	1.015	2246.3	1.18978	0.94
12758-47	12758-47	3	SL019871	Glutamate receptor ionotropic, delta-2	GRID2	O43424	2895	GRID2	Human	RFU	Protein	20	3682.1	3682.1	1.1995	PASS	1.071	3191.1	1.31569	0.942
12759-47	12759-47	3	SL004792	Interleukin enhancer-binding factor 3	DRBP76	Q12906	3609	ILF3	Human	RFU	Protein	20	808.1	808.1	1.14478	PASS	0.968	643.5	1.15196	0.968
12760-34	12760-34	3	SL019886	Zinc finger protein 774	ZN774	Q6NX45	342132	ZNF774	Human	RFU	Protein	20	686.2	686.2	1.00015	PASS	0.934	444.3	1.04652	0.925
12761-12	12761-12	3	SL025796	Amyloid beta A4 precursor protein-binding family B member 2:Phosphotyrosine Interaction Domain 2	APBB2:PID 2	Q92870	323	APBB2	Human	RFU	Protein	20	1235	1235	0.992606	PASS	0.984	985.5	1.01213	1.052
12763-69	12763-69	3	SL019908	Zinc finger protein 334	ZN334	Q9HCZ1	55713	ZNF334	Human	RFU	Protein	20	2077.8	2077.8	0.939628	PASS	1.011	1410.1	0.951287	1.034
12764-3	12764-3	3	SL019856	Engulfment and cell motility protein 1	ELMO1	Q92556	9844	ELMO1	Human	RFU	Protein	20	639.2	639.2	1.05409	PASS	0.988	349.2	1.0303	1.083
12766-33	12766-33	3	SL019872	Probable G-protein coupled receptor 142	GP142	Q7Z601	350383	GPR142	Human	RFU	Protein	20	391.6	391.6	1.05156	PASS	1.048	199.1	1.0479	1.027
12768-3	12768-3	3	SL019887	Protein phosphatase 1 regulatory subunit 3B	PPR3B	Q86XI6	79660	PPP1R3B	Human	RFU	Protein	0.5	1440.3	1440.3	0.933441	PASS	1.147	2956.6	0.880164	1.172
12771-19	12771-19	3	SL011309	Zinc finger protein 180	ZN180	Q9UJW8	7733	ZNF180	Human	RFU	Protein	20	498.2	498.2	1.06113	PASS	0.966	317.5	1.0515	0.97
12772-8	12772-8	3	SL019857	Nuclear pore complex protein Nup98-Nup96	NUP98	P52948	4928	NUP98	Human	RFU	Protein	20	468.1	468.1	0.942041	PASS	1.026	335.6	0.961388	1.023
12774-12	12774-12	3	SL019873	Potassium/sodium hyperpolarization-activated cyclic nucleotide-gated channel 1	HCN1	O60741	348980	HCN1	Human	RFU	Protein	20	714.9	714.9	1.07037	PASS	1.006	363.8	0.983898	1.133
12775-6	12775-6	3	SL006995	High mobility group protein B3	HMGB3	O15347	3149	HMGB3	Human	RFU	Protein	20	2443.1	2443.1	1.26566	PASS	0.908	1883.5	1.34281	0.854
12777-11	12777-11	3	SL013086	Splicing factor 1	SF01	Q15637	7536	SF1	Human	RFU	Protein	20	1634.7	1634.7	1.09535	PASS	0.881	778.1	1.11144	0.908
12779-30	12779-30	3	SL019909	PR domain zinc finger protein 4	PRDM4	Q9UKN5	11108	PRDM4	Human	RFU	Protein	20	4637.4	4637.4	1.46475	PASS	0.937	3261.2	1.51817	0.909
12781-2	12781-2	3	SL014970	RISC-loading complex subunit TARBP2	TRBP2	Q15633	6895	TARBP2	Human	RFU	Protein	20	756.1	756.1	0.924215	PASS	0.955	511.5	0.970977	0.927
12783-29	12783-29	3	SL008807	Heterogeneous nuclear ribonucleoprotein M	HNRPM	P52272	4670	HNRNPM	Human	RFU	Protein	20	2523.9	2523.9	1.33993	PASS	1.068	3290	1.36008	1.06
12784-10	12784-10	3	SL025797	Amyloid beta A4 precursor protein-binding family B member 3:Phosphotyrosine Interaction Domain 1,Isoform II	APBB3:PID 1	O95704	10307	APBB3	Human	RFU	Protein	20	1609.4	1609.4	1.0683	PASS	1.052	1098.2	1.06646	1.061
12785-49	12785-49	3	SL009382	Transcriptional regulator Kaiso	KAISO	Q86T24	10009	ZBTB33	Human	RFU	Protein	20	241.1	241.1	0.717346	PASS	1.023	191.3	0.743677	0.985
12786-61	12786-61	3	SL015257	Glycerophosphocholine phosphodiesterase GPCPD1	GDE5	Q9NPB8	56261	GPCPD1	Human	RFU	Protein	20	611.6	611.6	0.851455	PASS	0.951	616.1	0.839418	0.996
12787-47	12787-47	3	SL014834	Zinc finger protein 134	ZN134	P52741	7693	ZNF134	Human	RFU	Protein	20	371.1	371.1	0.843793	PASS	0.953	263.8	0.845138	1.002
12788-6	12788-6	3	SL019859	SAGA-associated factor 29 homolog	SGF29	Q96ES7	112869	SGF29	Human	RFU	Protein	20	485.2	485.2	1.02993	PASS	0.93	380.4	1.06778	1.018
12790-10	12790-10	3	SL019874	Coiled-coil domain-containing protein 51	CCD51	Q96ER9	79714	CCDC51	Human	RFU	Protein	20	738	738	0.687087	PASS	1.005	615.8	0.71112	1.031
12793-4	12793-4	3	SL019894	Piwi-like protein 1	PIWL1	Q96J94	9271	PIWIL1	Human	RFU	Protein	20	739.8	739.8	1.0295	PASS	0.976	474.6	1.04315	0.973
12794-6	12794-6	3	SL019902	NACHT, LRR and PYD domains-containing protein 4	NALP4	Q96MN2	147945	NLRP4	Human	RFU	Protein	20	1083.6	1083.6	0.978155	PASS	0.908	679.4	1.03308	0.899
12795-2	12795-2	3	SL019910	Zinc finger protein 566	ZN566	Q969W8	84924	ZNF566	Human	RFU	Protein	20	984.8	984.8	1.04399	PASS	0.906	624.5	1.1196	0.877
12798-46	12798-46	3	SL019875	Electroneutral sodium bicarbonate exchanger 1	S4A8	Q2Y0W8	9498	SLC4A8	Human	RFU	Protein	20	581.5	581.5	1.14199	PASS	0.935	369.1	1.18819	0.922
12799-65	12799-65	3	SL019880	DnaJ homolog subfamily C member 27	DJC27	Q9NZQ0	51277	DNAJC27	Human	RFU	Protein	20	736	736	0.977424	PASS	0.982	484.2	1.01196	0.989
12801-33	12801-33	3	SL019895	Interferon regulatory factor 2	IRF2	P14316	3660	IRF2	Human	RFU	Protein	20	566.4	566.4	1.0406	PASS	0.936	450.5	1.02907	0.998
12803-9	12803-9	3	SL019911	Zinc finger protein 329	ZN329	Q86UD4	79673	ZNF329	Human	RFU	Protein	20	567.5	567.5	1.04937	PASS	0.925	379.9	1.07931	0.923
12804-5	12804-5	3	SL019919	Glucocorticoid modulatory element-binding protein 2	GMEB2	Q9UKD1	26205	GMEB2	Human	RFU	Protein	20	476.1	476.1	0.787072	PASS	0.878	359.2	0.808456	0.928
12807-89	12807-89	3	SL019940	Rho GTPase-activating protein 30	RHG30	Q7Z6I6	257106	ARHGAP30	Human	RFU	Protein	0.5	996.4	996.4	0.949043	PASS	1.077	993.5	0.883255	1.103
12808-103	12808-103	3	SL013301	Calcium-regulated heat-stable protein 1	CHSP1	Q9Y2V2	23589	CARHSP1	Human	RFU	Protein	20	1749.9	1749.9	1.1456	PASS	0.94	1293.2	1.16018	0.981
12811-55	12811-55	3	SL019912	Zinc finger protein 415	ZN415	Q09FC8	55786	ZNF415	Human	RFU	Protein	20	885	885	1.08669	PASS	0.96	470	1.12011	0.948
12812-25	12812-25	3	SL009425	Acylphosphatase-2	ACYP2	P14621	98	ACYP2	Human	RFU	Protein	20	6561.1	6561.1	0.941902	PASS	0.89	6428.1	0.829668	1.066
12813-18	12813-18	3	SL006654	EH domain-binding protein 1	EHBP1	Q8NDI1	23301	EHBP1	Human	RFU	Protein	20	1275.5	1275.5	1.14364	PASS	1.087	880.4	1.20683	1.017
12814-17	12814-17	3	SL019933	RNA-binding protein 40	RBM40	Q96LT9	55599	RNPC3	Human	RFU	Protein	20	579.8	579.8	0.78585	PASS	0.949	430.6	0.837498	0.982
12815-9	12815-9	3	SL008104	Isoleucine--tRNA ligase, cytoplasmic	SYIC	P41252	3376	IARS1	Human	RFU	Protein	20	399.6	399.6	1.10815	PASS	0.895	363.3	1.15425	0.864
12817-1	12817-1	3	SL019954	GTP-binding protein GEM	GEM	P55040	2669	GEM	Human	RFU	Protein	0.5	4213	4213	1.10141	PASS	1.044	2175.4	1.11777	0.972
12818-159	12818-159	3	SL019965	Urea transporter 2	UT2	Q15849	8170	SLC14A2	Human	RFU	Protein	20	1269	1269	1.04548	PASS	0.99	1011.3	1.10003	0.97
12820-1	12820-1	3	SL019920	GRB2-related adapter protein	GRAP	Q13588	10750	GRAP	Human	RFU	Protein	20	2410.5	2410.5	1.26708	PASS	0.879	1519.6	1.32039	0.925
12821-6	12821-6	3	SL019926	NACHT, LRR and PYD domains-containing protein 10	NAL10	Q86W26	338322	NLRP10	Human	RFU	Protein	20	2911.1	2911.1	1.15975	PASS	0.956	1674.2	1.16883	1.005
12822-34	12822-34	3	SL025793	Amyloid beta A4 precursor protein-binding family B member 1:Phosphotyrosine Interaction Domain 1	APBB1:PID 1	O00213	322	APBB1	Human	RFU	Protein	20	1551.4	1551.4	0.765783	PASS	0.993	1167.5	0.782508	1.027
12825-18	12825-18	3	SL019955	DCC-interacting protein 13-alpha	DP13A	Q9UKG1	26060	APPL1	Human	RFU	Protein	20	582.4	582.4	1.01357	PASS	1.007	2108.2	0.981628	1.13
12826-5	12826-5	3	SL019966	Sodium/iodide cotransporter	SC5A5	Q92911	6528	SLC5A5	Human	RFU	Protein	20	9679.6	9679.6	1.23249	PASS	1.062	1725.2	1.20579	1.075
12827-37	12827-37	3	SL014817	Regulator of G-protein signaling 3	RGS3	P49796	5998	RGS3	Human	RFU	Protein	20	820.5	820.5	1.24981	PASS	0.861	488.6	1.2664	0.963
12830-4	12830-4	3	SL019934	Histone deacetylase complex subunit SAP18	SAP18	O00422	10284	SAP18	Human	RFU	Protein	20	1420.4	1420.4	1.0441	PASS	1.004	1356	1.07403	0.986
12831-21	12831-21	3	SL015132	Calcineurin B homologous protein 3	TESC	Q96BS2	54997	TESC	Human	RFU	Protein	20	2822.6	2822.6	0.857204	PASS	1.067	2197.2	0.850565	1.154
12832-10	12832-10	3	SL019949	Set1/Ash2 histone methyltransferase complex subunit ASH2	ASH2L	Q9UBL3	9070	ASH2L	Human	RFU	Protein	20	1234.7	1234.7	0.836234	PASS	0.995	930.4	0.878853	1.013
12834-3	12834-3	3	SL019967	Potassium voltage-gated channel subfamily F member 1	KCNF1	Q9H3M0	3754	KCNF1	Human	RFU	Protein	20	1646.8	1646.8	0.987053	PASS	0.968	1162.7	1.00728	1.004
12835-101	12835-101	3	SL019914	Pyrin domain-containing protein 1	PYDC1	Q8WXC3	260434	PYDC1	Human	RFU	Protein	20	459.5	459.5	1.04885	PASS	0.987	280.9	1.10192	0.901
12838-28	12838-28	3	SL019935	Dual specificity protein phosphatase 15	DUS15	Q9H1R2	128853	DUSP15	Human	RFU	Protein	20	507.9	507.9	1.02731	PASS	1.073	259.5	1.01418	1.09
12842-43	12842-43	3	SL019968	Syntaxin-10	STX10	O60499	8677	STX10	Human	RFU	Protein	20	5503	5503	1.17503	PASS	1.1	3663.6	1.18214	1.138
12843-6	12843-6	3	SL019915	Zinc finger protein 410	ZN410	Q86VK4	57862	ZNF410	Human	RFU	Protein	20	559.9	559.9	0.835796	PASS	0.983	482	0.835547	1.043
12844-10	12844-10	3	SL006067	BAG family molecular chaperone regulator 4	BAG4	O95429	9530	BAG4	Human	RFU	Protein	20	706.3	706.3	0.680181	PASS	1.072	580.1	0.723816	1.041
12845-18	12845-18	3	SL011225	Sorting nexin-17	SNX17	Q15036	9784	SNX17	Human	RFU	Protein	20	5302.1	5302.1	1.41103	PASS	0.876	3310.6	1.46983	0.87
12846-3	12846-3	3	SL019936	F-box/LRR-repeat protein 5	FBXL5	Q9UKA1	26234	FBXL5	Human	RFU	Protein	20	541.5	541.5	0.961641	PASS	0.974	350	0.9755	1.004
12847-27	12847-27	3	SL019942	mRNA-capping enzyme	MCE1	O60942	8732	RNGTT	Human	RFU	Protein	20	1284.5	1284.5	0.761456	PASS	0.933	927.5	0.782421	0.966
12848-9	12848-9	3	SL019951	Rho guanine nucleotide exchange factor 2	ARHG2	Q92974	9181	ARHGEF2	Human	RFU	Protein	20	1129.5	1129.5	1.11478	PASS	0.918	723	1.24862	0.841
12849-25	12849-25	3	SL019958	GSK3-beta interaction protein	GSKIP	Q9P0R6	51527	GSKIP	Human	RFU	Protein	20	664.1	664.1	0.919679	PASS	0.985	472.5	0.927514	1.047
12851-5	12851-5	3	SL019921	DNA-directed DNA/RNA polymerase mu	DPOLM	Q9NP87	27434	POLM	Human	RFU	Protein	20	1209.9	1209.9	1.08775	PASS	1.012	738.5	1.07489	1.053
12853-112	12853-112	3	SL019937	Tropomodulin-2	TMOD2	Q9NZR1	29767	TMOD2	Human	RFU	Protein	20	330.8	330.8	0.839594	PASS	0.983	234.4	0.825555	1.062
12854-3	12854-3	3	SL019943	Transcriptional enhancer factor TEF-5	TEAD3	Q99594	7005	TEAD3	Human	RFU	Protein	20	818.5	818.5	1.18778	PASS	0.915	2228.2	1.18675	0.935
12855-16	12855-16	3	SL011299	Cas scaffolding protein family member 4	CT032	Q9NQ75	57091	CASS4	Human	RFU	Protein	20	1400.9	1400.9	1.05031	PASS	1.031	1125	1.07316	1.098
12856-14	12856-14	3	SL019959	Transmembrane protein 237	TM237	Q96Q45	65062	TMEM237	Human	RFU	Protein	20	985.3	985.3	0.966549	PASS	1.019	697.4	0.990749	1.027
12859-33	12859-33	3	SL007038	Enoyl-CoA delta isomerase 2, mitochondrial	PECI	O75521	10455	ECI2	Human	RFU	Protein	20	1672.4	1672.4	1.01951	PASS	0.849	1030.2	1.04636	0.886
12860-7	12860-7	3	SL006617	cAMP-regulated phosphoprotein 21	cAMP-regulated phosphoprotein 21	Q9UBL0	10777	ARPP21	Human	RFU	Protein	20	720.4	720.4	1.02155	PASS	0.961	464	1.06489	0.917
12861-13	12861-13	3	SL006759	Tropomodulin-3	TMOD3	Q9NYL9	29766	TMOD3	Human	RFU	Protein	20	15826.3	15826.3	1.16698	PASS	1.056	10808.8	1.13063	1.085
12862-14	12862-14	3	SL014945	Enhancer of filamentation 1	CASL	Q14511	4739	NEDD9	Human	RFU	Protein	20	1068	1068	0.792285	PASS	0.94	848	0.845941	0.966
12864-9	12864-9	3	SL019960	Magnesium transporter NIPA4	NIPA4	Q0D2K0	348938	NIPAL4	Human	RFU	Protein	20	1877.3	1877.3	1.29523	PASS	0.997	1455	1.47401	0.882
12867-40	12867-40	3	SL019922	Dynein light chain Tctex-type 3	DYLT3	P51808	6990	DYNLT3	Human	RFU	Protein	20	2904.5	2904.5	0.99609	PASS	0.994	1891.5	0.996808	1.039
12869-68	12869-68	3	SL019938	Probable ATP-dependent RNA helicase DDX6	DDX6	P26196	1656	DDX6	Human	RFU	Protein	20	28237.7	28237.7	1.44996	PASS	0.852	30063	1.27696	0.862
12871-10	12871-10	3	SL013078	Twinfilin-1	TWF1	Q12792	5756	TWF1	Human	RFU	Protein	20	3148.8	3148.8	1.00942	PASS	0.966	2269.9	1.00491	0.998
12872-35	12872-35	3	SL019961	Cyclic nucleotide-gated olfactory channel	CNGA2	Q16280	1260	CNGA2	Human	RFU	Protein	20	918.2	918.2	0.990293	PASS	0.828	375.6	1.00757	0.847
12873-11	12873-11	3	SL007131	Leukosialin	LEUK	P16150	6693	SPN	Human	RFU	Protein	20	934.7	934.7	1.09591	PASS	0.996	776.2	1.05855	1.121
12875-28	12875-28	3	SL019923	Ubiquitin domain-containing protein 2	UBTD2	Q8WUN7	92181	UBTD2	Human	RFU	Protein	20	1030.8	1030.8	0.77098	PASS	0.94	934.8	0.811973	0.955
12876-39	12876-39	3	SL007787	Sperm flagellar protein 1	SPEF1	Q9Y4P9	25876	SPEF1	Human	RFU	Protein	20	214.3	214.3	0.845365	PASS	1.003	156.2	0.838419	1.019
12878-60	12878-60	3	SL019944	Oxysterol-binding protein-related protein 11	OSB11	Q9BXB4	114885	OSBPL11	Human	RFU	Protein	20	3078.6	3078.6	0.951036	PASS	0.886	1102.5	0.950567	0.927
12879-5	12879-5	3	SL003759	Retinoblastoma-like protein 1	p107	P28749	5933	RBL1	Human	RFU	Protein	20	572.3	572.3	1.02839	PASS	0.994	377.4	1.05629	0.949
12880-1	12880-1	3	SL019962	Synaptic vesicle glycoprotein 2A	SV2A	Q7L0J3	9900	SV2A	Human	RFU	Protein	20	913.5	913.5	0.981836	PASS	0.997	712.7	0.994556	0.984
12881-17	12881-17	3	SL019970	Retinol dehydrogenase 16	RDH16	O75452	8608	RDH16	Human	RFU	Protein	20	4232.6	4232.6	1.12051	PASS	1.08	2626.7	1.14848	1.103
12882-7	12882-7	3	SL019918	Poly [ADP-ribose] polymerase 11	PAR11	Q9NR21	57097	PARP11	Human	RFU	Protein	20	2029.2	2029.2	0.955682	PASS	0.925	1091.4	0.994072	0.968
12885-42	12885-42	3	SL007432	Nuclear receptor subfamily 1 group D member 2	NR1D2	Q14995	9975	NR1D2	Human	RFU	Protein	20	420.9	420.9	0.844841	PASS	1.045	306.2	0.84535	1.087
12888-18	12888-18	3	SL012382	Histone deacetylase complex subunit SAP30	SAP30	O75446	8819	SAP30	Human	RFU	Protein	20	643.5	643.5	1.12147	PASS	0.991	527.5	1.13093	0.951
12891-1	12891-1	3	SL019924	MICAL-like protein 2	MILK2	Q8IY33	79778	MICALL2	Human	RFU	Protein	20	2676.7	2676.7	1.19176	PASS	0.943	1647.9	1.31146	0.918
12892-10	12892-10	3	SL019931	Synaptotagmin-like protein 1	SYTL1	Q8IYJ3	84958	SYTL1	Human	RFU	Protein	20	763.1	763.1	1.42104	PASS	0.96	442	1.4692	0.831
12893-159	12893-159	3	SL025892	Gamma-interferon-inducible protein 16:Isoform 2, Hematopoietic expression, interferon-inducible nature, and nuclear localization 2	IP16:HIN 2	Q16666	3428	IFI16	Human	RFU	Protein	20	2883.2	2883.2	1.43973	PASS	0.876	4217.6	1.41625	0.887
12894-3	12894-3	3	SL019946	PAX-interacting protein 1	PAXI1	Q6ZW49	22976	PAXIP1	Human	RFU	Protein	20	2138.2	2138.2	1.12389	PASS	0.976	1304.7	1.15885	1.009
12895-28	12895-28	3	SL019952	Diacylglycerol kinase beta	DGKB	Q9Y6T7	1607	DGKB	Human	RFU	Protein	20	3022.6	3022.6	1.11634	PASS	0.958	2183.7	1.10109	1.078
12904-180	12904-180	3	SL004440	cubilin	cubilin	O60494	8029	CUBN	Human	RFU	Protein	20	150.6	150.6	1.04077	PASS	0.96	103.6	1.05315	0.951
12906-137	12906-137	3	SL025418	Fc_MOUSE	Fc_MOUSE	Q99LC4	NA	NA	Mouse	RFU	Protein	20	870.4	870.4	1.12571	PASS	1.034	568.5	1.11134	1.055
12915-26	12915-26	3	SL025418	Fc_MOUSE	Fc_MOUSE	Q99LC4	NA	NA	Mouse	RFU	Protein	20	1327.2	1327.2	1.15882	PASS	0.92	890.9	1.15913	0.965
12916-3	12916-3	3	SL019344	Protein p13 MTCP-1	MTCP1	P56278	4515	MTCP1	Human	RFU	Protein	20	776.1	776.1	1.30635	PASS	1.011	551.9	1.35611	0.96
12923-51	12923-51	3	SL005401	Keratin, type I cytoskeletal 17	Keratin 17	Q04695	3872	KRT17	Human	RFU	Protein	20	1580.3	1580.3	1.26293	PASS	1.032	1286.7	1.42113	0.874
12931-16	12931-16	3	SL007088	Mineralocorticoid receptor	MCR	P08235	4306	NR3C2	Human	RFU	Protein	20	800.8	800.8	1.03933	PASS	0.878	583.5	0.901396	1.107
12934-1	12934-1	3	SL015312	E3 ISG15--protein ligase HERC5	HERC5	Q9UII4	51191	HERC5	Human	RFU	Protein	0.5	1451.5	1451.5	1.05059	PASS	0.971	987.5	1.06197	0.894
12936-38	12936-38	3	SL019347	Retinaldehyde-binding protein 1	RLBP1	P12271	6017	RLBP1	Human	RFU	Protein	20	1078.5	1078.5	1.21425	PASS	0.984	765.1	1.22487	0.994
12940-35	12940-35	3	SL010891	Aldehyde dehydrogenase family 3 member B1	AL3B1	P43353	221	ALDH3B1	Human	RFU	Protein	20	659.3	659.3	1.04502	PASS	1.003	547.1	1.07958	0.996
12941-24	12941-24	3	SL025418	Fc_MOUSE	Fc_MOUSE	Q99LC4	NA	NA	Mouse	RFU	Protein	20	307.9	307.9	1.13282	PASS	0.941	175.9	1.16673	0.941
12954-71	12954-71	3	SL005257	Peroxisome proliferator-activated receptor alpha	PPARa	Q07869	5465	PPARA	Human	RFU	Protein	20	2132.3	2132.3	1.25311	PASS	1.054	1002	1.27286	1.068
12956-40	12956-40	3	SL019438	KIF1-binding protein	KBP	Q96EK5	26128	KIFBP	Human	RFU	Protein	20	3373.1	3373.1	0.962066	PASS	1.06	3246.2	0.90485	1.119
12957-62	12957-62	3	SL008041	Cytochrome b-c1 complex subunit 7	UCR6	P14927	7381	UQCRB	Human	RFU	Protein	20	373	373	1.04103	PASS	0.864	228	1.10062	0.939
12958-8	12958-8	3	SL025418	Fc_MOUSE	Fc_MOUSE	Q99LC4	NA	NA	Mouse	RFU	Protein	20	754.5	754.5	1.35409	PASS	1.029	783.2	1.40216	0.982
12963-1	12963-1	3	SL015007	Protein GPR107	GP107	Q5VW38	57720	GPR107	Human	RFU	Protein	20	174.6	174.6	0.994872	PASS	0.954	99.8	0.989235	0.932
12968-2	12968-2	3	SL008213	Cysteine and glycine-rich protein 2	CSRP2	Q16527	1466	CSRP2	Human	RFU	Protein	20	2471.2	2471.2	1.50298	PASS	0.962	1713	1.59299	0.894
12975-11	12975-11	3	SL002694	Keratin, type I cytoskeletal 20	Keratin 20	P35900	54474	KRT20	Human	RFU	Protein	20	848	848	0.934538	PASS	0.971	610.9	0.952809	0.973
12976-49	12976-49	3	SL001913	Vinexin b	Vinexin b	O60504	10174	SORBS3	Human	RFU	Protein	20	1193.2	1193.2	0.865641	PASS	1.053	199	0.855095	1.098
12980-31	12980-31	3	SL019459	Pre-mRNA-splicing factor RBM22	RBM22	Q9NW64	55696	RBM22	Human	RFU	Protein	20	906.9	906.9	1.26397	PASS	1.032	547.7	1.27822	0.999
12987-12	12987-12	3	SL019472	Serine/arginine-rich splicing factor 7	SRSF7	Q16629	6432	SRSF7	Human	RFU	Protein	20	2271.3	2271.3	0.960543	PASS	0.903	1830.1	0.961845	0.946
12988-49	12988-49	3	SL007342	RNA-binding protein EWS	EWS	Q01844	2130	EWSR1	Human	RFU	Protein	20	2415.3	2415.3	0.767981	PASS	0.95	2192.3	0.78741	0.896
12990-39	12990-39	3	SL005017	Mitogen-activated protein kinase kinase kinase 3	MAP3K3	Q99759	4215	MAP3K3	Human	RFU	Protein	20	303.2	303.2	1.17931	PASS	0.998	206.2	1.18484	0.954
12991-49	12991-49	3	SL019483	Cullin-9	CUL9	Q8IWT3	23113	CUL9	Human	RFU	Protein	20	338.2	338.2	1.2267	PASS	0.937	208.6	1.36702	0.91
12993-21	12993-21	3	SL016487	Nuclear protein localization protein 4 homolog	NPL4	Q8TAT6	55666	NPLOC4	Human	RFU	Protein	20	8296.8	8296.8	1.04491	PASS	1.052	7642.6	1.05775	0.982
13013-41	13013-41	3	SL019524	E3 ubiquitin-protein ligase parkin	PRKN2	O60260	5071	PRKN	Human	RFU	Protein	20	1887.1	1887.1	1.29617	PASS	0.946	1030.7	1.36322	0.923
13021-12	13021-12	3	SL025418	Fc_MOUSE	Fc_MOUSE	Q99LC4	NA	NA	Mouse	RFU	Protein	20	1509.5	1509.5	1.09758	PASS	0.864	847.8	1.1913	0.85
13023-8	13023-8	3	SL025418	Fc_MOUSE	Fc_MOUSE	Q99LC4	NA	NA	Mouse	RFU	Protein	20	332.5	332.5	1.37795	PASS	0.976	200.7	1.42337	0.93
13025-4	13025-4	3	SL019541	Fibroblast growth factor receptor substrate 2	FRS2	Q8WU20	10818	FRS2	Human	RFU	Protein	20	551.8	551.8	0.817603	PASS	0.944	374.8	0.882598	0.966
13027-20	13027-20	3	SL019531	Chromobox protein homolog 7	CBX7	O95931	23492	CBX7	Human	RFU	Protein	20	575.9	575.9	0.9549	PASS	0.922	448.8	0.979755	0.952
13032-1	13032-1	3	SL014943	Beclin-1	BECN1	Q14457	8678	BECN1	Human	RFU	Protein	20	283.9	283.9	1.19286	PASS	0.962	189.7	1.31192	0.868
13041-47	13041-47	3	SL007634	TNF receptor-associated factor 4	TRAF4	Q9BUZ4	9618	TRAF4	Human	RFU	Protein	20	566.8	566.8	0.790296	PASS	0.989	404.9	0.837966	0.961
13042-7	13042-7	3	SL019583	Potassium voltage-gated channel subfamily A member 10	KCA10	Q16322	3744	KCNA10	Human	RFU	Protein	20	4654.4	4654.4	1.22911	PASS	0.99	3256.5	1.31077	0.938
13043-157	13043-157	3	SL007491	ATPase family AAA domain-containing protein 2	ATAD2	Q6PL18	29028	ATAD2	Human	RFU	Protein	20	244.3	244.3	1.18535	PASS	1.005	157.3	1.34231	0.819
13044-5	13044-5	3	SL007627	Tumor susceptibility gene 101 protein	TS101	Q99816	7251	TSG101	Human	RFU	Protein	20	4231.8	4231.8	1.20225	PASS	1.002	4305	1.18851	1.074
13053-6	13053-6	3	SL015342	Sodium- and chloride-dependent neutral and basic amino acid transporter B(0+)	S6A14	Q9UN76	11254	SLC6A14	Human	RFU	Protein	20	3256	3256	1.48155	PASS	0.958	1897.5	1.55048	0.953
13054-87	13054-87	3	SL008767	Profilin-2	Profilin II	P35080	5217	PFN2	Human	RFU	Protein	0.5	3992.2	3992.2	1.00905	PASS	1.111	2916.3	1.00354	1.115
13056-18	13056-18	3	SL019585	Orphan sodium- and chloride-dependent neurotransmitter transporter NTT5	S6A16	Q9GZN6	28968	SLC6A16	Human	RFU	Protein	20	409.6	409.6	1.09548	PASS	0.903	210	1.13557	0.874
13059-33	13059-33	3	SL019557	Riboflavin kinase	RIFK	Q969G6	55312	RFK	Human	RFU	Protein	20	916	916	1.11436	PASS	0.92	640.5	1.14214	0.953
13062-4	13062-4	3	SL016378	Glia maturation factor gamma	GMFG	O60234	9535	GMFG	Human	RFU	Protein	20	7695.4	7695.4	0.73804	PASS	1.004	4402.9	0.721131	1.094
13066-42	13066-42	3	SL015023	Enhancer of mRNA-decapping protein 4	EDC4	Q6P2E9	23644	EDC4	Human	RFU	Protein	0.5	2858.3	2858.3	1.90173	PASS	0.861	2237.8	1.71299	0.931
13067-5	13067-5	3	SL009424	cGMP-dependent protein kinase 1, beta isozyme	KGP1B	Q13976	5592	PRKG1	Human	RFU	Protein	0.5	2423.8	2423.8	1.20419	PASS	1.019	2020.2	1.17597	0.971
13073-14	13073-14	3	SL019559	Acidic leucine-rich nuclear phosphoprotein 32 family member A	AN32A	P39687	8125	ANP32A	Human	RFU	Protein	20	1840.5	1840.5	1.12473	PASS	0.974	1143.2	1.16961	1.089
13076-4	13076-4	3	SL018149	Fragile X mental retardation syndrome-related protein 1	FXR1	P51114	8087	FXR1	Human	RFU	Protein	20	1911.6	1911.6	1.48589	PASS	0.895	2203.2	1.56727	0.854
13078-3	13078-3	3	SL014793	Centrin-2	CETN2	P41208	1069	CETN2	Human	RFU	Protein	0.5	3867.6	3867.6	1.17976	PASS	1.036	2854.1	1.2142	1.03
13083-18	13083-18	3	SL013025	Valine--tRNA ligase	SYVC	P26640	7407	VARS1	Human	RFU	Protein	20	2323.8	2323.8	1.81646	PASS	1.004	1420.6	2.11024	0.915
13085-18	13085-18	3	SL025874	Glucagon-like peptide 1 receptor:Cytoplasmic domain	GLP1R:CD	P43220	2740	GLP1R	Human	RFU	Protein	20	738.8	738.8	0.985329	PASS	1.118	639.6	1.01539	1.054
13088-397	13088-397	3	SL000137	Betacellulin	BTC	P35070	685	BTC	Human	RFU	Protein	20	454.9	454.9	1.09932	PASS	1.067	505.4	1.14642	0.993
13089-6	13089-6	3	SL003349	Hypoxia-inducible factor 1-alpha	HIF-1a	Q16665	3091	HIF1A	Human	RFU	Protein	20	506.8	506.8	1.47283	PASS	0.964	292.9	1.5052	0.868
13093-6	13093-6	3	SL005430	Secreted and transmembrane protein 1	SECTM1	Q8WVN6	6398	SECTM1	Human	RFU	Protein	0.5	920.8	920.8	0.984076	PASS	1.015	755.4	0.940648	0.94
13094-75	13094-75	3	SL018509	R-spondin-3	RSPO3	Q9BXY4	84870	RSPO3	Human	RFU	Protein	20	948	948	1.04937	PASS	1.046	760.4	1.0444	1.017
13097-11	13097-11	3	SL003774	Bcl-2-like protein 2	Apoptosis regulator Bcl-W	Q92843	599	BCL2L2	Human	RFU	Protein	20	673.1	673.1	1.13488	PASS	1.047	479.4	1.12483	1.071
13098-93	13098-93	3	SL003320	Vascular endothelial growth factor D	VEGF-D	O43915	2277	VEGFD	Human	RFU	Protein	20	13494.9	13494.9	0.882903	PASS	1.132	10796.8	0.862332	1.161
13101-60	13101-60	3	SL007631	Sclerostin	SOST	Q9BQB4	50964	SOST	Human	RFU	Protein	20	2101.8	2101.8	0.736672	PASS	1.052	1478.1	0.760392	1.042
13102-1	13102-1	3	SL012769	Protein FAM3D	FAM3D	Q96BQ1	131177	FAM3D	Human	RFU	Protein	20	5911.1	5911.1	1.3041	PASS	1.064	5784.4	1.25392	1.106
13103-125	13103-125	3	SL009328	Chorionic somatomammotropin hormone	CSH	P0DML2|P0DML3	1442|1442	CSH1|CSH2	Human	RFU	Protein	0.5	1039.7	1039.7	1.1458	PASS	0.973	859.3	1.1424	0.936
13104-32	13104-32	3	SL008614	Ephrin-B1	EFNB1	P98172	1947	EFNB1	Human	RFU	Protein	0.5	1186.3	1186.3	0.805637	PASS	1.016	965.5	0.721769	1.038
13105-7	13105-7	3	SL007311	Synaptosomal-associated protein 25	SNP25	P60880	6616	SNAP25	Human	RFU	Protein	20	1449.5	1449.5	1.32556	PASS	1.019	842	1.44632	0.893
13107-9	13107-9	3	SL008402	Ly6/PLAUR domain-containing protein 3	LYPD3	O95274	27076	LYPD3	Human	RFU	Protein	20	1391.9	1391.9	1.26021	PASS	1.021	879.5	1.38968	0.86
13109-82	13109-82	3	SL008810	Neuronal growth regulator 1	NEGR1	Q7Z3B1	257194	NEGR1	Human	RFU	Protein	0.5	2951.8	2951.8	0.696853	PASS	0.941	2254	0.627589	1.019
13111-79	13111-79	3	SL007223	B-cell lymphoma 6 protein	BCL6	P41182	604	BCL6	Human	RFU	Protein	20	2222.6	2222.6	1.23829	PASS	0.946	1516.6	1.28817	0.956
13112-179	13112-179	3	SL009349	Follistatin-related protein 1	FSTL1	Q12841	11167	FSTL1	Human	RFU	Protein	0.5	21646.5	21646.5	0.675004	PASS	1.007	18490.8	0.606858	1.075
13113-7	13113-7	3	SL002688	Osteopontin	Osteopontin	P10451	6696	SPP1	Human	RFU	Protein	0.5	1413.1	1413.1	0.952416	PASS	0.929	571.8	0.912443	0.938
13114-50	13114-50	3	SL006230	Lumican	Lumican	P51884	4060	LUM	Human	RFU	Protein	0.005	5612.5	5612.5	0.73873	PASS	0.989	5972.9	0.74464	1.099
13116-25	13116-25	3	SL008931	CD177 antigen	CD177	Q8N6Q3	57126	CD177	Human	RFU	Protein	0.5	529.9	529.9	0.810121	PASS	1.072	337.7	0.795526	0.913
13117-232	13117-232	3	SL018256	Choline/ethanolamine kinase	CHKB	Q9Y259	1120	CHKB	Human	RFU	Protein	0.5	10987.4	10987.4	1.24828	PASS	1.167	4804.4	1.2825	1.102
13118-5	13118-5	3	SL011888	SPARC-related modular calcium-binding protein 1	SMOC1	Q9H4F8	64093	SMOC1	Human	RFU	Protein	0.5	1864.9	1864.9	0.665204	PASS	1.011	1510.2	0.660609	0.995
13119-26	13119-26	3	SL004467	Protein Z-dependent protease inhibitor	protein Z inhibitor	Q9UK55	51156	SERPINA10	Human	RFU	Protein	0.5	9250	9250	0.960341	PASS	1.072	7498.6	0.90438	1.053
13122-19	13122-19	3	SL008360	Leucine-rich repeat transmembrane protein FLRT2	FLRT2	O43155	23768	FLRT2	Human	RFU	Protein	20	9892.9	9892.9	0.751672	PASS	1.057	7255.8	0.712411	1.139
13123-3	13123-3	3	SL025865	Leucine-rich repeat transmembrane protein FLRT3:Extracellular domain	FLRT3:ECD	Q9NZU0	23767	FLRT3	Human	RFU	Protein	20	3130.3	3130.3	0.840146	PASS	1.015	2448.8	0.806591	1.075
13124-20	13124-20	3	SL018587	Immunoglobulin superfamily containing leucine-rich repeat protein 2	ISLR2	Q6UXK2	57611	ISLR2	Human	RFU	Protein	20	4308	4308	0.900859	PASS	1.119	3055.1	0.939053	0.992
13125-45	13125-45	3	SL000616	Vitronectin	Vitronectin	P04004	7448	VTN	Human	RFU	Protein	0.005	4727.4	4727.4	0.549474	PASS	1.056	2983.3	0.562632	1.012
13126-52	13126-52	3	SL008631	Desmocollin-2	DSC2	Q02487	1824	DSC2	Human	RFU	Protein	0.5	1254.3	1254.3	0.735056	PASS	1.065	995.3	0.747943	0.863
13129-40	13129-40	3	SL007070	Low-density lipoprotein receptor	LDLR	P01130	3949	LDLR	Human	RFU	Protein	20	221.2	221.2	1.02124	PASS	1.085	184.3	1.03655	0.983
13130-150	13130-150	3	SL007272	Hexokinase-2	HXK2	P52789	3099	HK2	Human	RFU	Protein	20	609.2	609.2	0.909933	PASS	1.002	778	0.881876	1.062
13131-5	13131-5	3	SL011180	Hexokinase-1	HXK1	P19367	3098	HK1	Human	RFU	Protein	20	3580.3	3580.3	1.53998	PASS	0.884	2287.7	1.66844	0.852
13132-14	13132-14	3	SL008522	Semaphorin-5A	SEM5A	Q13591	9037	SEMA5A	Human	RFU	Protein	20	5382.1	5382.1	0.715191	PASS	1.093	3911.6	0.678581	1.144
13133-73	13133-73	3	SL007033	Latent-transforming growth factor beta-binding protein 4	LTBP4	Q8N2S1	8425	LTBP4	Human	RFU	Protein	20	16691.5	16691.5	0.793432	PASS	1.043	12453.5	0.76763	1.085
13229-20	13229-20	3	SL019996	Protein Mdm4	MDM4	O15151	4194	MDM4	Human	RFU	Protein	20	1170.4	1170.4	1.14052	PASS	0.915	751.8	1.20078	0.882
13230-174	13230-174	3	SL019999	Ig gamma-2, Kappa	IgG2, Kappa	P01859	3501	IGHG2	Human	RFU	Protein	20	346.8	346.8	0.954583	PASS	1.029	224.1	0.93882	1.045
13231-90	13231-90	3	SL020001	Ig gamma-4, Kappa	IgG4, Kappa	P01861	3503	IGHG4	Human	RFU	Protein	0.5	837	837	0.90555	PASS	0.993	654.2	0.837754	1.027
13236-25	13236-25	3	SL012449	Protein Wnt-3a	WNT3A	P56704	89780	WNT3A	Human	RFU	Protein	0.5	6046.3	6046.3	1.44406	PASS	0.997	3475	1.45782	0.94
13240-170	13240-170	3	SL019993	SH3 and multiple ankyrin repeat domains protein 1	SHAN1	Q9Y566	50944	SHANK1	Human	RFU	Protein	20	174.7	174.7	0.957785	PASS	1.04	127.2	0.952044	1.033
13242-134	13242-134	3	SL019995	SH3 and multiple ankyrin repeat domains protein 3	SHAN3	Q9BYB0	NA	SHANK3	Human	RFU	Protein	20	928.5	928.5	1.00574	PASS	1.023	709.6	0.900407	1.139
13256-21	13256-21	3	SL019993	SH3 and multiple ankyrin repeat domains protein 1	SHAN1	Q9Y566	50944	SHANK1	Human	RFU	Protein	20	1019.6	1019.6	0.94007	PASS	1.037	915.8	0.938253	1.099
13268-45	13268-45	3	SL012434	Protein Wnt-5a	WNT5A	P41221	7474	WNT5A	Human	RFU	Protein	0.5	1495.8	1495.8	2.45616	PASS	0.89	1209.6	2.30229	0.848
13374-4	13374-4	3	SL012530	Beta-defensin 113	DB113	Q30KQ7	245927	DEFB113	Human	RFU	Protein	20	12177.8	12177.8	1.27174	PASS	0.898	8213.5	1.25267	0.937
13375-48	13375-48	3	SL020085	Synaptogyrin-3	SNG3	O43761	9143	SYNGR3	Human	RFU	Protein	20	444.1	444.1	1.14077	PASS	1.045	311.6	1.18585	0.951
13377-3	13377-3	3	SL020095	Cytochrome b561 domain-containing protein 1	C56D1	Q8N8Q1	284613	CYB561D1	Human	RFU	Protein	20	2420.4	2420.4	1.20833	PASS	0.931	1727.1	1.32763	0.851
13378-80	13378-80	3	SL020102	Glutaredoxin-like protein C5orf63	YD286	A6NC05	401207	C5orf63	Human	RFU	Protein	20	2592.3	2592.3	1.16398	PASS	0.908	3710.7	1.17629	0.848
13381-49	13381-49	3	SL008831	Beta-1,4-galactosyltransferase 1	B4GT1	P15291	2683	B4GALT1	Human	RFU	Protein	0.5	21664.1	21664.1	0.979425	PASS	1.011	17539.7	0.868551	1.044
13384-110	13384-110	3	SL008015	Fumarate hydratase, mitochondrial	FUMH	P07954	2271	FH	Human	RFU	Protein	20	3333.2	3333.2	1.24554	PASS	0.973	3823.4	1.19324	1.01
13386-248	13386-248	3	SL020103	E3 ubiquitin-protein ligase RNF34	RNF34	Q969K3	80196	RNF34	Human	RFU	Protein	20	960.5	960.5	0.869152	PASS	0.935	674.6	0.941759	0.925
13387-55	13387-55	3	SL015293	ETS homologous factor	EHF	Q9NZC4	26298	EHF	Human	RFU	Protein	20	452.6	452.6	0.870552	PASS	0.989	372.9	0.869381	1.055
13388-57	13388-57	3	SL012430	Neuroendocrine convertase 1	NEC1	P29120	5122	PCSK1	Human	RFU	Protein	20	2076.9	2076.9	0.789366	PASS	0.985	1646.8	0.781436	1.085
13392-13	13392-13	3	SL008814	Sodium/potassium-transporting ATPase subunit beta-1	AT1B1	P05026	481	ATP1B1	Human	RFU	Protein	0.5	1837.8	1837.8	1.2063	PASS	0.926	1325.5	1.15811	0.881
13393-46	13393-46	3	SL015189	Derlin-1	DERL1	Q9BUN8	79139	DERL1	Human	RFU	Protein	20	1439.7	1439.7	1.26835	PASS	1.027	956.9	1.22517	1.049
13397-88	13397-88	3	SL004533	Beta-defensin 4A	HBD-2	O15263	100289462	DEFB4A	Human	RFU	Protein	20	30011.5	30011.5	0.848382	PASS	1.021	24685.4	0.740343	1.049
13399-33	13399-33	3	SL020071	RELT-like protein 1	RELL1	Q8IUW5	768211	RELL1	Human	RFU	Protein	20	461.6	461.6	0.992261	PASS	1.026	273.8	1.0373	0.984
13403-5	13403-5	3	SL013779	ETS translocation variant 5	ETV5	P41161	2119	ETV5	Human	RFU	Protein	20	350.4	350.4	0.578791	PASS	0.96	295.7	0.630443	0.987
13405-61	13405-61	3	SL012422	Serine protease inhibitor Kazal-type 2	ISK2	P20155	6691	SPINK2	Human	RFU	Protein	20	802.7	802.7	1.27312	PASS	1.077	452.5	1.25795	1.096
13406-161	13406-161	3	SL014270	CMRF35-like molecule 6	CLM6	Q08708	10871	CD300C	Human	RFU	Protein	20	1986	1986	1.22351	PASS	0.9	1060.7	1.22088	0.915
13408-23	13408-23	3	SL010391	WAP, Kazal, immunoglobulin, Kunitz and NTR domain-containing protein 2	WFKN2	Q8TEU8	124857	WFIKKN2	Human	RFU	Protein	0.5	2580.1	2580.1	0.806659	PASS	1.043	2036.4	0.775294	1.013
13409-9	13409-9	3	SL025418	Fc_MOUSE	Fc_MOUSE	Q99LC4	NA	NA	Mouse	RFU	Protein	20	958.1	958.1	1.08407	PASS	0.924	665.3	1.1455	0.892
13411-21	13411-21	3	SL020111	E3 ubiquitin-protein ligase NRDP1	RNF41	Q9H4P4	10193	RNF41	Human	RFU	Protein	20	726.5	726.5	0.760813	PASS	1.015	612	0.856217	0.908
13412-5	13412-5	3	SL012556	WAP four-disulfide core domain protein 6	WFDC6	Q9BQY6	140870	WFDC6	Human	RFU	Protein	20	304.1	304.1	1.06927	PASS	0.99	208.9	1.19022	0.881
13416-8	13416-8	3	SL020086	Transmembrane protein 132D	T132D	Q14C87	121256	TMEM132D	Human	RFU	Protein	20	4533.3	4533.3	1.01498	PASS	1.055	3380.3	1.00633	1.06
13421-17	13421-17	3	SL020080	Protein kish-B	KISHB	Q9NRX6	56900	TMEM167B	Human	RFU	Protein	20	509.9	509.9	0.941818	PASS	1.058	1818.3	0.962984	1.077
13422-66	13422-66	3	SL012509	Ecto-NOX disulfide-thiol exchanger 2	ENOX2	Q16206	10495	ENOX2	Human	RFU	Protein	20	1484.4	1484.4	1.06363	PASS	1.112	981.1	1.16552	1.022
13423-94	13423-94	3	SL008291	Redox-regulatory protein FAM213A	CJ058	Q9BRX8	84293	PRXL2A	Human	RFU	Protein	20	1456.4	1456.4	1.08492	PASS	0.907	1022.8	1.10501	0.925
13424-51	13424-51	3	SL025418	Fc_MOUSE	Fc_MOUSE	Q99LC4	NA	NA	Mouse	RFU	Protein	20	3136.2	3136.2	1.14837	PASS	1.068	1584	1.14339	1.064
13427-66	13427-66	3	SL008941	Mannosyl-oligosaccharide 1,2-alpha-mannosidase IC	MA1C1	Q9NR34	57134	MAN1C1	Human	RFU	Protein	0.5	856	856	1.07904	PASS	0.941	823.6	1.02823	0.925
13429-3	13429-3	3	SL012827	WAP four-disulfide core domain protein 10A	WF10A	Q9H1F0	140832	WFDC10A	Human	RFU	Protein	20	1223.3	1223.3	1.30541	PASS	0.9	692.1	1.34266	0.897
13430-50	13430-50	3	SL010851	Urea transporter 1	UT1	Q13336	6563	SLC14A1	Human	RFU	Protein	20	2439.6	2439.6	0.950555	PASS	0.913	1326.5	0.993201	0.946
13431-74	13431-74	3	SL020092	Membrane protein FAM159A	F159A	Q6UWV7	348378	SHISAL2A	Human	RFU	Protein	20	491.5	491.5	0.852115	PASS	1.107	299.5	0.83931	1.154
13432-9	13432-9	3	SL026028	Protrudin:Cytoplasmic domain, region 1, isoform 6	ZFY27:CD region 1	Q5T4F4	118813	ZFYVE27	Human	RFU	Protein	20	789.8	789.8	1.08848	PASS	1.066	450.1	1.09573	1.084
13434-172	13434-172	3	SL008312	Alpha-parvin	PARVA	Q9NVD7	55742	PARVA	Human	RFU	Protein	20	1595.5	1595.5	0.870478	PASS	1.023	1269.4	0.872144	1.064
13435-31	13435-31	3	SL005182	Interleukin-20 receptor subunit beta	IL-20 Rb	Q6UXL0	53833	IL20RB	Human	RFU	Protein	20	7241	7241	0.958997	PASS	0.998	1947	0.935506	1.069
13436-54	13436-54	3	SL020077	Myc-associated zinc finger protein	MAZ	P56270	4150	MAZ	Human	RFU	Protein	20	546.4	546.4	0.834836	PASS	0.908	478.6	0.781018	1.091
13438-115	13438-115	3	SL007661	Chordin	CHRD	Q9H2X0	8646	CHRD	Human	RFU	Protein	0.5	6959.9	6959.9	0.899921	PASS	1.094	3400.2	0.847456	1.117
13439-6	13439-6	3	SL020093	IQ domain-containing protein F3	IQCF3	P0C7M6	401067	IQCF3	Human	RFU	Protein	20	1939.5	1939.5	1.2319	PASS	0.934	1102	1.27978	0.927
13441-30	13441-30	3	SL020107	Dixin	DIXC1	Q155Q3	85458	DIXDC1	Human	RFU	Protein	0.5	182.8	182.8	0.857411	PASS	0.943	147.8	0.808492	0.926
13447-42	13447-42	3	SL020094	Shadow of prion protein	SPRN	Q5BIV9	503542	SPRN	Human	RFU	Protein	20	2387.6	2387.6	1.15349	PASS	1.01	1679.9	1.16804	1.04
13449-25	13449-25	3	SL020108	Splicing factor 3B subunit 4	SF3B4	Q15427	10262	SF3B4	Human	RFU	Protein	20	428.6	428.6	0.985741	PASS	1.016	312.9	1.008	0.943
13452-113	13452-113	3	SL020075	Small integral membrane protein 13	SIM13	P0DJ93	221710	SMIM13	Human	RFU	Protein	20	777	777	0.789875	PASS	0.964	653.1	0.831817	1.013
13453-2	13453-2	3	SL020083	39S ribosomal protein L33, mitochondrial	RM33	O75394	9553	MRPL33	Human	RFU	Protein	20	1314.7	1314.7	1.23168	PASS	0.939	852	1.34813	0.868
13457-33	13457-33	3	SL020109	ETS-related transcription factor Elf-5	ELF5	Q9UKW6	2001	ELF5	Human	RFU	Protein	20	215.1	215.1	0.861779	PASS	1.193	343.6	0.884094	1.175
13459-30	13459-30	3	SL016531	Torsin-4A	CI167	Q9NXH8	54863	TOR4A	Human	RFU	Protein	20	708.9	708.9	0.68632	PASS	0.882	542.8	0.723367	0.958
13460-4	13460-4	3	SL012363	Chondroadherin	CHAD	O15335	1101	CHAD	Human	RFU	Protein	0.5	13065.5	13065.5	0.801048	PASS	1.016	10837	0.773445	0.999
13464-8	13464-8	3	SL020101	Nutritionally-regulated adipose and cardiac enriched protein homolog	NRAC	Q8N912	400258	NRAC	Human	RFU	Protein	20	1734.8	1734.8	1.10914	PASS	1.03	1130.7	1.20657	0.919
13465-5	13465-5	3	SL007283	Calcipressin-1	CCP1	P53805	1827	RCAN1	Human	RFU	Protein	20	1435.3	1435.3	1.0495	PASS	1.108	1762.9	1.21358	0.889
13468-5	13468-5	3	SL020119	Neuralized-like protein 4	NEUL4	Q96JN8	84461	NEURL4	Human	RFU	Protein	20	1927.6	1927.6	1.12666	PASS	0.922	1155.6	1.14174	0.974
13470-43	13470-43	3	SL014902	Parathyroid hormone/parathyroid hormone-related peptide receptor	PTH1R	Q03431	5745	PTH1R	Human	RFU	Protein	20	1135.2	1135.2	0.835997	PASS	1.01	1200.8	0.881366	0.999
13472-35	13472-35	3	SL016517	Haloacid dehalogenase-like hydrolase domain-containing protein 2	HDHD2	Q9H0R4	84064	HDHD2	Human	RFU	Protein	0.5	2106.5	2106.5	0.850939	PASS	1.019	2255.8	0.812223	1.023
13473-55	13473-55	3	SL020131	Inositol-trisphosphate 3-kinase A	IP3KA	P23677	3706	ITPKA	Human	RFU	Protein	20	989.5	989.5	0.762856	PASS	0.891	698.1	0.79002	0.944
13474-40	13474-40	3	SL011317	Glutathione S-transferase kappa 1	GSTK1	Q9Y2Q3	373156	GSTK1	Human	RFU	Protein	20	3247.6	3247.6	1.10223	PASS	0.897	2130.2	1.09284	0.973
13476-16	13476-16	3	SL020144	DNA/RNA-binding protein KIN17	KIN17	O60870	22944	KIN	Human	RFU	Protein	20	351.3	351.3	0.870201	PASS	1.055	364.1	0.87606	1.104
13477-65	13477-65	3	SL007448	Leukotriene B4 receptor 1	LT4R1	Q15722	1241	LTB4R	Human	RFU	Protein	20	1009	1009	1.08169	PASS	1.015	643.7	1.02198	1.106
13479-8	13479-8	3	SL020149	Protein FAM171A2	F1712	A8MVW0	284069	FAM171A2	Human	RFU	Protein	0.5	1160.2	1160.2	0.945558	PASS	0.974	869.5	0.938521	0.93
13481-24	13481-24	3	SL020143	Transcription elongation factor A protein 2	TCEA2	Q15560	6919	TCEA2	Human	RFU	Protein	20	1347.1	1347.1	0.851948	PASS	0.929	888.2	0.884214	0.973
13482-14	13482-14	3	SL020129	CCR4-NOT transcription complex subunit 1	CNOT1	A5YKK6	23019	CNOT1	Human	RFU	Protein	20	1766.8	1766.8	0.978565	PASS	0.953	1096.7	0.966732	1.025
13484-69	13484-69	3	SL025820	Collagen alpha-1(I) chain:N-term propeptide	CO1A1:N-term propeptide	P02452	1277	COL1A1	Human	RFU	Protein	20	285	285	1.10551	PASS	1.006	201.2	1.10209	0.99
13485-20	13485-20	3	SL020165	Transmembrane protein 87B	TM87B	Q96K49	84910	TMEM87B	Human	RFU	Protein	20	3129.6	3129.6	0.806827	PASS	1.09	2755.3	0.807389	1.121
13486-9	13486-9	3	SL025961	Polycystin-2:Cytoplasmic domain 1	PKD2:CD 1	Q13563	5311	PKD2	Human	RFU	Protein	20	1006.4	1006.4	1.12686	PASS	0.918	683.5	1.14001	0.919
13487-24	13487-24	3	SL020148	Protein unc-93 homolog B1	UN93B	Q9H1C4	81622	UNC93B1	Human	RFU	Protein	20	526.8	526.8	0.9377	PASS	1.04	317.6	0.9362	1.066
13488-3	13488-3	3	SL020128	Arfaptin-1	ARFP1	P53367	27236	ARFIP1	Human	RFU	Protein	20	2387.8	2387.8	1.09961	PASS	1.032	3001.9	1.11825	0.985
13490-1	13490-1	3	SL020136	MAGUK p55 subfamily member 6	MPP6	Q9NZW5	51678	MPP6	Human	RFU	Protein	20	1443	1443	0.865367	PASS	1.096	1327.9	0.93507	1.174
13491-40	13491-40	3	SL020117	Retinal rod rhodopsin-sensitive cGMP 3',5'-cyclic phosphodiesterase subunit delta	PDE6D	O43924	5147	PDE6D	Human	RFU	Protein	20	2530.8	2530.8	1.12826	PASS	0.948	1443.8	1.14635	0.953
13492-44	13492-44	3	SL005768	Stress-70 protein, mitochondrial	HSPA9B	P38646	3313	HSPA9	Human	RFU	Protein	20	3128.2	3128.2	1.20589	PASS	0.934	2287.6	1.18188	0.968
13494-6	13494-6	3	SL020154	Ceramide synthase 5	CERS5	Q8N5B7	91012	CERS5	Human	RFU	Protein	20	601.5	601.5	0.947393	PASS	0.946	388	0.952343	1.004
13495-48	13495-48	3	SL020147	Hydroxycarboxylic acid receptor 2	HCAR2	Q8TDS4	338442	HCAR2	Human	RFU	Protein	20	4205.6	4205.6	0.836436	PASS	0.969	2605.4	0.820189	1.081
13497-34	13497-34	3	SL020138	Eukaryotic translation initiation factor 3 subunit J	EIF3J	O75822	8669	EIF3J	Human	RFU	Protein	20	2621.2	2621.2	1.38849	PASS	0.94	2192.6	1.48392	0.866
13498-1	13498-1	3	SL020130	Inositol oxygenase	MIOX	Q9UGB7	55586	MIOX	Human	RFU	Protein	20	1072.7	1072.7	1.09526	PASS	1.001	670.5	1.11218	1
13499-30	13499-30	3	SL000359	Coagulation Factor VIII	Coagulation Factor VIII	P00451	2157	F8	Human	RFU	Protein	0.5	23774.7	23774.7	0.776504	PASS	1.021	19780	0.737374	1.062
13501-10	13501-10	3	SL020163	Solute carrier family 35 member G2	S35G2	Q8TBE7	80723	SLC35G2	Human	RFU	Protein	0.5	4503	4503	0.858909	PASS	1.158	2081.3	0.87759	1.075
13502-2	13502-2	3	SL020153	Sodium-independent sulfate anion transporter	S2611	Q86WA9	284129	SLC26A11	Human	RFU	Protein	20	1904.3	1904.3	1.127	PASS	1.155	1032.8	1.13928	1.18
13503-19	13503-19	3	SL007985	PRA1 family protein 3	PRAF3	O75915	10550	ARL6IP5	Human	RFU	Protein	20	2392.1	2392.1	1.18909	PASS	0.976	1614.5	1.10997	1.089
13504-147	13504-147	3	SL013259	Heterogeneous nuclear ribonucleoprotein R	HNRPR	O43390	10236	HNRNPR	Human	RFU	Protein	20	1540.3	1540.3	0.866554	PASS	1.053	1409	0.95921	0.997
13509-5	13509-5	3	SL020162	Secretory carrier-associated membrane protein 5	SCAM5	Q8TAC9	192683	SCAMP5	Human	RFU	Protein	20	741.4	741.4	1.19619	PASS	0.939	446.2	1.21223	0.935
13510-7	13510-7	3	SL011088	Sarcoplasmic/endoplasmic reticulum calcium ATPase 3	AT2A3	Q93084	489	ATP2A3	Human	RFU	Protein	20	2051.1	2051.1	1.02182	PASS	1.03	1473.1	1.05255	1.049
13511-29	13511-29	3	SL009828	DNA-binding protein SATB1	SATB1	Q01826	6304	SATB1	Human	RFU	Protein	20	714	714	1.04279	PASS	0.964	543.8	1.05621	0.954
13512-28	13512-28	3	SL013259	Heterogeneous nuclear ribonucleoprotein R	HNRPR	O43390	10236	HNRNPR	Human	RFU	Protein	20	915.4	915.4	0.999236	PASS	1.005	665.3	1.04953	0.999
13513-174	13513-174	3	SL020133	E3 SUMO-protein ligase PIAS3	PIAS3	Q9Y6X2	10401	PIAS3	Human	RFU	Protein	20	475.4	475.4	1.03505	PASS	0.967	329.1	1.07947	0.945
13514-121	13514-121	3	SL005732	Ras-related protein Rab-35	Rab-1C	Q15286	11021	RAB35	Human	RFU	Protein	20	1160.4	1160.4	0.841235	PASS	0.829	547	0.962828	0.957
13515-8	13515-8	3	SL020146	Regulation of nuclear pre-mRNA domain-containing protein 1A	RPR1A	Q96P16	55197	RPRD1A	Human	RFU	Protein	20	864.2	864.2	0.992535	PASS	1.013	623	1.01194	1.018
13516-46	13516-46	3	SL016509	ER membrane protein complex subunit 4	TMM85	Q5J8M3	51234	EMC4	Human	RFU	Protein	0.5	682.5	682.5	1.14899	PASS	0.936	549.3	1.1519	0.84
13517-3	13517-3	3	SL020152	Patched domain-containing protein 3	PTHD3	Q3KNS1	374308	PTCHD3	Human	RFU	Protein	20	520.5	520.5	1.09833	PASS	1.002	319	1.09694	1.023
13518-5	13518-5	3	SL014608	Arf-GAP with SH3 domain, ANK repeat and PH domain-containing protein 2	ASAP2	O43150	8853	ASAP2	Human	RFU	Protein	0.5	4131.6	4131.6	1.18806	PASS	1.03	2526.9	1.17522	0.96
13519-112	13519-112	3	SL020123	Rho guanine nucleotide exchange factor 25	ARHGP	Q86VW2	115557	ARHGEF25	Human	RFU	Protein	20	645.1	645.1	0.802663	PASS	0.971	488.5	0.801466	1.07
13522-20	13522-20	3	SL007318	Visinin-like protein 1	VISL1	P62760	7447	VSNL1	Human	RFU	Protein	20	2361.9	2361.9	0.965262	PASS	1.044	707.5	0.971975	1.062
13524-25	13524-25	3	SL020161	Heparan-sulfate 6-O-sulfotransferase 2	H6ST2	Q96MM7	90161	HS6ST2	Human	RFU	Protein	20	558.1	558.1	0.818809	PASS	1.109	681.2	0.839627	1.154
13525-17	13525-17	3	SL020151	Potassium voltage-gated channel subfamily G member 4	KCNG4	Q8TDN1	93107	KCNG4	Human	RFU	Protein	20	3155.4	3155.4	1.22047	PASS	0.913	1829.4	1.26988	0.867
13526-5	13526-5	3	SL025914	Lupus La protein:RNA recognition motif	LA:RRM	P05455	6741	SSB	Human	RFU	Protein	20	502.8	502.8	0.705387	PASS	1.037	391.1	0.730708	1.107
13529-39	13529-39	3	SL020132	Nucleosome assembly protein 1-like 2	NP1L2	Q9ULW6	4674	NAP1L2	Human	RFU	Protein	0.5	1105.6	1105.6	1.05759	PASS	0.973	888	1.01051	1.013
13530-5	13530-5	3	SL020120	Urotensin-2 receptor	UR2R	Q9UKP6	2837	UTS2R	Human	RFU	Protein	20	801.3	801.3	0.862633	PASS	0.967	552.2	0.862819	1.023
13532-25	13532-25	3	SL020160	Nuclear envelope phosphatase-regulatory subunit 1	NEPR1	Q8N9A8	255919	CNEP1R1	Human	RFU	Protein	20	611.2	611.2	0.845717	PASS	0.979	478.9	0.879045	1.023
13534-20	13534-20	3	SL008132	Myomesin-2	MYOM2	P54296	9172	MYOM2	Human	RFU	Protein	20	3462.9	3462.9	0.780953	PASS	1.006	5143.1	0.767351	1.01
13535-2	13535-2	3	SL025805	Collagen type IV alpha-3-binding protein:PH domain	C43BP:PH domain	Q9Y5P4	10087	CERT1	Human	RFU	Protein	20	772.4	772.4	0.859655	PASS	1.022	588.9	0.834125	1.091
13536-56	13536-56	3	SL020124	DNA polymerase iota	POLI	Q9UNA4	11201	POLI	Human	RFU	Protein	20	358.4	358.4	0.872656	PASS	0.94	256.9	0.900276	0.989
13539-131	13539-131	3	SL020168	Small conductance calcium-activated potassium channel protein 1	KCNN1	Q92952	3780	KCNN1	Human	RFU	Protein	20	1351.8	1351.8	0.840776	PASS	0.875	800.9	0.946572	0.847
13540-1	13540-1	3	SL020159	G-protein coupled receptor 26	GPR26	Q8NDV2	2849	GPR26	Human	RFU	Protein	20	2248.1	2248.1	1.23842	PASS	0.892	1370.1	1.36125	0.821
13541-1	13541-1	3	SL016488	Myc target protein 1	MYCT1	Q8N699	80177	MYCT1	Human	RFU	Protein	20	1017	1017	1.24908	PASS	0.95	702.5	1.27844	0.935
13543-7	13543-7	3	SL005407	Prostaglandin reductase 1	LTB4DH	Q14914	22949	PTGR1	Human	RFU	Protein	20	1584.8	1584.8	1.11441	PASS	1.02	1180.8	1.07386	1.079
13544-9	13544-9	3	SL011276	Rho GTPase-activating protein 45	HMHA1	Q92619	23526	ARHGAP45	Human	RFU	Protein	20	7763.1	7763.1	1.13327	PASS	0.919	7284.8	1.05514	1.017
13545-97	13545-97	3	SL013206	Probable RNA-binding protein EIF1AD	EIF1A	Q8N9N8	84285	EIF1AD	Human	RFU	Protein	20	1461.5	1461.5	0.716984	PASS	0.87	510.8	0.698113	0.928
13547-5	13547-5	3	SL019581	5-hydroxytryptamine receptor 7	5HT7R	P34969	3363	HTR7	Human	RFU	Protein	20	2207.9	2207.9	1.43193	PASS	1.129	1540.8	1.42133	1.094
13549-15	13549-15	3	SL020150	Disintegrin and metalloproteinase domain-containing protein 29	ADA29	Q9UKF5	11086	ADAM29	Human	RFU	Protein	20	929.8	929.8	0.809789	PASS	0.988	723.1	0.853889	1
13552-7	13552-7	3	SL010879	Switch-associated protein 70	SWP70	Q9UH65	23075	SWAP70	Human	RFU	Protein	20	1873.8	1873.8	0.832763	PASS	1.12	1572	0.845272	1.099
13553-4	13553-4	3	SL020126	DCN1-like protein 3	DCNL3	Q8IWE4	123879	DCUN1D3	Human	RFU	Protein	20	725.9	725.9	0.676578	PASS	0.955	514	0.701353	1
13554-78	13554-78	3	SL020118	Replication initiator 1	REPI1	Q9BWE0	29803	REPIN1	Human	RFU	Protein	20	988.7	988.7	0.968744	PASS	1.001	620	0.979687	1.034
13556-28	13556-28	3	SL020157	5-hydroxytryptamine receptor 2A	5HT2A	P28223	3356	HTR2A	Human	RFU	Protein	20	1579.5	1579.5	0.858051	PASS	0.98	1189	0.885469	0.988
13557-3	13557-3	3	SL004802	Nectin-3	Nectin 3	Q9NQS3	25945	NECTIN3	Human	RFU	Protein	20	834.6	834.6	1.24196	PASS	0.963	563.2	1.26149	0.937
13561-5	13561-5	3	SL020176	5-hydroxytryptamine receptor 6	5HT6R	P50406	3362	HTR6	Human	RFU	Protein	20	2507.2	2507.2	1.47058	PASS	0.904	1502.7	1.47188	0.954
13563-259	13563-259	3	SL020184	Acyl-CoA-binding domain-containing protein 7	ACBD7	Q8N6N7	414149	ACBD7	Human	RFU	Protein	20	1091.6	1091.6	1.01412	PASS	1.014	825.4	1.05837	0.995
13565-2	13565-2	3	SL003760	Retinoblastoma-like protein 2	p130	Q08999	5934	RBL2	Human	RFU	Protein	0.5	1166	1166	0.963398	PASS	0.996	994	0.8583	1.015
13566-2	13566-2	3	SL020204	RNA polymerase II subunit A C-terminal domain phosphatase SSU72	SSU72	Q9NP77	29101	SSU72	Human	RFU	Protein	20	429.5	429.5	1.11733	PASS	1.026	280.4	1.17286	0.911
13567-1	13567-1	3	SL008214	Dihydropyrimidinase-related protein 2	DPYL2	Q16555	1808	DPYSL2	Human	RFU	Protein	20	7416.1	7416.1	1.01638	PASS	1.026	3062	0.951014	1.15
13570-43	13570-43	3	SL008163	Vigilin	VIGLN	Q00341	3069	HDLBP	Human	RFU	Protein	20	427.9	427.9	1.05213	PASS	1.06	362.4	1.12339	1.004
13572-43	13572-43	3	SL010941	26S proteasome non-ATPase regulatory subunit 11	PSD11	O00231	5717	PSMD11	Human	RFU	Protein	20	3882.9	3882.9	0.946126	PASS	1.107	3251.8	0.941994	1.195
13573-5	13573-5	3	SL004616	Actin-related protein 2/3 complex subunit 3	p21-ARC	O15145	10094	ARPC3	Human	RFU	Protein	20	4213	4213	1.11914	PASS	0.925	2715.1	1.09588	0.986
13574-50	13574-50	3	SL020205	Rho-related GTP-binding protein Rho6	RND1	Q92730	27289	RND1	Human	RFU	Protein	20	843.1	843.1	1.0243	PASS	1.046	397	1.01615	1.107
13575-40	13575-40	3	SL020209	Segment polarity protein dishevelled homolog DVL-2	DVL2	O14641	1856	DVL2	Human	RFU	Protein	0.5	6216.8	6216.8	1.33096	PASS	1.157	4936.1	1.54095	0.908
13576-15	13576-15	3	SL003643	Glutathione S-transferase P	Glutathione S-transferase Pi	P09211	2950	GSTP1	Human	RFU	Protein	0.5	3743.3	3743.3	1.00086	PASS	0.966	3445.1	0.919233	1.044
13577-25	13577-25	3	SL017896	Splicing factor U2AF 65 kDa subunit	U2AF2	P26368	11338	U2AF2	Human	RFU	Protein	20	1295.9	1295.9	1.12365	PASS	1.004	874.5	1.04668	1.164
13578-98	13578-98	3	SL020134	Actin-binding LIM protein 3	ABLM3	O94929	22885	ABLIM3	Human	RFU	Protein	20	401.1	401.1	1.12196	PASS	1.082	419.9	1.16126	1.036
13580-2	13580-2	3	SL009232	UDP-N-acetylhexosamine pyrophosphorylase	Sperm-associated antigen 2	Q16222	6675	UAP1	Human	RFU	Protein	20	663	663	0.998043	PASS	1.006	345.6	1.0076	1.068
13583-19	13583-19	3	SL003661	Apoptotic protease-activating factor 1	Apaf-1	O14727	317	APAF1	Human	RFU	Protein	20	2199.6	2199.6	1.16178	PASS	1.032	1755.8	1.21666	0.989
13587-10	13587-10	3	SL005989	Rac GTPase-activating protein 1	RGAP1	Q9H0H5	29127	RACGAP1	Human	RFU	Protein	20	2116.5	2116.5	1.10154	PASS	0.965	1636	1.0342	1.086
13590-1	13590-1	3	SL020207	Oligoribonuclease, mitochondrial	ORN	Q9Y3B8	25996	REXO2	Human	RFU	Protein	0.5	1809.2	1809.2	0.904284	PASS	0.954	1573.9	0.839692	0.989
13591-31	13591-31	3	SL020210	DNA primase small subunit	PRI1	P49642	5557	PRIM1	Human	RFU	Protein	20	647	647	1.00763	PASS	1.027	412.6	1.03586	0.979
13594-158	13594-158	3	SL020181	ADP-ribosylation factor-binding protein GGA1	GGA1	Q9UJY5	26088	GGA1	Human	RFU	Protein	20	14854.1	14854.1	0.987384	PASS	1.114	13554.3	0.969614	1.074
13596-3	13596-3	3	SL006957	Ras-related protein Rab-27B	RB27B	O00194	5874	RAB27B	Human	RFU	Protein	20	2203.1	2203.1	1.12197	PASS	0.96	1453	1.19215	0.898
13597-20	13597-20	3	SL014934	Ras-related protein Rab-31	RAB31	Q13636	11031	RAB31	Human	RFU	Protein	20	559.5	559.5	0.975929	PASS	0.914	417.9	0.920988	1.042
13599-15	13599-15	3	SL020211	Rab9 effector protein with kelch motifs	RABEK	Q7Z6M1	10244	RABEPK	Human	RFU	Protein	20	892.8	892.8	1.23145	PASS	0.927	573.4	1.2628	0.973
13602-6	13602-6	3	SL013050	NHP2-like protein 1	NH2L1	P55769	4809	SNU13	Human	RFU	Protein	20	800.5	800.5	1.14145	PASS	0.955	896.5	1.11599	0.924
13604-27	13604-27	3	SL020194	E3 ubiquitin-protein ligase NEURL1	NEUL1	O76050	9148	NEURL1	Human	RFU	Protein	20	1609.1	1609.1	1.16805	PASS	1.05	1079.5	1.28032	1.007
13609-11	13609-11	3	SL007326	General transcription factor II-I	GTF2I	P78347	2969	GTF2I	Human	RFU	Protein	20	296.6	296.6	0.896885	PASS	1.061	248.8	0.90482	1.095
13610-9	13610-9	3	SL005065	Melanoma-associated antigen 10	MAGE-10	P43363	4109	MAGEA10	Human	RFU	Protein	20	6770.5	6770.5	1.24501	PASS	0.988	4593.1	1.24385	1.082
13612-7	13612-7	3	SL020195	Cytohesin-interacting protein	CYTIP	O60759	9595	CYTIP	Human	RFU	Protein	20	245.4	245.4	1.12517	PASS	1.005	168.1	1.17136	0.941
13614-6	13614-6	3	SL003777	CREB-binding protein	CREB-binding protein	Q92793	1387	CREBBP	Human	RFU	Protein	0.5	6619.8	6619.8	1.1747	PASS	1.075	5520.1	1.11313	1.079
13615-60	13615-60	3	SL007010	Cytoplasmic protein NCK2	NCK2	O43639	8440	NCK2	Human	RFU	Protein	20	20856.6	20856.6	0.838143	PASS	1.067	18558.8	0.779622	1.13
13618-15	13618-15	3	SL015381	Mitotic spindle assembly checkpoint protein MAD1	MD1L1	Q9Y6D9	8379	MAD1L1	Human	RFU	Protein	20	1476.9	1476.9	1.26231	PASS	0.975	976.5	1.33042	0.942
13620-10	13620-10	3	SL016377	ATPase ASNA1	ASNA	O43681	439	GET3	Human	RFU	Protein	20	447.9	447.9	0.915202	PASS	1.048	380.2	0.936637	1.062
13621-31	13621-31	3	SL020199	AP-2 complex subunit alpha-2	AP2A2	O94973	161	AP2A2	Human	RFU	Protein	20	14561.2	14561.2	1.0185	PASS	1.075	14400.7	0.95571	1.085
13622-16	13622-16	3	SL014961	Serine/threonine-protein phosphatase 2A 56 kDa regulatory subunit alpha isoform	2A5A	Q15172	5525	PPP2R5A	Human	RFU	Protein	20	21959.1	21959.1	1.00129	PASS	1.041	19682.1	0.969634	1.15
13623-4	13623-4	3	SL007956	Histone-lysine N-methyltransferase 2D	MLL2	O14686	8085	KMT2D	Human	RFU	Protein	20	1106.6	1106.6	1.14484	PASS	0.916	755	1.15475	0.966
13624-17	13624-17	3	SL020213	NAD kinase	NADK	O95544	65220	NADK	Human	RFU	Protein	20	494.9	494.9	1.26025	PASS	1.078	421.6	1.22137	1.09
13625-19	13625-19	3	SL025915	Lupus La protein:HTH La-type RNA-binding domain	LA:HTH	P05455	6741	SSB	Human	RFU	Protein	20	496.6	496.6	0.854586	PASS	1.017	455.4	0.885047	1.026
13628-58	13628-58	3	SL020196	Growth factor receptor-bound protein 14	GRB14	Q14449	2888	GRB14	Human	RFU	Protein	0.5	855.2	855.2	0.885392	PASS	1.017	655.5	0.863402	1.039
13629-25	13629-25	3	SL020200	Cysteine protease ATG4B	ATG4B	Q9Y4P1	23192	ATG4B	Human	RFU	Protein	20	3956.4	3956.4	1.19197	PASS	1.104	2530	1.14205	1.19
13631-1	13631-1	3	SL003766	Retinoblastoma-binding protein 5	RB binding protein 5	Q15291	5929	RBBP5	Human	RFU	Protein	20	1097.7	1097.7	1.02512	PASS	0.96	854	1.06811	0.959
13632-10	13632-10	3	SL009456	Zyxin	Zyxin	Q15942	7791	ZYX	Human	RFU	Protein	0.5	9191.8	9191.8	1.09659	PASS	1.008	9295.5	1.0228	0.982
13634-209	13634-209	3	SL006975	Pirin	PIR	O00625	8544	PIR	Human	RFU	Protein	20	1419.9	1419.9	1.28731	PASS	1.004	1259.2	1.29482	1.003
13636-20	13636-20	3	SL008135	Nucleosome assembly protein 1-like 1	NP1L1	P55209	4673	NAP1L1	Human	RFU	Protein	20	29796.2	29796.2	1.1642	PASS	1.015	23860.4	1.092	1.121
13639-101	13639-101	3	SL016380	General vesicular transport factor p115	USO1	O60763	8615	USO1	Human	RFU	Protein	20	787	787	0.999873	PASS	1.005	646.6	1.01235	0.976
13640-5	13640-5	3	SL007223	B-cell lymphoma 6 protein	BCL6	P41182	604	BCL6	Human	RFU	Protein	20	632.1	632.1	0.881221	PASS	1.107	376.8	0.893428	1.095
13642-90	13642-90	3	SL004393	Interferon-induced protein with tetratricopeptide repeats 3	CIG49	O14879	3437	IFIT3	Human	RFU	Protein	20	638.8	638.8	0.962918	PASS	1.064	478.6	0.94525	1.134
13644-30	13644-30	3	SL016371	Hepatocyte growth factor-regulated tyrosine kinase substrate	HGS	O14964	9146	HGS	Human	RFU	Protein	20	2900.6	2900.6	0.932369	PASS	1.037	2159.9	0.97254	1.031
13645-14	13645-14	3	SL020202	Pre-mRNA-splicing factor ATP-dependent RNA helicase PRP16	PRP16	Q92620	9785	DHX38	Human	RFU	Protein	20	1183.7	1183.7	1.19662	PASS	0.918	705.3	1.2776	0.895
13650-11	13650-11	3	SL020183	Kv channel-interacting protein 1	KCIP1	Q9NZI2	30820	KCNIP1	Human	RFU	Protein	20	2216.3	2216.3	1.38251	PASS	0.865	1308.7	1.55792	0.852
13651-54	13651-54	3	SL020192	E3 ubiquitin-protein ligase ZFP91	ZFP91	Q96JP5	80829	ZFP91	Human	RFU	Protein	20	1242.9	1242.9	1.13923	PASS	0.958	352.9	1.10128	0.988
13653-335	13653-335	3	SL020203	O-acetyl-ADP-ribose deacetylase MACROD1	MACD1	Q9BQ69	28992	MACROD1	Human	RFU	Protein	20	1580.8	1580.8	1.2587	PASS	0.971	894.1	1.31241	1.065
13654-1	13654-1	3	SL005370	Rho-associated protein kinase 2	ROCK2	O75116	9475	ROCK2	Human	RFU	Protein	20	1166.9	1166.9	1.37655	PASS	1.04	1411.8	1.33482	1.101
13655-34	13655-34	3	SL005695	Nucleolin	Nucleolin	P19338	4691	NCL	Human	RFU	Protein	20	464.1	464.1	1.04456	PASS	0.999	417.1	1.07257	1.003
13657-2	13657-2	3	SL007610	Bifunctional polynucleotide phosphatase/kinase	PNKP	Q96T60	11284	PNKP	Human	RFU	Protein	20	806.2	806.2	1.37718	PASS	0.961	758	1.35246	0.929
13659-36	13659-36	3	SL020228	Manganese-transporting ATPase 13A1	AT131	Q9HD20	57130	ATP13A1	Human	RFU	Protein	0.5	38779.2	38779.2	1.88055	PASS	1.054	28523.3	1.76457	1.097
13660-76	13660-76	3	SL001996	Angiopoietin-2	Angiopoietin-2	O15123	285	ANGPT2	Human	RFU	Protein	20	14063.6	14063.6	0.743885	PASS	1.085	10167.7	0.712929	1.137
13661-193	13661-193	3	SL008382	Cystatin-D	CYTD	P28325	1473	CST5	Human	RFU	Protein	20	606.6	606.6	0.977441	PASS	1.013	393.5	0.984101	0.981
13663-2	13663-2	3	SL000480	Interleukin-4	IL-4	P05112	3565	IL4	Human	RFU	Protein	20	282.1	282.1	1.40909	PASS	0.996	162.4	1.60741	0.828
13665-35	13665-35	3	SL004990	Serine/threonine-protein phosphatase 2A regulatory subunit B'' subunit alpha	PP2A, subunit B	Q06190	5523	PPP2R3A	Human	RFU	Protein	20	862	862	1.39958	PASS	0.877	593.4	1.3676	1.001
13666-222	13666-222	3	SL010449	Carbonic anhydrase-related protein 10	Carbonic Anhydrase X	Q9NS85	56934	CA10	Human	RFU	Protein	20	1915.8	1915.8	1.01279	PASS	1.026	1351.5	0.998072	1.045
13670-81	13670-81	3	SL004066	Group IIE secretory phospholipase A2	GIIE	Q9NZK7	30814	PLA2G2E	Human	RFU	Protein	20	668.4	668.4	1.19123	PASS	1.029	472.9	1.19806	1.014
13671-40	13671-40	3	SL000401	Neutrophil elastase	Elastase	P08246	1991	ELANE	Human	RFU	Protein	0.5	40048.2	40048.2	0.851104	PASS	0.965	55349.4	0.799258	1.013
13672-3	13672-3	3	SL013017	Heat shock 70 kDa protein 6	HSP76	P17066	3310	HSPA6	Human	RFU	Protein	20	2087.2	2087.2	1.12445	PASS	0.946	1533.5	1.21667	0.947
13676-46	13676-46	3	SL001933	Inhibin beta B chain	Inhibin bB chain	P09529	3625	INHBB	Human	RFU	Protein	20	11984.6	11984.6	0.792611	PASS	1.07	9061.7	0.726546	1.193
13678-169	13678-169	3	SL003327	Complement factor D	Factor D	P00746	1675	CFD	Human	RFU	Protein	0.5	26024	26024	0.787749	PASS	0.915	18364.8	0.743734	0.89
13680-3	13680-3	3	SL020216	NGFI-A-binding protein 2	NAB2	Q15742	4665	NAB2	Human	RFU	Protein	20	424.4	424.4	0.839897	PASS	1.044	334	0.875593	1.003
13681-173	13681-173	3	SL013751	Casein kinase II subunit alpha'	CSK22	P19784	1459	CSNK2A2	Human	RFU	Protein	20	804.3	804.3	0.94579	PASS	0.943	556.4	1.00062	0.943
13682-47	13682-47	3	SL004153	Macrophage colony-stimulating factor 1 receptor	M-CSF R	P07333	1436	CSF1R	Human	RFU	Protein	0.005	4341.4	4341.4	0.610777	PASS	1.054	4418.8	0.638836	1.073
13686-2	13686-2	3	SL005188	Interleukin-5 receptor subunit alpha	IL-5 Ra	Q01344	3568	IL5RA	Human	RFU	Protein	20	1968.2	1968.2	0.758575	PASS	1.127	1470.1	0.862489	0.844
13687-5	13687-5	3	SL003176	C-C motif chemokine 1	I-309	P22362	6346	CCL1	Human	RFU	Protein	20	1459.3	1459.3	1.24354	PASS	0.965	895.8	1.29889	0.96
13688-2	13688-2	3	SL020217	Calcyphosin-like protein	CAPSL	Q8WWF8	133690	CAPSL	Human	RFU	Protein	20	558.7	558.7	0.897798	PASS	0.971	367.3	0.906392	0.999
13689-2	13689-2	3	SL003670	Ornithine decarboxylase	Ornithine decarboxylase	P11926	4953	ODC1	Human	RFU	Protein	20	1954	1954	1.1447	PASS	0.982	1332.7	1.14692	1.077
13690-26	13690-26	3	SL007804	Biglycan	BGN	P21810	633	BGN	Human	RFU	Protein	20	3276.9	3276.9	0.986394	PASS	1.159	2243.4	1.07641	1.105
13692-154	13692-154	3	SL004689	WNT1-inducible-signaling pathway protein 1	WISP-1	O95388	8840	CCN4	Human	RFU	Protein	20	871.7	871.7	0.955392	PASS	1.034	646.8	0.944011	1.041
13693-5	13693-5	3	SL012538	Cerebral dopamine neurotrophic factor	ARMEL	Q49AH0	441549	CDNF	Human	RFU	Protein	20	802.5	802.5	0.88313	PASS	0.992	668.6	0.911517	1.004
13694-24	13694-24	3	SL005226	Cytokine receptor-like factor 2	TSLP R	Q9HC73	64109	CRLF2	Human	RFU	Protein	20	482.1	482.1	0.919863	PASS	1.051	369	0.947151	1.055
13697-51	13697-51	3	SL007151	Glycerol-3-phosphate dehydrogenase [NAD(+)], cytoplasmic	GPDA	P21695	2819	GPD1	Human	RFU	Protein	0.5	3408.3	3408.3	0.683903	PASS	0.949	2953	0.606265	1.171
13698-28	13698-28	3	SL020223	Dyslexia-associated protein KIAA0319-like protein	K319L	Q8IZA0	79932	KIAA0319L	Human	RFU	Protein	20	1089.8	1089.8	1.2923	PASS	0.968	653	1.33325	0.993
13699-6	13699-6	3	SL000062	Prostate-specific antigen	PSA	P07288	354	KLK3	Human	RFU	Protein	20	555.4	555.4	1.18675	PASS	1.06	840.4	1.17719	1.064
13700-10	13700-10	3	SL004209	Annexin A2	annexin II	P07355	302	ANXA2	Human	RFU	Protein	20	10688.5	10688.5	0.868998	PASS	0.9	10721.8	0.806588	1.016
13701-2	13701-2	3	SL003167	C-X-C motif chemokine 13	BLC	O43927	10563	CXCL13	Human	RFU	Protein	20	1447.9	1447.9	1.0298	PASS	0.987	1021.5	0.945413	1.097
13704-5	13704-5	3	SL014847	Hydroxymethylglutaryl-CoA synthase, mitochondrial	HMCS2	P54868	3158	HMGCS2	Human	RFU	Protein	20	382.2	382.2	1.03915	PASS	0.996	332.4	1.03074	1.033
13707-27	13707-27	3	SL005488	SPARC-like protein 1	SPARCL1	Q14515	8404	SPARCL1	Human	RFU	Protein	20	8410.2	8410.2	1.21102	PASS	1.039	5540.2	1.24059	1.042
13708-56	13708-56	3	SL003915	Kallikrein-8	kallikrein 8	O60259	11202	KLK8	Human	RFU	Protein	20	3087.8	3087.8	1.13293	PASS	1.045	2361.2	1.08722	1.121
13710-6	13710-6	3	SL000308	Plasma protease C1 inhibitor	C1-Esterase Inhibitor	P05155	710	SERPING1	Human	RFU	Protein	0.005	18734.8	18734.8	0.441139	PASS	0.956	17035.3	0.397488	1.009
13711-10	13711-10	3	SL008164	Clathrin heavy chain 1	CLH1	Q00610	1213	CLTC	Human	RFU	Protein	20	943.5	943.5	1.01736	PASS	1.003	630.1	1.06985	0.982
13712-104	13712-104	3	SL004298	Granzyme A	granzyme A	P12544	3001	GZMA	Human	RFU	Protein	20	958.8	958.8	0.588727	PASS	0.938	1286	0.496222	1.188
13717-15	13717-15	3	SL006542	Ficolin-2	FCN2	Q15485	2220	FCN2	Human	RFU	Protein	0.5	25214.4	25214.4	1.11142	PASS	1.137	22122	1.13171	0.949
13719-19	13719-19	3	SL020219	Serine/threonine-protein kinase PAK 4	PAK4	O96013	10298	PAK4	Human	RFU	Protein	20	2596.4	2596.4	1.02196	PASS	1.085	2333.1	1.00197	1.094
13720-95	13720-95	3	SL004008	Myeloblastin	Proteinase-3	P24158	5657	PRTN3	Human	RFU	Protein	0.5	2284.8	2284.8	1.01479	PASS	1.025	1763.9	0.992658	0.997
13722-105	13722-105	3	SL000325	Complement component C9	C9	P02748	735	C9	Human	RFU	Protein	0.005	61126.4	61126.4	0.749229	PASS	1.038	59007.4	0.723244	0.986
13723-6	13723-6	3	SL001717	Interleukin-10	IL-10	P22301	3586	IL10	Human	RFU	Protein	20	1038.7	1038.7	1.60268	PASS	0.927	574.8	1.55331	0.941
13724-27	13724-27	3	SL004337	Fibroblast growth factor 19	FGF-19	O95750	9965	FGF19	Human	RFU	Protein	20	4849.4	4849.4	1.01164	PASS	1.053	3384.7	0.995382	1.042
13725-3	13725-3	3	SL004334	Fibroblast growth factor 16	FGF-16	O43320	8823	FGF16	Human	RFU	Protein	20	2387.8	2387.8	1.09261	PASS	0.944	1601.3	1.1662	0.902
13727-44	13727-44	3	SL020220	Speckle-type POZ protein	SPOP	O43791	8405	SPOP	Human	RFU	Protein	20	909.8	909.8	1.33051	PASS	1.028	491.8	1.49984	0.821
13728-19	13728-19	3	SL003522	Endoplasmic reticulum resident protein 29	ERP29	P30040	10961	ERP29	Human	RFU	Protein	0.5	2452.6	2452.6	0.84363	PASS	1.042	2430.8	0.853672	0.988
13731-14	13731-14	3	SL000323	Complement component C7	C7	P10643	730	C7	Human	RFU	Protein	0.005	29250.5	29250.5	0.89999	PASS	1.054	28592.8	0.879085	1.014
13733-5	13733-5	3	SL004250	Interleukin-12 subunit beta	IL-12 p40	P29460	3593	IL12B	Human	RFU	Protein	20	307.3	307.3	0.857901	PASS	1.056	222.3	0.828302	1.103
13734-22	13734-22	3	SL004348	Interferon lambda-1	IFN-lambda 1	Q8IU54	282618	IFNL1	Human	RFU	Protein	20	877.5	877.5	0.760465	PASS	1.011	732.5	0.775862	1.032
13735-1	13735-1	3	SL020221	Rap1 GTPase-activating protein 1	RPGP1	P47736	5909	RAP1GAP	Human	RFU	Protein	20	1193.3	1193.3	1.06336	PASS	0.952	703	1.0644	0.962
13738-8	13738-8	3	SL001932	Inhibin beta A chain	Inhibin bA chain	P08476	3624	INHBA	Human	RFU	Protein	20	1259	1259	0.850216	PASS	1.066	859.4	0.781114	1.187
13739-3	13739-3	3	SL014071	Leucine-rich repeat transmembrane protein FLRT1	FLRT1	Q9NZU1	23769	FLRT1	Human	RFU	Protein	20	768.9	768.9	1.62147	PASS	1.093	354.7	1.82507	0.831
13740-51	13740-51	3	SL004650	Secreted frizzled-related protein 3	sFRP-3	Q92765	2487	FRZB	Human	RFU	Protein	0.5	2413.2	2413.2	0.798993	PASS	1.045	1767.5	0.797858	0.975
13741-36	13741-36	3	SL000462	Insulin-like growth factor-binding protein 1	IGFBP-1	P08833	3484	IGFBP1	Human	RFU	Protein	20	12573.6	12573.6	0.62649	PASS	1.086	13335	0.593632	1.146
13743-56	13743-56	3	SL020222	Cullin-4B	CUL4B	Q13620	8450	CUL4B	Human	RFU	Protein	20	1015.5	1015.5	0.998721	PASS	1.002	719.9	0.9951	1.035
13744-37	13744-37	3	SL005187	Interleukin-3 receptor subunit alpha	IL-3 Ra	P26951	3563	IL3RA	Human	RFU	Protein	20	7304	7304	0.961812	PASS	1.066	6264.9	0.976601	1.053
13745-10	13745-10	3	SL025962	Polycystin-2:Cytoplasmic domain 4	PKD2:CD 4	Q13563	5311	PKD2	Human	RFU	Protein	20	430.1	430.1	0.888636	PASS	1.095	525	0.915886	1.066
13747-9	13747-9	3	SL010288	Carbonic anhydrase 6	Carbonic anhydrase 6	P23280	765	CA6	Human	RFU	Protein	0.5	5824.1	5824.1	1.07361	PASS	1.029	5445.1	0.986016	1.048
13748-4	13748-4	3	SL000515	C-C motif chemokine 8	MCP-2	P80075	6355	CCL8	Human	RFU	Protein	20	330.4	330.4	0.846095	PASS	1.02	293.5	0.823735	1.07
13924-13	13924-13	3	SL018834	Myocardial zonula adherens protein	MYZAP	P0CAP1	100820829	MYZAP	Human	RFU	Protein	20	1671.5	1671.5	1.15292	PASS	0.93	1020.9	1.31843	0.828
13926-1	13926-1	3	SL020268	RecQ-mediated genome instability protein 1	RMI1	Q9H9A7	80010	RMI1	Human	RFU	Protein	20	2013.5	2013.5	0.935685	PASS	0.916	1294.7	0.970783	0.973
13929-27	13929-27	3	SL020289	Peroxisomal carnitine O-octanoyltransferase	OCTC	Q9UKG9	54677	CROT	Human	RFU	Protein	20	920.1	920.1	1.03208	PASS	0.946	695	1.05552	0.952
13932-45	13932-45	3	SL005746	Rho guanine nucleotide exchange factor 7	COOL-1	Q14155	8874	ARHGEF7	Human	RFU	Protein	20	2378.4	2378.4	1.3836	PASS	0.967	1352	1.61686	0.825
13934-3	13934-3	3	SL014593	Guanine nucleotide exchange factor DBS	MCF2L	O15068	23263	MCF2L	Human	RFU	Protein	20	888	888	1.4952	PASS	0.897	534.1	1.59971	0.839
13936-24	13936-24	3	SL020280	Phosphoglycerate kinase 2	PGK2	P07205	5232	PGK2	Human	RFU	Protein	20	513	513	0.880687	PASS	0.939	354.5	0.925826	0.947
13937-75	13937-75	3	SL008246	Cullin-associated NEDD8-dissociated protein 1	CAND1	Q86VP6	55832	CAND1	Human	RFU	Protein	0.5	2508.5	2508.5	1.03708	PASS	0.88	2107.2	0.974099	0.899
13939-14	13939-14	3	SL006519	UTP--glucose-1-phosphate uridylyltransferase	UGPA1	Q16851	7360	UGP2	Human	RFU	Protein	20	738.7	738.7	0.878777	PASS	0.821	511.8	0.880243	0.865
13940-19	13940-19	3	SL025893	Gamma-interferon-inducible protein 16:Isoform 2, Hematopoietic expression, interferon-inducible nature, and nuclear localization 1	IP16:HIN 1	Q16666	3428	IFI16	Human	RFU	Protein	20	1421.5	1421.5	0.916683	PASS	1.139	3155.4	0.903975	1.174
13941-82	13941-82	3	SL020259	Phenylalanine--tRNA ligase, mitochondrial	SYFM	O95363	10667	FARS2	Human	RFU	Protein	20	2042	2042	0.996	PASS	0.976	1271.7	0.984144	1.158
13942-140	13942-140	3	SL020269	SPRY domain-containing SOCS box protein 1	SPSB1	Q96BD6	80176	SPSB1	Human	RFU	Protein	20	914.8	914.8	1.36967	PASS	0.912	552	1.36762	0.887
13943-38	13943-38	3	SL020276	Protein dpy-30 homolog	DPY30	Q9C005	84661	DPY30	Human	RFU	Protein	20	5436.8	5436.8	1.04771	PASS	1.086	3957.2	1.01853	1.151
13946-8	13946-8	3	SL020297	Probable ATP-dependent RNA helicase DDX23	DDX23	Q9BUQ8	9416	DDX23	Human	RFU	Protein	20	1862	1862	1.0518	PASS	0.92	1313.6	1.0597	1.017
13947-371	13947-371	3	SL020301	Peroxisomal NADH pyrophosphatase NUDT12	NUD12	Q9BQG2	83594	NUDT12	Human	RFU	Protein	20	1497.5	1497.5	1.09683	PASS	0.993	1137.3	1.25577	0.856
13950-9	13950-9	3	SL025806	Collagen type IV alpha-3-binding protein:StAR-related lipid-transfer domain, isoform 2	C43BP:START domain	Q9Y5P4	10087	CERT1	Human	RFU	Protein	20	1313.8	1313.8	0.950858	PASS	1.088	1090.5	0.918806	1.142
13954-9	13954-9	3	SL020298	Glucosamine 6-phosphate N-acetyltransferase	GNA1	Q96EK6	64841	GNPNAT1	Human	RFU	Protein	20	2205.8	2205.8	0.466234	PASS	0.932	1845	0.442523	1.02
13955-33	13955-33	3	SL007277	Death-associated protein kinase 1	DAPK1	P53355	1612	DAPK1	Human	RFU	Protein	20	499.8	499.8	0.944266	PASS	1.038	458.9	0.958389	1.027
13958-5	13958-5	3	SL020270	Probable RNA-binding protein 46	RBM46	Q8TBY0	166863	RBM46	Human	RFU	Protein	20	394.8	394.8	0.907169	PASS	1.023	269.9	0.907378	1.055
13959-7	13959-7	3	SL000499	Cytosol aminopeptidase	LAP	P28838	51056	LAP3	Human	RFU	Protein	20	46268.4	46268.4	1.10596	PASS	0.952	41960.9	1.00346	1.033
13960-15	13960-15	3	SL020282	Arf-GAP with GTPase, ANK repeat and PH domain-containing protein 3	AGAP3	Q96P47	116988	AGAP3	Human	RFU	Protein	20	1181.3	1181.3	1.29372	PASS	0.964	562.5	1.4482	0.86
13961-18	13961-18	3	SL020291	Kinesin-like protein KIF3A	KIF3A	Q9Y496	11127	KIF3A	Human	RFU	Protein	0.5	7750.1	7750.1	1.31306	PASS	0.911	5246.3	1.23964	1.046
13963-7	13963-7	3	SL004521	Toll-interacting protein	tollip	Q9H0E2	54472	TOLLIP	Human	RFU	Protein	20	9179.2	9179.2	0.796308	PASS	1.047	8656	0.763089	1.119
13966-30	13966-30	3	SL008254	Myomesin-3	MYOM3	Q5VTT5	127294	MYOM3	Human	RFU	Protein	20	2849.1	2849.1	1.41359	PASS	0.998	2583.5	1.65703	0.819
13967-14	13967-14	3	SL005724	Thioredoxin reductase 1, cytoplasmic	Thioredoxin reductase 1	Q16881	7296	TXNRD1	Human	RFU	Protein	0.5	3145.3	3145.3	0.90593	PASS	0.992	3269.3	0.869252	0.998
13972-4	13972-4	3	SL020263	17-beta-hydroxysteroid dehydrogenase 14	DHB14	Q9BPX1	51171	HSD17B14	Human	RFU	Protein	20	849.7	849.7	0.956546	PASS	0.927	567.3	0.992292	0.976
13973-62	13973-62	3	SL020271	Tubulin--tyrosine ligase	TTL	Q8NG68	150465	TTL	Human	RFU	Protein	20	543	543	1.10501	PASS	1.007	508.1	1.10771	1.009
13975-56	13975-56	3	SL020284	Liprin-alpha-1	LIPA1	Q13136	8500	PPFIA1	Human	RFU	Protein	20	919.9	919.9	1.21471	PASS	1.11	1360.9	1.34883	0.996
13976-9	13976-9	3	SL015120	Rho guanine nucleotide exchange factor 1	ARHG1	Q92888	9138	ARHGEF1	Human	RFU	Protein	20	895.5	895.5	1.38216	PASS	0.89	916.1	1.43005	0.846
13977-28	13977-28	3	SL015168	BRCA1-associated RING domain protein 1	BARD1	Q99728	580	BARD1	Human	RFU	Protein	20	674.8	674.8	1.05603	PASS	0.975	426.9	1.09563	0.941
13978-122	13978-122	3	SL004696	T-box transcription factor TBX3	Tbx3	O15119	6926	TBX3	Human	RFU	Protein	20	286.4	286.4	0.731359	PASS	1.043	263.8	0.757071	1.053
13979-3	13979-3	3	SL020254	Anion exchange transporter	S26A7	Q8TE54	115111	SLC26A7	Human	RFU	Protein	20	1303.8	1303.8	0.805063	PASS	1.011	1100.1	0.817276	1.047
13984-23	13984-23	3	SL020293	ATP-dependent RNA helicase DDX25	DDX25	Q9UHL0	29118	DDX25	Human	RFU	Protein	20	732.3	732.3	1.01511	PASS	0.894	381.1	1.03813	0.931
13985-12	13985-12	3	SL007669	E3 ubiquitin-protein ligase SMURF2	SMUF2	Q9HAU4	64750	SMURF2	Human	RFU	Protein	20	785.5	785.5	0.916356	PASS	0.88	498	0.95374	0.906
13988-67	13988-67	3	SL020265	NmrA-like family domain-containing protein 1	NMRL1	Q9HBL8	57407	NMRAL1	Human	RFU	Protein	20	1176.6	1176.6	1.26871	PASS	0.9	864	1.2981	0.895
13990-1	13990-1	3	SL003652	Pyruvate carboxylase, mitochondrial	pyruvate carboxylase	P11498	5091	PC	Human	RFU	Protein	20	690	690	0.931929	PASS	0.957	477	0.985714	0.906
13991-47	13991-47	3	SL020285	Eukaryotic translation initiation factor 4 gamma 3	IF4G3	O43432	8672	EIF4G3	Human	RFU	Protein	20	1984.1	1984.1	1.14035	PASS	0.926	1123.3	1.20621	0.937
13992-12	13992-12	3	SL007239	Vesicle-fusing ATPase	NSF	P46459	4905	NSF	Human	RFU	Protein	0.5	1409.7	1409.7	1.03434	PASS	1.107	1055.8	1.13138	0.939
13993-20	13993-20	3	SL020300	Band 4.1-like protein 1	E41L1	Q9H4G0	2036	EPB41L1	Human	RFU	Protein	20	8689.8	8689.8	1.02682	PASS	1.114	6708.1	1.02645	1.137
13994-1	13994-1	3	SL020302	rRNA 2'-O-methyltransferase fibrillarin	FBRL	P22087	2091	FBL	Human	RFU	Protein	20	3774.5	3774.5	1.05693	PASS	0.859	2263.8	1.13882	0.853
13996-16	13996-16	3	SL020266	Phosphopantothenoylcysteine decarboxylase	COAC	Q96CD2	60490	PPCDC	Human	RFU	Protein	20	1159.8	1159.8	0.762625	PASS	0.954	754.5	0.772942	1.03
13998-26	13998-26	3	SL020277	Adenylosuccinate synthetase isozyme 1	PURA1	Q8N142	122622	ADSS1	Human	RFU	Protein	20	900.9	900.9	0.862435	PASS	0.993	1133.8	0.827273	1.115
14002-18	14002-18	3	SL020303	Dedicator of cytokinesis protein 9	DOCK9	Q9BZ29	23348	DOCK9	Human	RFU	Protein	20	639	639	0.961336	PASS	0.976	438.1	0.980814	0.967
14005-2	14005-2	3	SL008319	Chromodomain-helicase-DNA-binding protein 7	CHD7	Q9P2D1	55636	CHD7	Human	RFU	Protein	20	515.1	515.1	1.00019	PASS	1.034	365.8	1.06734	0.95
14006-36	14006-36	3	SL020278	Glycine N-methyltransferase	GNMT	Q14749	27232	GNMT	Human	RFU	Protein	20	1977.3	1977.3	0.959761	PASS	0.886	1252.4	0.99577	0.924
14007-22	14007-22	3	SL020287	Bifunctional 3'-phosphoadenosine 5'-phosphosulfate synthase 1	PAPS1	O43252	9061	PAPSS1	Human	RFU	Protein	20	1145.1	1145.1	1.22707	PASS	0.955	908.2	1.28216	0.937
14008-22	14008-22	3	SL020295	mRNA-decapping enzyme 1A	DCP1A	Q9NPI6	55802	DCP1A	Human	RFU	Protein	20	881	881	1.26817	PASS	1.095	581	1.35789	0.955
14009-65	14009-65	3	SL005721	Tumor necrosis factor alpha-induced protein 3	TNFAIP3	P21580	7128	TNFAIP3	Human	RFU	Protein	20	993.8	993.8	1.1517	PASS	0.999	773.5	1.18436	1.021
14011-17	14011-17	3	SL004809	Protein S100-A11	S100A11	P31949	6282	S100A11	Human	RFU	Protein	20	3600.3	3600.3	1.12358	PASS	0.968	2953.8	1.14017	1.038
14012-17	14012-17	3	SL007593	Probable ATP-dependent RNA helicase DHX58	LGP2	Q96C10	79132	DHX58	Human	RFU	Protein	20	1339.5	1339.5	1.05075	PASS	0.974	919.8	1.09454	0.984
14013-11	14013-11	3	SL015118	TRAF family member-associated NF-kappa-B activator	TANK	Q92844	10010	TANK	Human	RFU	Protein	20	5384.9	5384.9	1.05198	PASS	1.07	675.1	1.01218	1.121
14019-73	14019-73	3	SL020305	Envoplakin	EVPL	Q92817	2125	EVPL	Human	RFU	Protein	20	1297	1297	0.89362	PASS	0.912	815.2	0.923197	0.963
14021-81	14021-81	3	SL020316	Mediator of RNA polymerase II transcription subunit 4	MED4	Q9NPJ6	29079	MED4	Human	RFU	Protein	20	1047.5	1047.5	1.16157	PASS	0.922	686.1	1.11495	1.111
14022-17	14022-17	3	SL004350	Interleukin-17B	IL-17B	Q9UHF5	27190	IL17B	Human	RFU	Protein	20	492.7	492.7	0.925606	PASS	1.131	483.6	0.941885	1.116
14024-196	14024-196	3	SL004644	Ectodysplasin-A, secreted form	EDA	Q92838	1896	EDA	Human	RFU	Protein	20	1634.2	1634.2	1.32474	PASS	0.976	959.5	1.50562	0.862
14025-18	14025-18	3	SL004126	Tumor necrosis factor receptor superfamily member 9	4-1BB	Q07011	3604	TNFRSF9	Human	RFU	Protein	20	566.4	566.4	1.05436	PASS	1.033	467.5	1.1187	0.992
14026-24	14026-24	3	SL004352	Interleukin-17F	IL-17F	Q96PD4	112744	IL17F	Human	RFU	Protein	20	1187.2	1187.2	0.980104	PASS	0.88	820.1	0.988345	0.93
14028-22	14028-22	3	SL020311	Phosphatidylinositol 4-phosphate 3-kinase C2 domain-containing subunit alpha	P3C2A	O00443	5286	PIK3C2A	Human	RFU	Protein	20	4419	4419	1.37629	PASS	1.004	2420.4	1.42691	0.99
14029-42	14029-42	3	SL010966	COP9 signalosome complex subunit 2	CSN2	P61201	9318	COPS2	Human	RFU	Protein	0.5	3557.2	3557.2	0.874069	PASS	1.055	1981.5	0.893051	1.006
14031-18	14031-18	3	SL001691	Fibroblast growth factor 7	FGF7	P21781	2252	FGF7	Human	RFU	Protein	20	378.6	378.6	0.650627	PASS	1.071	290.6	0.649511	1.096
14032-2	14032-2	3	SL003310	Vascular endothelial growth factor A, isoform 121	VEGF121	P15692	7422	VEGFA	Human	RFU	Protein	20	923.3	923.3	0.73476	PASS	1.019	763.4	0.73599	1.043
14034-22	14034-22	3	SL001890	Tumor-associated calcium signal transducer 2	GA733-1 protein	P09758	4070	TACSTD2	Human	RFU	Protein	20	613.3	613.3	0.980652	PASS	0.971	456.9	1.04766	0.947
14035-13	14035-13	3	SL007386	T-lymphoma invasion and metastasis-inducing protein 1	TIAM1	Q13009	7074	TIAM1	Human	RFU	Protein	20	406.4	406.4	0.902509	PASS	0.992	282	0.930403	1.008
14036-116	14036-116	3	SL020312	Multiple PDZ domain protein	MPDZ	O75970	8777	MPDZ	Human	RFU	Protein	20	261.9	261.9	0.840231	PASS	1.076	189.4	0.881521	0.982
14037-18	14037-18	3	SL013273	Ran-binding protein 3	RANB3	Q9H6Z4	8498	RANBP3	Human	RFU	Protein	20	1311.3	1311.3	0.791036	PASS	1.057	1037.2	0.797676	1.079
14038-130	14038-130	3	SL007049	Cystatin-F	CYTF	O76096	8530	CST7	Human	RFU	Protein	20	16572.7	16572.7	0.736928	PASS	1.12	25453.7	0.688086	1.178
14039-33	14039-33	3	SL003863	Kallikrein-5	kallikrein 5	Q9Y337	25818	KLK5	Human	RFU	Protein	20	561.1	561.1	0.869653	PASS	0.984	370.2	0.875351	1.013
14041-13	14041-13	3	SL004068	Granzyme B	Granzyme B	P10144	3002	GZMB	Human	RFU	Protein	20	794.5	794.5	0.70547	PASS	0.897	525.6	0.713836	0.981
14042-11	14042-11	3	SL003770	Secreted frizzled-related protein 1	SARP-2	Q8N474	6422	SFRP1	Human	RFU	Protein	20	8139.4	8139.4	0.999092	PASS	1.003	4043.1	0.991969	1.042
14047-78	14047-78	3	SL003951	Brain-derived neurotrophic factor	BDNF	P23560	627	BDNF	Human	RFU	Protein	0.5	4054.1	4054.1	0.822883	PASS	1.017	3647.5	0.797612	1.093
14048-7	14048-7	3	SL004588	Interleukin-1 Receptor accessory protein	IL-1 R AcP	Q9NPH3	3556	IL1RAP	Human	RFU	Protein	0.005	2609.6	2609.6	0.813847	PASS	1.085	2401.3	0.847163	0.849
14049-17	14049-17	3	SL000483	Interleukin-7	IL-7	P13232	3574	IL7	Human	RFU	Protein	20	717	717	0.868039	PASS	1.109	580.6	0.905189	1.054
14050-61	14050-61	3	SL004140	Ephrin-A4	Ephrin-A4	P52798	1945	EFNA4	Human	RFU	Protein	20	2708.2	2708.2	0.877633	PASS	1.085	2898.3	0.895184	1.134
14051-54	14051-54	3	SL007629	Forkhead box protein C2	FOXC2	Q99958	2303	FOXC2	Human	RFU	Protein	20	383.9	383.9	0.915137	PASS	0.957	245.4	0.924615	0.964
14052-26	14052-26	3	SL009417	Protein unc-13 homolog A	UN13A	Q9UPW8	23025	UNC13A	Human	RFU	Protein	20	500.5	500.5	0.938848	PASS	0.97	342	0.91818	1.033
14054-17	14054-17	3	SL004151	Interleukin-15 receptor subunit alpha	IL-15 Ra	Q13261	3601	IL15RA	Human	RFU	Protein	20	9687.5	9687.5	0.856111	PASS	1.081	6691	0.817193	1.145
14056-4	14056-4	3	SL013948	Glycoprotein hormones alpha chain	Glycoprotein hormones a-chain	P01215	1081	CGA	Human	RFU	Protein	20	1276	1276	0.879939	PASS	0.93	783.3	0.959904	0.902
14057-68	14057-68	3	SL004686	Tumor necrosis factor ligand superfamily member 15	TNFSF15	O95150	9966	TNFSF15	Human	RFU	Protein	20	6013.9	6013.9	0.985158	PASS	0.95	16543.7	0.930915	1.004
14061-48	14061-48	3	SL002541	Tumor necrosis factor ligand superfamily member 11	sRANKL	O14788	8600	TNFSF11	Human	RFU	Protein	20	1418.9	1418.9	0.87554	PASS	0.934	922.6	0.911948	1.006
14063-17	14063-17	3	SL000530	Oncostatin-M	OSM	P13725	5008	OSM	Human	RFU	Protein	20	1062.2	1062.2	1.04168	PASS	0.997	726.5	1.06422	1.025
14064-21	14064-21	3	SL004515	Peptidoglycan recognition protein 1	PGRP-S	O75594	8993	PGLYRP1	Human	RFU	Protein	20	404.5	404.5	0.813883	PASS	0.991	298.5	0.845704	0.994
14065-11	14065-11	3	SL025816	T-cell surface glycoprotein CD5:Cytoplasmic domain	CD5:CD	P06127	921	CD5	Human	RFU	Protein	20	416.2	416.2	0.963872	PASS	1.003	253.6	0.969034	0.975
14066-49	14066-49	3	SL020306	Membrane-associated guanylate kinase, WW and PDZ domain-containing protein 2	MAGI2	Q86UL8	9863	MAGI2	Human	RFU	Protein	20	591.5	591.5	0.922921	PASS	1.119	354.1	0.948221	1.077
14067-6	14067-6	3	SL008289	Plakophilin-2	PKP2	Q99959	5318	PKP2	Human	RFU	Protein	20	1006	1006	1.1348	PASS	0.905	499.1	1.10903	0.937
14068-29	14068-29	3	SL003197	C-C motif chemokine 25	TECK	O15444	6370	CCL25	Human	RFU	Protein	20	3532.7	3532.7	1.19809	PASS	0.974	2714.9	1.28154	0.862
14069-61	14069-61	3	SL010369	Carbonic anhydrase 4	Carbonic Anhydrase IV	P22748	762	CA4	Human	RFU	Protein	20	1192.4	1192.4	0.914908	PASS	1.02	892.3	0.931271	1.004
14070-56	14070-56	3	SL018907	Intersectin-1	ITSN1	Q15811	6453	ITSN1	Human	RFU	Protein	20	1474	1474	1.03099	PASS	0.936	988.6	1.09493	0.968
14073-31	14073-31	3	SL000440	Hemopexin	Hemopexin	P02790	3263	HPX	Human	RFU	Protein	0.005	213128	213128	0.886439	PASS	0.94	217602	0.848709	0.847
14074-2	14074-2	3	SL020307	SHC-transforming protein 2	SHC2	P98077	25759	SHC2	Human	RFU	Protein	20	402	402	1.08825	PASS	1.01	297.1	1.12574	0.991
14076-74	14076-74	3	SL007888	Cystatin-S	Cystatin-S	P01036	1472	CST4	Human	RFU	Protein	20	643.9	643.9	0.851044	PASS	0.935	471.6	0.802968	1.028
14077-6	14077-6	3	SL002086	Ficolin-3	Ficolin-3	O75636	8547	FCN3	Human	RFU	Protein	0.5	2079.4	2079.4	1.11305	PASS	0.92	1616.6	1.01202	0.985
14078-69	14078-69	3	SL003186	Lymphotactin	Lymphotactin	P47992	6375	XCL1	Human	RFU	Protein	20	3580.8	3580.8	1.16105	PASS	0.995	2393.7	1.14009	0.98
14079-14	14079-14	3	SL004152	Interleukin-18 receptor 1	IL-18 Ra	Q13478	8809	IL18R1	Human	RFU	Protein	20	3560.2	3560.2	0.890718	PASS	1.061	2267.1	0.877761	1.097
14081-5	14081-5	3	SL005227	NKG2D ligand 1	ULBP-1	Q9BZM6	80329	ULBP1	Human	RFU	Protein	20	836	836	0.93314	PASS	0.996	439.9	0.896803	1.078
14082-56	14082-56	3	SL016540	Talin-2	TLN2	Q9Y4G6	83660	TLN2	Human	RFU	Protein	20	2160.2	2160.2	1.03117	PASS	0.985	1693.1	1.03681	1.011
14083-25	14083-25	3	SL020314	Selenide, water dikinase 1	SPS1	P49903	22929	SEPHS1	Human	RFU	Protein	20	11457.8	11457.8	1.02369	PASS	1.012	10581.2	0.966471	1.057
14084-191	14084-191	3	SL025418	Fc_MOUSE	Fc_MOUSE	Q99LC4	NA	NA	Mouse	RFU	Protein	0.5	2471.6	2471.6	1.42892	PASS	0.984	2097.9	1.3919	0.978
14085-28	14085-28	3	SL001718	Interleukin-13	IL-13	P35225	3596	IL13	Human	RFU	Protein	20	1271.9	1271.9	1.24233	PASS	1.008	787.6	1.29627	1.015
14086-11	14086-11	3	SL012754	Acid sphingomyelinase-like phosphodiesterase 3a	ASM3A	Q92484	10924	SMPDL3A	Human	RFU	Protein	0.5	543.7	543.7	1.25161	PASS	0.977	463	1.06254	1.133
14088-38	14088-38	3	SL005172	Insulin-like growth factor-binding protein 6	IGFBP-6	P24592	3489	IGFBP6	Human	RFU	Protein	0.5	86034	86034	0.803158	PASS	0.944	66845.6	0.738193	0.981
14090-23	14090-23	3	SL020308	Differentially expressed in FDCP 6 homolog	DEFI6	Q9H4E7	50619	DEF6	Human	RFU	Protein	20	1303.2	1303.2	1.50676	PASS	0.883	1576.4	1.52083	0.836
14091-42	14091-42	3	SL005371	Carbonyl reductase [NADPH] 3	Carbonyl reductase 3	O75828	874	CBR3	Human	RFU	Protein	20	1878.8	1878.8	0.98243	PASS	1.003	1334.8	0.990824	1.024
14093-10	14093-10	3	SL004343	Fms-related tyrosine kinase 3 ligand	Flt3 ligand	P49771	2323	FLT3LG	Human	RFU	Protein	20	1453.7	1453.7	1.03962	PASS	1.077	1008.5	1.06717	1.099
14094-29	14094-29	3	SL000138	Heparin-binding EGF-like growth factor	HB-EGF	Q99075	1839	HBEGF	Human	RFU	Protein	20	1586.1	1586.1	0.841522	PASS	1.046	1198.2	0.794321	1.146
14095-1	14095-1	3	SL005204	NKG2-D type II integral membrane protein	NKG2D	P26718	100528032	KLRK1	Human	RFU	Protein	20	439.8	439.8	0.952567	PASS	0.969	294.4	0.988093	0.947
14097-86	14097-86	3	SL007502	Carbohydrate sulfotransferase 15	ST4S6	Q7LFX5	51363	CHST15	Human	RFU	Protein	0.5	1687.1	1687.1	0.837894	PASS	1.031	1416.8	0.837063	1.041
14098-28	14098-28	3	SL020309	Cysteine--tRNA ligase, cytoplasmic	SYCC	P49589	833	CARS1	Human	RFU	Protein	20	3937.3	3937.3	1.00657	PASS	1.025	3187.1	0.978722	1.089
14100-63	14100-63	3	SL007929	Complement C1q subcomponent subunit C	C1QC	P02747	714	C1QC	Human	RFU	Protein	20	1605.5	1605.5	0.903896	PASS	1.013	968.2	0.905272	1.001
14101-2	14101-2	3	SL005153	Ciliary neurotrophic factor receptor subunit alpha	CNTFR alpha	P26992	1271	CNTFR	Human	RFU	Protein	0.5	573	573	0.608087	PASS	1.048	471	0.551121	1.049
14102-6	14102-6	3	SL000678	Granulysin	Granulysin	P22749	10578	GNLY	Human	RFU	Protein	0.5	1520.7	1520.7	0.78981	PASS	1.01	1205.5	0.752747	1.061
14103-12	14103-12	3	SL010619	Tryptase gamma	TPSG1	Q9NRR2	25823	TPSG1	Human	RFU	Protein	20	1979.6	1979.6	1.01119	PASS	0.893	1228	1.06361	0.894
14104-1	14104-1	3	SL026018	TLR4 interactor with leucine rich repeats:Cytoplasmic domain	TRIL:CD	Q7L0X0	9865	TRIL	Human	RFU	Protein	20	938	938	1.1188	PASS	0.937	630.8	1.17089	0.932
14105-5	14105-5	3	SL004876	Kallistatin	Kallistatin	P29622	5267	SERPINA4	Human	RFU	Protein	0.005	45003.5	45003.5	0.77336	PASS	1.068	42974.1	0.767442	1.003
14106-46	14106-46	3	SL003682	Rap1 GTPase-GDP dissociation stimulator 1	GDP/GTP exchange protein	P52306	5910	RAP1GDS1	Human	RFU	Protein	20	767.6	767.6	0.842221	PASS	1.013	617	0.874758	0.997
14107-1	14107-1	3	SL020315	5-formyltetrahydrofolate cyclo-ligase	MTHFS	P49914	10588	MTHFS	Human	RFU	Protein	20	12780.6	12780.6	0.808351	PASS	1.021	13187.3	0.729357	1.168
14108-15	14108-15	3	SL000584	Transforming growth factor beta-1	TGF-b1	P01137	7040	TGFB1	Human	RFU	Protein	20	3218.3	3218.3	0.842575	PASS	1.016	2420.3	0.833973	1.085
14109-15	14109-15	3	SL003190	C-C motif chemokine 15	MIP-5	Q16663	6359	CCL15	Human	RFU	Protein	0.5	1825.2	1825.2	0.798949	PASS	1.031	1416.2	0.784391	1
14110-200	14110-200	3	SL000532	SPARC	ON	P09486	6678	SPARC	Human	RFU	Protein	20	4056.9	4056.9	1.26222	PASS	0.985	2784.3	1.30192	1.002
14111-15	14111-15	3	SL007206	Thrombospondin-2	TSP2	P35442	7058	THBS2	Human	RFU	Protein	20	664.2	664.2	0.955683	PASS	0.967	402.3	0.955271	0.994
14112-40	14112-40	3	SL005213	Tumor necrosis factor receptor superfamily member 19L	RELT	Q969Z4	84957	RELT	Human	RFU	Protein	20	1263.7	1263.7	1.50047	PASS	0.946	714.7	1.58677	0.896
14114-18	14114-18	3	SL019019	PILR alpha-associated neural protein	PIANP	Q8IYJ0	196500	PIANP	Human	RFU	Protein	20	1812.2	1812.2	1.00958	PASS	1.031	1312.7	0.967849	1.086
14115-34	14115-34	3	SL002782	Adrenomedullin	Adrenomedullin	P35318	133	ADM	Human	RFU	Protein	0.5	2527.1	2527.1	1.26444	PASS	1.083	1960.4	1.1692	1.069
14120-2	14120-2	3	SL018629	E3 ubiquitin-protein ligase RNF43	RNF43	Q68DV7	54894	RNF43	Human	RFU	Protein	20	1967	1967	1.49707	PASS	1.063	1067.3	1.67518	0.896
14122-132	14122-132	3	SL018971	E3 ubiquitin-protein ligase ZNRF3	ZNRF3	Q9ULT6	84133	ZNRF3	Human	RFU	Protein	20	960.2	960.2	1.0347	PASS	1.011	642.5	1.12212	1.014
14123-34	14123-34	3	SL025873	V-type immunoglobulin domain-containing suppressor of T-cell activation:Extracellular domain	GI24:ECD	Q9H7M9	64115	VSIR	Human	RFU	Protein	20	4027.7	4027.7	0.921713	PASS	0.975	2810.9	0.943211	0.972
14124-6	14124-6	3	SL004843	Ephrin-A2	Ephrin-A2	O43921	1943	EFNA2	Human	RFU	Protein	20	3409.3	3409.3	0.979149	PASS	1.072	2314.2	0.940497	1.132
14125-5	14125-5	3	SL004747	Apolipoprotein M	ApoM	O95445	55937	APOM	Human	RFU	Protein	0.5	746.3	746.3	1.01981	PASS	1.04	582	1.09332	0.813
14127-240	14127-240	3	SL001880	Interferon beta	IFN-b	P01574	3456	IFNB1	Human	RFU	Protein	20	1272.4	1272.4	0.965109	PASS	1.178	457.4	0.954539	1.195
14128-121	14128-121	3	SL017106	Interferon alpha-10	IFN10	P01566	3446	IFNA10	Human	RFU	Protein	20	377.7	377.7	1.21174	PASS	1.041	257.9	1.27644	0.956
14129-1	14129-1	3	SL019978	Interferon alpha-7	IFNA7	P01567	3444	IFNA7	Human	RFU	Protein	20	417.9	417.9	0.855826	PASS	0.941	296.4	0.894669	0.97
14131-37	14131-37	3	SL025841	Ephrin-B2:Extracellular domain	EFNB2:ECD	P52799	1948	EFNB2	Human	RFU	Protein	20	6760.1	6760.1	0.840965	PASS	1.046	4826.3	0.806021	1.082
14132-21	14132-21	3	SL020171	HERV-H LTR-associating protein 2	HHLA2	Q9UM44	11148	HHLA2	Human	RFU	Protein	0.5	932.5	932.5	0.864787	PASS	1.067	432.2	0.828226	1.047
14133-93	14133-93	3	SL000145	Interleukin-1 receptor type 2	IL-1 sRII	P27930	7850	IL1R2	Human	RFU	Protein	0.5	8605.9	8605.9	0.883708	PASS	0.984	6846.9	0.771352	1.068
14135-3	14135-3	3	SL020172	Relaxin receptor 1	RXFP1	Q9HBX9	59350	RXFP1	Human	RFU	Protein	20	654	654	1.06272	PASS	0.943	413.3	1.0648	0.985
14136-234	14136-234	3	SL007696	Complement component C1q receptor	C1QR1	Q9NPY3	22918	CD93	Human	RFU	Protein	0.5	5705.9	5705.9	0.782391	PASS	1.013	4556	0.713791	1.031
14139-16	14139-16	3	SL007828	Neuregulin-4	NRG4	Q8WWG1	145957	NRG4	Human	RFU	Protein	20	721.8	721.8	0.975933	PASS	1.038	550.9	0.96964	1.084
14143-8	14143-8	3	SL014983	Histone H2B type 2-E	H2B2E	Q16778	8349	H2BC21	Human	RFU	Protein	20	7374.1	7374.1	0.815187	PASS	1.198	18181	0.821215	1.044
14144-3	14144-3	3	SL019979	Histone H2A type 3	H2A3	Q7L7L0	92815	H2AW	Human	RFU	Protein	20	2323.8	2323.8	0.703031	PASS	1.071	6695.5	0.713829	0.9
14146-92	14146-92	3	SL008158	Histone H3.1	H31	P68431	8350	H3C1	Human	RFU	Protein	20	1002	1002	0.897287	PASS	1.028	1201.7	0.823674	1.063
14148-2	14148-2	3	SL015510	Ubiquitin-like protein ISG15	UCRP	P05161	9636	ISG15	Human	RFU	Protein	20	2435.9	2435.9	1.07655	PASS	1.071	1705.5	1.13971	0.981
14149-9	14149-9	3	SL005179	Interleukin-36 beta	IL-1F8	Q9NZH7	27177	IL36B	Human	RFU	Protein	20	935.5	935.5	1.15153	PASS	0.947	647.8	1.19218	0.949
14150-7	14150-7	3	SL005177	Interleukin-36 alpha	IL-1F6	Q9UHA7	27179	IL36A	Human	RFU	Protein	0.5	9990	9990	1.39955	PASS	0.85	6237.5	1.27811	0.886
14151-4	14151-4	3	SL015510	Ubiquitin-like protein ISG15	UCRP	P05161	9636	ISG15	Human	RFU	Protein	20	1482.9	1482.9	0.8743	PASS	1.111	1032.6	0.874455	1.1
14153-8	14153-8	3	SL004139	Ephrin-A3	Ephrin-A3	P52797	1944	EFNA3	Human	RFU	Protein	20	982.7	982.7	0.919959	PASS	0.965	656.2	0.904048	1.032
14156-33	14156-33	3	SL004815	14-3-3 protein beta/alpha	14-3-3 protein beta/alpha	P31946	7529	YWHAB	Human	RFU	Protein	0.5	14920	14920	1.19956	PASS	1.045	14962.5	1.17413	0.977
14157-21	14157-21	3	SL004984	14-3-3 protein epsilon	14-3-3E	P62258	7531	YWHAE	Human	RFU	Protein	20	2631	2631	1.20954	PASS	0.936	2335.6	1.17908	1.002
14158-17	14158-17	3	SL003848	Annexin A5	Annexin V	P08758	308	ANXA5	Human	RFU	Protein	20	1480.5	1480.5	1.06335	PASS	1.069	1063.7	1.06442	1.064
14175-78	14175-78	3	SL019907	SCP2 sterol-binding domain-containing protein 1	SCP2D	Q9UJQ7	140856	SCP2D1	Human	RFU	Protein	20	576.9	576.9	1.03983	PASS	0.907	443.5	1.13318	0.979
14178-18	14178-18	3	SL007463	Cyclin-dependent kinase inhibitor 3	CDKN3	Q16667	1033	CDKN3	Human	RFU	Protein	20	1490	1490	1.192	PASS	0.977	931.1	1.23569	0.942
14192-31	14192-31	3	SL019930	Phosducin-like protein 2	PDCL2	Q8N4E4	132954	PDCL2	Human	RFU	Protein	20	2797.2	2797.2	1.2938	PASS	0.959	2025.5	1.36276	1.015
14203-3	14203-3	3	SL008375	Annexin A7	ANXA7	P20073	310	ANXA7	Human	RFU	Protein	20	41301.9	41301.9	1.33535	PASS	1.065	38935.9	1.23856	1.059
14204-55	14204-55	3	SL019533	Forkhead box protein J2	FOXJ2	Q9P0K8	55810	FOXJ2	Human	RFU	Protein	0.5	405.2	405.2	0.95476	PASS	0.94	336.1	0.92596	0.914
14205-6	14205-6	3	SL019865	Protein HEXIM2	HEXI2	Q96MH2	124790	HEXIM2	Human	RFU	Protein	20	477.6	477.6	0.853925	PASS	0.997	362.4	0.898927	1.012
14206-28	14206-28	3	SL025794	Amyloid beta A4 precursor protein-binding family B member 1:Phosphotyrosine Interaction Domain 2	APBB1:PID 2	O00213	322	APBB1	Human	RFU	Protein	20	181.4	181.4	1.13659	PASS	0.985	120	1.17945	1.024
14208-3	14208-3	3	SL019932	Retinoid-binding protein 7	RET7	Q96R05	116362	RBP7	Human	RFU	Protein	20	2438.1	2438.1	1.39583	PASS	0.902	2085.4	1.49843	0.887
14226-120	14226-120	3	SL008524	S-methylmethionine--homocysteine S-methyltransferase BHMT2	BHMT2	Q9H2M3	23743	BHMT2	Human	RFU	Protein	20	1849.5	1849.5	1.2052	PASS	0.914	1336.7	1.22305	1.019
14227-21	14227-21	3	SL008040	Myosin light chain 6B	MYL6B	P14649	140465	MYL6B	Human	RFU	Protein	20	769.1	769.1	1.09903	PASS	1.054	576.5	1.12343	1.077
14228-1	14228-1	3	SL025418	Fc_MOUSE	Fc_MOUSE	Q99LC4	NA	NA	Mouse	RFU	Protein	20	633.5	633.5	1.08643	PASS	0.94	452.5	1.20095	0.915
14229-5	14229-5	3	SL019900	Adenylyltransferase and sulfurtransferase MOCS3	MOCS3	O95396	27304	MOCS3	Human	RFU	Protein	20	3325.7	3325.7	1.48741	PASS	0.993	1916.2	1.69583	0.947
14237-1	14237-1	3	SL000451	Heat shock 70 kDa protein 1A	HSP 70	P0DMV8	3303	HSPA1A	Human	RFU	Protein	0.005	2572.2	2572.2	1.40029	PASS	1.087	2258.9	1.47887	0.918
14246-50	14246-50	3	SL016379	Docking protein 2	DOK2	O60496	9046	DOK2	Human	RFU	Protein	20	1540.9	1540.9	0.847766	PASS	0.952	1408.2	0.848046	0.922
14249-68	14249-68	3	SL019794	Probable E3 ubiquitin-protein ligase MID2	TRIM1	Q9UJV3	11043	MID2	Human	RFU	Protein	20	593.8	593.8	1.22483	PASS	0.973	374	1.39488	0.852
14254-27	14254-27	3	SL019925	Tyrosine-protein phosphatase non-receptor type 4	PTN4	P29074	5775	PTPN4	Human	RFU	Protein	0.5	1769.6	1769.6	1.273	PASS	0.922	1391.9	1.26817	0.909
14256-4	14256-4	3	SL025418	Fc_MOUSE	Fc_MOUSE	Q99LC4	NA	NA	Mouse	RFU	Protein	20	455.8	455.8	1.23222	PASS	0.824	195.9	1.22626	0.869
14260-112	14260-112	3	SL015522	Neuroepithelial cell-transforming gene 1 protein	ARHG8	Q7Z628	10276	NET1	Human	RFU	Protein	20	417.9	417.9	0.916447	PASS	1.008	283.2	0.907098	1.035
14271-23	14271-23	3	SL007707	Ras-related protein Rab-6B	RAB6B	Q9NRW1	51560	RAB6B	Human	RFU	Protein	20	5828.5	5828.5	1.10061	PASS	0.968	4670.4	1.10913	0.958
14283-12	14283-12	3	SL008144	Ras-related protein Rab-14	RAB14	P61106	51552	RAB14	Human	RFU	Protein	20	2715.4	2715.4	1.14472	PASS	0.967	1735	1.09749	1.051
14287-6	14287-6	3	SL008533	Ras-related protein Rab-5C	RAB5C	P51148	5878	RAB5C	Human	RFU	Protein	20	17511.4	17511.4	1.10893	PASS	0.925	13390.7	1.06305	1.015
14291-53	14291-53	3	SL019710	Arf-GAP with GTPase, ANK repeat and PH domain-containing protein 2	AGAP2	Q99490	116986	AGAP2	Human	RFU	Protein	20	333.1	333.1	1.16428	PASS	1.063	297	1.13803	1.092
14294-61	14294-61	3	SL013880	Methyl-CpG-binding domain protein 1	MBD1	Q9UIS9	4152	MBD1	Human	RFU	Protein	20	5904.3	5904.3	1.34721	PASS	1.036	3648.7	1.38022	1.087
14308-192	14308-192	3	SL025418	Fc_MOUSE	Fc_MOUSE	Q99LC4	NA	NA	Mouse	RFU	Protein	20	1387.2	1387.2	0.604497	PASS	0.91	949.5	0.622398	1.049
14309-8	14309-8	3	SL013160	Heterogeneous nuclear ribonucleoprotein H	HNRH1	P31943	3187	HNRNPH1	Human	RFU	Protein	20	4024.9	4024.9	1.44562	PASS	1.004	2000.7	1.52522	0.975
14318-1	14318-1	3	SL013288	Vacuolar protein sorting-associated protein 29	VPS29	Q9UBQ0	51699	VPS29	Human	RFU	Protein	0.5	4147.6	4147.6	1.12848	PASS	1.113	3455.4	1.21154	0.887
14324-52	14324-52	3	SL005089	Structural maintenance of chromosomes protein 3	CSPG6	Q9UQE7	9126	SMC3	Human	RFU	Protein	20	4564.4	4564.4	0.990173	PASS	1.135	8313.9	0.9577	1.112
14326-4	14326-4	3	SL006253	Ubiquitin-conjugating enzyme E2 E1	UB2E1	P51965	7324	UBE2E1	Human	RFU	Protein	20	5691.9	5691.9	0.875071	PASS	1.027	4386.5	0.83503	1.092
14329-4	14329-4	3	SL011624	Death-inducer obliterator 1	DIDO1	Q9BTC0	11083	DIDO1	Human	RFU	Protein	20	509.9	509.9	0.901839	PASS	1.035	378.7	1.01513	0.979
14331-262	14331-262	3	SL019738	Dynein light chain Tctex-type 1	DYLT1	P63172	6993	DYNLT1	Human	RFU	Protein	20	1321.2	1321.2	1.23419	PASS	0.979	469.1	1.30322	0.955
14332-3	14332-3	3	SL008025	Ras-related protein Ral-A	RALA	P11233	5898	RALA	Human	RFU	Protein	0.5	2129	2129	1.01628	PASS	1.026	1923	0.996303	0.979
14334-3	14334-3	3	SL014781	Recoverin	RECO	P35243	5957	RCVRN	Human	RFU	Protein	20	470.3	470.3	1.04326	PASS	0.959	305.7	1.16325	0.939
14337-1	14337-1	3	SL019699	Trafficking protein particle complex subunit 3	TPPC3	O43617	27095	TRAPPC3	Human	RFU	Protein	0.5	1086	1086	0.827429	PASS	0.81	865.2	0.772514	0.931
14341-8	14341-8	3	SL019767	Protein FAM69C	FA69C	Q0P6D2	125704	DIPK1C	Human	RFU	Protein	0.5	1897.9	1897.9	1.02996	PASS	1.019	1191.8	1.02379	0.981
14583-49	14583-49	3	SL004357	Growth/differentiation factor 8	Myostatin	O14793	2660	MSTN	Human	RFU	Protein	0.5	293.9	293.9	0.54436	PASS	0.823	223.7	0.634225	0.833
14587-16	14587-16	3	SL004345	Growth/differentiation factor 11	GDF-11	O95390	10220	GDF11	Human	RFU	Protein	20	135.6	135.6	0.779758	PASS	0.899	92.9	0.859316	1.052
14597-5	14597-5	3	SL020074	Semaphorin-6C, cytoplasmic	SEM6C	Q9H3T2	10500	SEMA6C	Human	RFU	Protein	20	323.6	323.6	1.026	PASS	0.919	191.8	1.00841	0.897
14599-18	14599-18	3	SL007723	Stabilin-1	STAB1	Q9NY15	23166	STAB1	Human	RFU	Protein	20	935.2	935.2	0.893987	PASS	0.901	631.5	0.97437	0.924
14603-51	14603-51	3	SL020082	Uncharacterized protein KIAA0040	KIAA0040	Q15053	9674	KIAA0040	Human	RFU	Protein	20	3057.9	3057.9	1.05314	PASS	1.049	2237.6	1.01268	1.093
14614-41	14614-41	3	SL008890	Noncompact myelin-associated protein	CA130	Q5T1S8	400746	NCMAP	Human	RFU	Protein	20	9551.3	9551.3	1.18189	PASS	1.096	6611.8	1.22849	1.015
14615-46	14615-46	3	SL020089	Keratin-associated protein 2-4	KRA24	Q9BYR9	730755	KRTAP2-4	Human	RFU	Protein	20	931.8	931.8	1.59173	PASS	0.896	610.5	1.64804	0.975
14616-16	14616-16	3	SL020097	Zinc finger protein 382	ZN382	Q96SR6	84911	ZNF382	Human	RFU	Protein	20	100.8	100.8	0.860068	PASS	1.066	70.7	0.862275	1.04
14617-7	14617-7	3	SL025418	Fc_MOUSE	Fc_MOUSE	Q99LC4	NA	NA	Mouse	RFU	Protein	20	352.8	352.8	0.934817	PASS	0.999	239.6	0.976474	0.93
14618-26	14618-26	3	SL012766	Vesicular, overexpressed in cancer, prosurvival protein 1	ECOP	Q96AW1	81552	VOPP1	Human	RFU	Protein	20	2355.7	2355.7	0.817185	PASS	0.992	1670.8	0.818065	1.018
14619-8	14619-8	3	SL020098	Zinc finger protein 526	ZN526	Q8TF50	116115	ZNF526	Human	RFU	Protein	20	270.1	270.1	1.02156	PASS	1.045	227.6	1.0817	1.058
14623-26	14623-26	3	SL018938	Small ubiquitin-related modifier 3	SUMO3	P55854	6612	SUMO3	Human	RFU	Protein	20	12229.7	12229.7	0.970673	PASS	1.036	10750.7	0.958854	1.036
14624-51	14624-51	3	SL011618	Transcriptional repressor CTCF	CTCF	P49711	10664	CTCF	Human	RFU	Protein	20	723.6	723.6	0.851795	PASS	0.981	433.5	0.87497	0.984
14628-72	14628-72	3	SL020051	F-box only protein 3	FBX3	Q9UK99	26273	FBXO3	Human	RFU	Protein	20	1139.9	1139.9	1.01315	PASS	1.127	531.5	1.0127	1.143
14631-22	14631-22	3	SL020115	Dual specificity protein phosphatase 16	DUS16	Q9BY84	80824	DUSP16	Human	RFU	Protein	20	3331.8	3331.8	0.993263	PASS	0.985	17615.9	0.974068	1.016
14633-26	14633-26	3	SL020121	Transmembrane protein 185A	T185A	Q8NFB2	84548	TMEM185A	Human	RFU	Protein	20	2005	2005	1.33391	PASS	0.891	1097.3	1.54361	0.819
14634-13	14634-13	3	SL020122	Lutropin-choriogonadotropic hormone receptor	LSHR	P22888	3973	LHCGR	Human	RFU	Protein	20	258.9	258.9	0.943857	PASS	1.053	211.7	0.987038	1.042
14635-28	14635-28	3	SL025418	Fc_MOUSE	Fc_MOUSE	Q99LC4	NA	NA	Mouse	RFU	Protein	20	268.8	268.8	1.07263	PASS	0.932	181.9	1.08562	0.94
14636-25	14636-25	3	SL005350	Ribonuclease UK114	Ribonuclease UK114	P52758	10247	RIDA	Human	RFU	Protein	20	6156.6	6156.6	1.18398	PASS	1.098	4012.2	1.16972	1.112
14645-253	14645-253	3	SL020127	Glutathione S-transferase A4	GSTA4	O15217	2941	GSTA4	Human	RFU	Protein	20	1426.1	1426.1	1.28501	PASS	0.871	748.5	1.46432	0.885
14655-1	14655-1	3	SL020140	DnaJ homolog subfamily C member 17	DJC17	Q9NVM6	55192	DNAJC17	Human	RFU	Protein	20	470.8	470.8	0.99283	PASS	0.889	1125.3	0.935612	1.008
14662-6	14662-6	3	SL020179	Myeloid zinc finger 1	MZF1	P28698	7593	MZF1	Human	RFU	Protein	20	3588.5	3588.5	1.46505	PASS	1.129	2275.1	1.65842	0.948
14663-44	14663-44	3	SL020180	E3 ubiquitin-protein ligase RNF8	RNF8	O76064	9025	RNF8	Human	RFU	Protein	0.5	2026.5	2026.5	1.12583	PASS	0.996	1407	1.09087	1.022
14670-1	14670-1	3	SL020187	Ski-like protein	SKIL	P12757	6498	SKIL	Human	RFU	Protein	0.5	1760.2	1760.2	1.1067	PASS	1.098	1423.3	1.22423	0.951
14674-63	14674-63	3	SL020191	Protein kinase C and casein kinase substrate in neurons protein 3	PACN3	Q9UKS6	29763	PACSIN3	Human	RFU	Protein	20	282.8	282.8	0.917288	PASS	0.901	170.8	0.966838	0.947
14675-20	14675-20	3	SL011011	Eukaryotic translation initiation factor 4B	IF4B	P23588	1975	EIF4B	Human	RFU	Protein	20	18607.5	18607.5	0.937339	PASS	1.068	15782.5	0.920129	1.073
14685-17	14685-17	3	SL003722	RAC-beta serine/threonine-protein kinase	PKB beta	P31751	208	AKT2	Human	RFU	Protein	0.5	2166.2	2166.2	1.22606	PASS	0.999	1567.8	1.196	0.962
14688-6	14688-6	3	SL020212	Tyrosine-protein phosphatase non-receptor type 7	PTN7	P35236	5778	PTPN7	Human	RFU	Protein	20	326.7	326.7	0.91206	PASS	1.024	257.9	0.969149	1.006
14696-45	14696-45	3	SL010617	Tryptase beta-2	TPSB2	P20231	64499	TPSB2	Human	RFU	Protein	20	832.5	832.5	1.2196	PASS	1.057	546.3	1.35763	0.89
14705-1	14705-1	3	SL003320	Vascular endothelial growth factor D	VEGF-D	O43915	2277	VEGFD	Human	RFU	Protein	20	1925.5	1925.5	1.19931	PASS	0.96	1408.4	1.18968	1.01
14708-59	14708-59	3	SL007931	Complement component C8 gamma chain	CO8G	P07360	733	C8G	Human	RFU	Protein	0.5	82878.6	82878.6	0.895816	PASS	0.94	69878.5	0.789161	1.005
14711-27	14711-27	3	SL004438	Cystatin-M	Cystatin M	Q15828	1474	CST6	Human	RFU	Protein	20	37887.1	37887.1	0.88407	PASS	0.912	27307.8	0.851752	0.995
14713-46	14713-46	3	SL004589	Azurocidin	Azurocidin	P20160	566	AZU1	Human	RFU	Protein	20	338.4	338.4	0.811316	PASS	0.979	291.8	0.839911	0.993
14747-9	14747-9	3	SL020310	Cytokine receptor-like factor 1	CRLF1	O75462	9244	CRLF1	Human	RFU	Protein	20	2452.9	2452.9	1.02204	PASS	1.018	1197.8	0.984942	1.107
14748-31	14748-31	3	SL020313	Rho GTPase-activating protein 5	RHG05	Q13017	394	ARHGAP5	Human	RFU	Protein	20	1074.3	1074.3	1.07775	PASS	0.99	766.3	1.06461	1.018
14755-4	14755-4	3	SL000496	Lactotransferrin	Lactoferrin	P02788	4057	LTF	Human	RFU	Protein	20	437.4	437.4	0.945525	PASS	0.981	287.7	0.967485	0.991
14756-29	14756-29	3	SL003177	Intercellular adhesion molecule 2	sICAM-2	P13598	3384	ICAM2	Human	RFU	Protein	20	9314	9314	0.784766	PASS	0.937	6315.4	0.767443	1.018
14759-149	14759-149	3	SL000055	Cadherin-1	Cadherin E	P12830	999	CDH1	Human	RFU	Protein	0.5	2002	2002	0.536054	PASS	0.975	1440.8	0.600426	0.964
15298-199	15298-199	3	SL017092	Neuropilin and tolloid-like protein 1	NETO1	Q8TDF5	81832	NETO1	Human	RFU	Protein	20	335.4	335.4	0.766103	PASS	1.071	290.6	0.786032	1.076
15299-102	15299-102	3	SL012502	LDLR chaperone MESD	MESD2	Q14696	23184	MESD	Human	RFU	Protein	20	7427.1	7427.1	0.600762	PASS	1.072	6109.6	0.544241	1.196
15300-66	15300-66	3	SL017096	Coiled-coil domain-containing protein 134	CC134	Q9H6E4	79879	CCDC134	Human	RFU	Protein	20	2665.1	2665.1	1.0467	PASS	1.046	2171.7	1.02445	1.052
15303-63	15303-63	3	SL004826	Protein S100-A5	S100A5	P33763	6276	S100A5	Human	RFU	Protein	20	3017.2	3017.2	0.801871	PASS	1.094	2261.6	0.830727	1.176
15304-1	15304-1	3	SL002648	Regenerating islet-derived protein 3-alpha	PAP1	Q06141	5068	REG3A	Human	RFU	Protein	0.5	9597.2	9597.2	0.771014	PASS	1.013	8137.9	0.74943	1.007
15305-7	15305-7	3	SL005696	Secretagogin	Secretagogin	O76038	10590	SCGN	Human	RFU	Protein	20	1571	1571	1.15744	PASS	0.987	967.8	1.13766	1.004
15306-20	15306-20	3	SL005375	Immunoglobulin J chain	IgJ	P01591	3512	JCHAIN	Human	RFU	Protein	20	651	651	1.08104	PASS	0.996	481.4	1.13652	0.962
15308-108	15308-108	3	SL012520	Brorin	VWC2	Q2TAL6	375567	VWC2	Human	RFU	Protein	20	5283.5	5283.5	0.767928	PASS	1.098	3435.1	0.735331	1.084
15310-61	15310-61	3	SL007011	Protein regulator of cytokinesis 1	PRC1	O43663	9055	PRC1	Human	RFU	Protein	20	1260.2	1260.2	1.03473	PASS	0.962	854.2	1.06391	0.969
15312-14	15312-14	3	SL019555	Protein argonaute-1	AGO1	Q9UL18	26523	AGO1	Human	RFU	Protein	20	1536.8	1536.8	1.07057	PASS	1.016	1796.5	1.01761	1.073
15313-28	15313-28	3	SL007399	Mitotic spindle assembly checkpoint protein MAD2A	MD2L1	Q13257	4085	MAD2L1	Human	RFU	Protein	20	1608.3	1608.3	1.16291	PASS	1.025	996.2	1.19861	1.001
15314-49	15314-49	3	SL008340	Chloride intracellular channel protein 4	CLIC4	Q9Y696	25932	CLIC4	Human	RFU	Protein	0.5	15884.3	15884.3	0.834224	PASS	0.984	14458.9	0.78252	1.035
15315-64	15315-64	3	SL019798	Copper homeostasis protein cutC homolog	CUTC	Q9NTM9	51076	CUTC	Human	RFU	Protein	20	1527.9	1527.9	1.23178	PASS	1.03	7653.5	1.28698	1.004
15316-262	15316-262	3	SL019950	Thioredoxin-like protein 4B	TXN4B	Q9NX01	54957	TXNL4B	Human	RFU	Protein	20	6062.4	6062.4	0.807706	PASS	1.02	4661	0.766509	1.079
15318-75	15318-75	3	SL004212	Protein S100-A10	Calpactin I light chain	P60903	6281	S100A10	Human	RFU	Protein	20	2348.9	2348.9	1.33362	PASS	0.968	1551.2	1.4759	0.865
15319-226	15319-226	3	SL013808	Cyclin-A1	CCNA1	P78396	8900	CCNA1	Human	RFU	Protein	20	706.1	706.1	0.773384	PASS	1.033	606.3	0.811423	1.028
15321-8	15321-8	3	SL019971	Complexin-2	CPLX2	Q6PUV4	10814	CPLX2	Human	RFU	Protein	20	806.9	806.9	0.876303	PASS	1.015	596.5	0.849637	1.116
15323-112	15323-112	3	SL019972	Protein argonaute-3	AGO3	Q9H9G7	192669	AGO3	Human	RFU	Protein	20	823.5	823.5	1.14566	PASS	0.8	1206.3	1.07157	0.857
15324-58	15324-58	3	SL005628	Ferritin light chain	Ferritin light chain	P02792	2512	FTL	Human	RFU	Protein	0.5	2810.7	2810.7	0.896498	PASS	1.004	2166.2	0.799085	1.05
15325-14	15325-14	3	SL007137	Neuromodulin	NEUM	P17677	2596	GAP43	Human	RFU	Protein	20	10045.3	10045.3	0.619255	PASS	1.136	8085	0.584274	1.183
15326-64	15326-64	3	SL006479	Guanylate-binding protein 1	GBP1	P32455	2633	GBP1	Human	RFU	Protein	20	13853.2	13853.2	0.908287	PASS	1.108	16571.2	0.854914	1.192
15336-7	15336-7	3	SL019976	Selenoprotein M	SELM	Q8WWX9	140606	SELENOM	Human	RFU	Protein	20	15434.9	15434.9	1.03564	PASS	1.069	11816.6	0.983735	1.075
15343-337	15343-337	3	SL000491	Kininogen, HMW, Two Chain	Kininogen, HMW, Two Chain	P01042	3827	KNG1	Human	RFU	Protein	0.5	4639.4	4639.4	1.17665	PASS	1.097	3331.1	1.10956	1.02
15347-12	15347-12	3	SL000440	Hemopexin	Hemopexin	P02790	3263	HPX	Human	RFU	Protein	0.005	226075	226075	0.920726	PASS	1.001	234593	0.910372	0.855
15358-28	15358-28	3	SL012407	Neuroendocrine protein 7B2	7B2	P05408	6447	SCG5	Human	RFU	Protein	20	13616.5	13616.5	1.69359	PASS	0.808	6928.1	1.71594	0.933
15361-37	15361-37	3	SL019275	Ankyrin repeat domain-containing protein 1	ANKR1	Q15327	27063	ANKRD1	Human	RFU	Protein	20	904.6	904.6	1.03489	PASS	0.923	637.2	1.0778	0.905
15363-32	15363-32	3	SL004840	Apolipoprotein A-V	Apo A-V	Q6Q788	116519	APOA5	Human	RFU	Protein	0.5	15489.2	15489.2	1.15699	PASS	1.015	10624.6	1.08782	0.993
15364-101	15364-101	3	SL000275	Apolipoprotein C-I	Apo C-I	P02654	341	APOC1	Human	RFU	Protein	0.005	180819	180819	0.870401	PASS	0.933	172161	0.843157	0.897
15365-41	15365-41	3	SL020583	Adhesion G protein-coupled receptor B3	BAI3	O60242	577	ADGRB3	Human	RFU	Protein	20	608.9	608.9	0.838013	PASS	0.991	496.2	0.880804	1.044
15367-38	15367-38	3	SL012736	BPI fold-containing family B member 1	LPLC1	Q8TDL5	92747	BPIFB1	Human	RFU	Protein	0.005	17606.1	17606.1	0.38298	PASS	1.189	14710	0.465822	1.119
15368-3	15368-3	3	SL007531	BMP-binding endothelial regulator protein	BMPER	Q8N8U9	168667	BMPER	Human	RFU	Protein	20	1930.5	1930.5	0.994129	PASS	1.017	1461.5	0.970979	1.07
15370-5	15370-5	3	SL012877	BolA-like protein 1	BOLA1	Q9Y3E2	51027	BOLA1	Human	RFU	Protein	20	1081.2	1081.2	1.00093	PASS	1.021	788.7	0.963465	1.071
15372-43	15372-43	3	SL014748	Bromodomain-containing protein 2	BRD2	P25440	6046	BRD2	Human	RFU	Protein	20	501.4	501.4	1.07045	PASS	0.973	432.2	1.09644	0.962
15374-15	15374-15	3	SL005611	Gastrokine-1	CA11 protein	Q9NS71	56287	GKN1	Human	RFU	Protein	20	1899.6	1899.6	0.704756	PASS	0.944	1656.5	0.682107	1.076
15375-49	15375-49	3	SL011428	Carboxypeptidase B	Carboxypeptidase B1	P15086	1360	CPB1	Human	RFU	Protein	0.5	2871.2	2871.2	0.802953	PASS	0.998	3190.1	0.769552	1.025
15376-134	15376-134	3	SL007121	Cathepsin E	CATE	P14091	1510	CTSE	Human	RFU	Protein	20	1041.9	1041.9	0.767797	PASS	1.03	740.2	0.825137	1.009
15381-45	15381-45	3	SL004120	Discoidin domain-containing receptor 2	Discoidin domain receptor 2	Q16832	4921	DDR2	Human	RFU	Protein	20	731.5	731.5	0.840418	PASS	1.148	585.5	0.838107	1.154
15383-200	15383-200	3	SL004700	Endothelin-3	Endothelin 3	P14138	1908	EDN3	Human	RFU	Protein	20	1255.2	1255.2	1.01357	PASS	0.998	780.1	0.981699	1.12
15384-15	15384-15	3	SL011369	Klotho	KLOTHO	Q9UEF7	9365	KL	Human	RFU	Protein	20	3098.6	3098.6	1.06026	PASS	0.966	2654.8	1.0319	1.006
15385-116	15385-116	3	SL004848	Fatty acid-binding protein, intestinal	FABP2	P12104	2169	FABP2	Human	RFU	Protein	20	2282.8	2282.8	1.12614	PASS	1.027	1535.5	1.22777	0.913
15387-44	15387-44	3	SL005203	Neuropilin-2	Neuropilin-2	O60462	8828	NRP2	Human	RFU	Protein	0.5	25548.4	25548.4	0.956564	PASS	1.057	21299.9	0.918158	1.045
15388-24	15388-24	3	SL004561	Low affinity immunoglobulin gamma Fc region receptor III-A	FcRIIIa	P08637	2214	FCGR3A	Human	RFU	Protein	0.5	3426.8	3426.8	1.23993	PASS	0.844	3911.3	0.991121	1.056
15389-1	15389-1	3	SL012513	Frataxin, mitochondrial	FRDA	Q16595	2395	FXN	Human	RFU	Protein	20	532.8	532.8	1.20434	PASS	1	346.8	1.23534	0.9
15390-3	15390-3	3	SL004430	Galanin	Galanin	P22466	51083	GAL	Human	RFU	Protein	20	1863.6	1863.6	1.42216	PASS	0.919	1038.3	1.4597	0.908
15391-114	15391-114	3	SL005707	Growth arrest-specific protein 6	GAS-6	Q14393	2621	GAS6	Human	RFU	Protein	0.5	1495.2	1495.2	0.780783	PASS	0.99	1223.1	0.738954	0.996
15394-79	15394-79	3	SL008959	Netrin receptor UNC5B	UNC5B	Q8IZJ1	219699	UNC5B	Human	RFU	Protein	20	9588.7	9588.7	0.815942	PASS	1.095	6620.1	0.775321	1.146
15395-15	15395-15	3	SL005254	Glutathione S-transferase Mu 1	GST M1-1	P09488	2944	GSTM1	Human	RFU	Protein	20	1627.2	1627.2	0.820906	PASS	1.127	1282.7	0.872072	1.145
15398-2	15398-2	3	SL006727	FAD-linked sulfhydryl oxidase ALR	HERV1	P55789	2671	GFER	Human	RFU	Protein	20	1011.2	1011.2	0.998322	PASS	0.907	641.5	0.983466	0.948
15402-2	15402-2	3	SL005354	DNA-binding protein inhibitor ID-1	ID-1	P41134	3397	ID1	Human	RFU	Protein	20	960.5	960.5	0.996576	PASS	1.057	677.9	0.973151	1.125
15403-53	15403-53	3	SL007347	DNA-binding protein inhibitor ID-2	ID2	Q02363	3398	ID2	Human	RFU	Protein	20	668	668	0.943503	PASS	0.862	611.5	0.990216	0.86
15404-3	15404-3	3	SL018851	Interferon alpha-21	IFN21	P01568	3452	IFNA21	Human	RFU	Protein	20	496.8	496.8	1.00608	PASS	1.05	324.8	1.01264	1.075
15405-23	15405-23	3	SL018075	Interferon alpha-4	IFNA4	P05014	3441	IFNA4	Human	RFU	Protein	20	373.7	373.7	0.849318	PASS	1.031	302.3	0.891035	0.995
15412-40	15412-40	3	SL003731	Baculoviral IAP repeat-containing protein 7	KIAP	Q96CA5	79444	BIRC7	Human	RFU	Protein	20	744.9	744.9	1.02237	PASS	0.996	387.8	1.01623	1.008
15413-3	15413-3	3	SL006349	Phosphatidylcholine-sterol acyltransferase	LCAT	P04180	3931	LCAT	Human	RFU	Protein	0.5	573.5	573.5	1.08515	PASS	1.031	396.1	1.10736	0.9
15414-316	15414-316	3	SL019149	L-lactate dehydrogenase A chain	LDHA	P00338	3939	LDHA	Human	RFU	Protein	0.5	30234.7	30234.7	0.833484	PASS	1.049	39324.1	0.810934	1.043
15417-3	15417-3	3	SL003161	Serpin B5	Maspin	P36952	5268	SERPINB5	Human	RFU	Protein	20	472	472	0.831865	PASS	1.068	495.1	0.83599	1.085
15419-15	15419-15	3	SL012374	Matrix metalloproteinase-20	MMP20	O60882	9313	MMP20	Human	RFU	Protein	20	1185.4	1185.4	1.25307	PASS	0.866	995.5	1.32093	0.928
15422-12	15422-12	3	SL019975	Myelin P2 protein	MYP2	P02689	5375	PMP2	Human	RFU	Protein	20	173.2	173.2	0.91495	PASS	1.061	142.8	0.904439	1.109
15426-5	15426-5	3	SL008692	Sialidase-1	NEUR1	Q99519	4758	NEU1	Human	RFU	Protein	20	4107.8	4107.8	1.22089	PASS	0.876	3079.3	1.14407	0.942
15430-165	15430-165	3	SL012859	Opticin	OPT	Q9UBM4	26254	OPTC	Human	RFU	Protein	20	5076.6	5076.6	1.41915	PASS	0.899	2825.4	1.47498	0.904
15431-31	15431-31	3	SL000531	Ornithine carbamoyltransferase, mitochondrial	OTCase	P00480	5009	OTC	Human	RFU	Protein	0.5	2729.3	2729.3	0.802901	PASS	1.031	1739.8	0.788633	1.056
15432-1	15432-1	3	SL004684	Otoraplin	Otoraplin	Q9NRC9	56914	OTOR	Human	RFU	Protein	20	1397.3	1397.3	1.07543	PASS	1.06	829.4	1.13629	1.006
15433-4	15433-4	3	SL005268	Proto-oncogene tyrosine-protein kinase Src	p60-Src	P12931	6714	SRC	Human	RFU	Protein	0.5	4003.8	4003.8	0.985139	PASS	0.836	4306.4	0.929064	0.873
15434-5	15434-5	3	SL012495	Prepronociceptin	PNOC	Q13519	5368	PNOC	Human	RFU	Protein	20	498.1	498.1	1.32122	PASS	0.998	321.1	1.42845	0.868
15435-4	15435-4	3	SL005262	Purine nucleoside phosphorylase	PNP	P00491	4860	PNP	Human	RFU	Protein	0.5	3622.3	3622.3	0.857775	PASS	1.042	3290.8	0.79576	1.017
15436-40	15436-40	3	SL014638	Receptor activity-modifying protein 1	RAMP1	O60894	10267	RAMP1	Human	RFU	Protein	20	775	775	0.931714	PASS	0.967	502.8	0.949406	0.981
15437-11	15437-11	3	SL008721	Receptor activity-modifying protein 3	RAMP3	O60896	10268	RAMP3	Human	RFU	Protein	20	1224.2	1224.2	1.15829	PASS	0.977	1075.5	1.18958	1.01
15439-21	15439-21	3	SL014861	Rho-related GTP-binding protein RhoE	RND3	P61587	390	RND3	Human	RFU	Protein	20	676	676	1.23403	PASS	1.012	516	1.26214	0.92
15440-57	15440-57	3	SL012421	Neuroendocrine convertase 2	NEC2	P16519	5126	PCSK2	Human	RFU	Protein	20	1107.2	1107.2	1.01429	PASS	0.97	792.4	1.06636	0.978
15441-6	15441-6	3	SL008548	Ganglioside GM2 activator	SAP3	P17900	2760	GM2A	Human	RFU	Protein	0.5	1184.4	1184.4	1.09829	PASS	0.967	936.1	1.00356	0.989
15446-25	15446-25	3	SL004651	Neuregulin-1, sensory and motor neuron-derived factor isoform	SMDF	Q02297	3084	NRG1	Human	RFU	Protein	20	6025.5	6025.5	1.44109	PASS	0.963	3443.7	1.42	1.01
15447-45	15447-45	3	SL000574	Sorbitol dehydrogenase	Sorbitol dehydrogenase	Q00796	6652	SORD	Human	RFU	Protein	20	14693.7	14693.7	1.24728	PASS	0.958	8937.6	1.1948	1.008
15449-33	15449-33	3	SL010387	T-cell immunoglobulin and mucin domain-containing protein 4	TIM-4	Q96H15	91937	TIMD4	Human	RFU	Protein	0.005	605	605	0.781351	PASS	0.991	626.6	0.75305	1.085
15453-3	15453-3	3	SL003022	Alpha-1-microglobulin	a1-Microglobulin	P02760	259	AMBP	Human	RFU	Protein	0.005	88461.2	88461.2	0.892459	PASS	0.966	79744.8	0.804318	1.015
15460-9	15460-9	3	SL003281	Dipeptidyl peptidase 4	CD26	P27487	1803	DPP4	Human	RFU	Protein	20	1979.1	1979.1	1.11694	PASS	1.026	1240.7	1.23694	0.928
15462-28	15462-28	3	SL007072	T-cell surface glycoprotein CD8 alpha chain	CD8A	P01732	925	CD8A	Human	RFU	Protein	20	16752.1	16752.1	0.784135	PASS	0.992	13429.3	0.721921	1.067
15466-30	15466-30	3	SL007148	Collagen alpha-1(IX) chain	CO9A1	P20849	1297	COL9A1	Human	RFU	Protein	20	258.6	258.6	0.952837	PASS	1.013	171.1	0.914427	1.081
15467-10	15467-10	3	SL009396	Collagen triple helix repeat-containing protein 1	CTHR1	Q96CG8	115908	CTHRC1	Human	RFU	Protein	0.5	50920	50920	1.18301	PASS	1.003	40514.1	1.09241	1.039
15468-14	15468-14	3	SL002690	Complement factor H-related protein 1	FHR1	Q03591	3078	CFHR1	Human	RFU	Protein	0.005	54933	54933	0.868613	PASS	1.133	45260.2	0.852445	1.054
15470-11	15470-11	3	SL005383	Beta-hexosaminidase subunit beta	Hexosaminidase B	P07686	3074	HEXB	Human	RFU	Protein	0.5	981.3	981.3	0.898215	PASS	1.041	705.6	0.842462	0.934
15472-16	15472-16	3	SL017588	Low-density lipoprotein receptor-related protein 11	LRP11	Q86VZ4	84918	LRP11	Human	RFU	Protein	0.5	3239.2	3239.2	0.866513	PASS	1.082	2785.1	0.836916	1.031
15474-7	15474-7	3	SL013908	Peptidyl-prolyl cis-trans isomerase NIMA-interacting 1	PIN1	Q13526	5300	PIN1	Human	RFU	Protein	20	6985.2	6985.2	0.714306	PASS	1.011	5495.2	0.685812	1.052
15475-4	15475-4	3	SL004948	Phospholipid transfer protein	PLTP	P55058	5360	PLTP	Human	RFU	Protein	0.005	14824.2	14824.2	0.828334	PASS	0.99	14451.5	0.815058	1.061
15476-6	15476-6	3	SL007493	Regenerating islet-derived protein 3-gamma	REG3G	Q6UW15	130120	REG3G	Human	RFU	Protein	20	4156.6	4156.6	0.891209	PASS	1.067	3033.4	0.841604	1.135
15480-2	15480-2	3	SL018020	Vascular non-inflammatory molecule 2	VNN2	O95498	8875	VNN2	Human	RFU	Protein	0.5	1050.4	1050.4	1.06944	PASS	0.89	823.1	1.00855	0.91
15481-45	15481-45	3	SL004525	Antibacterial protein LL-37	LL-37	P49913	820	CAMP	Human	RFU	Protein	0.5	38369.7	38369.7	0.684058	PASS	0.934	29653	0.63494	0.974
15482-12	15482-12	3	SL012348	Alpha-2-macroglobulin-like protein 1	A2ML1	A8K2U0	144568	A2ML1	Human	RFU	Protein	20	1367.8	1367.8	1.11995	PASS	0.979	768.1	1.13482	0.974
15483-377	15483-377	3	SL005368	Agrin	Agrin	O00468	375790	AGRN	Human	RFU	Protein	0.5	3452.7	3452.7	0.906506	PASS	0.907	2707	0.770262	1.171
15487-164	15487-164	3	SL006149	Liver carboxylesterase 1	carboxylesterase, liver	P23141	1066	CES1	Human	RFU	Protein	20	5736.2	5736.2	1.39194	PASS	0.982	4747	1.48169	0.937
15491-20	15491-20	3	SL008437	Endosialin	CD248	Q9HCU0	57124	CD248	Human	RFU	Protein	0.5	12527.6	12527.6	0.738717	PASS	1.04	11321.3	0.672724	1.027
15492-1	15492-1	3	SL025827	Cysteine-rich motor neuron 1 protein:Extracellular domain	CRIM1:ECD	Q9NZV1	51232	CRIM1	Human	RFU	Protein	20	329.2	329.2	0.737951	PASS	1.045	258.4	0.762743	1.028
15494-11	15494-11	3	SL011828	Fibroblast growth factor-binding protein 1	FGFP1	Q14512	9982	FGFBP1	Human	RFU	Protein	20	1449.3	1449.3	0.897011	PASS	1.094	1142.7	0.904908	1.078
15495-9	15495-9	3	SL012435	Folate receptor gamma	FOLR3	P41439	2352	FOLR3	Human	RFU	Protein	20	761.2	761.2	0.873938	PASS	1.111	499	0.948772	0.926
15497-9	15497-9	3	SL012357	Heparan sulfate glucosamine 3-O-sulfotransferase 1	HS3S1	O14792	9957	HS3ST1	Human	RFU	Protein	20	1329	1329	0.821537	PASS	1.057	967.6	0.997823	0.849
15499-11	15499-11	3	SL006028	Attractin	Attractin	O75882	8455	ATRN	Human	RFU	Protein	0.005	1117.8	1117.8	0.548937	PASS	1.049	1131.2	0.580163	0.923
15503-15	15503-15	3	SL004647	Left-right determination factor 2	Lefty-A	O00292	7044	LEFTY2	Human	RFU	Protein	20	14576.7	14576.7	0.878009	PASS	1.05	9557.8	0.84082	1.054
15504-39	15504-39	3	SL004299	Baculoviral IAP repeat-containing protein 7 Isoform beta	Livin B	Q96CA5	79444	BIRC7	Human	RFU	Protein	20	1086.3	1086.3	1.48442	PASS	1.028	866.3	1.4969	1
15506-34	15506-34	3	SL018249	Low-density lipoprotein receptor-related protein 12	LRP12	Q9Y561	29967	LRP12	Human	RFU	Protein	20	700.8	700.8	1.06699	PASS	1.007	494.7	1.06634	1.032
15509-2	15509-2	3	SL003640	Alpha-N-acetylglucosaminidase	NAG	P54802	4669	NAGLU	Human	RFU	Protein	20	9548.8	9548.8	1.416	PASS	0.935	6250.5	1.40104	0.996
15511-37	15511-37	3	SL008970	Neuronal pentraxin receptor	NPTXR	O95502	23467	NPTXR	Human	RFU	Protein	20	1404.2	1404.2	0.678653	PASS	1.004	898.7	0.664616	1.054
15513-108	15513-108	3	SL003260	Prostasin	Prostasin	Q16651	5652	PRSS8	Human	RFU	Protein	20	1988.8	1988.8	1.11574	PASS	0.982	1327.2	1.16707	0.989
15514-26	15514-26	3	SL001814	Cholinesterase	Pseudocholinesterase	P06276	590	BCHE	Human	RFU	Protein	0.005	9988.7	9988.7	0.781747	PASS	1.035	9503.1	0.783225	1.077
15515-2	15515-2	3	SL000572	Serum amyloid A-1 protein	SAA	P0DJI8	6288	SAA1	Human	RFU	Protein	0.5	19553.1	19553.1	0.877293	PASS	1.059	23158	0.808531	1.07
15516-12	15516-12	3	SL005700	Serum amyloid A-4 protein	SAA-4	P35542	6291	SAA4	Human	RFU	Protein	0.005	69372.6	69372.6	0.848798	PASS	1.054	54165.5	0.825762	0.935
15521-4	15521-4	3	SL008440	Calsyntenin-1	Alcadein alpha-1	O94985	22883	CLSTN1	Human	RFU	Protein	0.5	2105.9	2105.9	0.787105	PASS	0.984	1661.9	0.707675	1.042
15522-2	15522-2	3	SL008305	Golgi-associated plant pathogenesis-related protein 1	GAPR1	Q9H4G4	152007	GLIPR2	Human	RFU	Protein	0.5	23537.9	23537.9	0.790014	PASS	1.151	17229.5	0.804112	0.953
15523-9	15523-9	3	SL008037	Delta-aminolevulinic acid dehydratase	HEM2	P13716	210	ALAD	Human	RFU	Protein	20	13996	13996	1.06864	PASS	1.063	11940	1.21151	0.891
15524-30	15524-30	3	SL008043	Phosphoglycerate mutase 2	PGAM2	P15259	5224	PGAM2	Human	RFU	Protein	20	3027.2	3027.2	1.446	PASS	1.128	6063.2	1.48131	1.11
15525-294	15525-294	3	SL014682	Alcohol dehydrogenase 1C	ADH1G	P00326	126	ADH1C	Human	RFU	Protein	0.5	722.7	722.7	1.06908	PASS	0.891	593	0.968507	0.91
15526-33	15526-33	3	SL007246	Glutathione synthetase	GSHB	P48637	2937	GSS	Human	RFU	Protein	0.5	1631.5	1631.5	0.930531	PASS	0.993	1405.8	0.823491	1.079
15527-90	15527-90	3	SL008018	Dihydrolipoyl dehydrogenase, mitochondrial	DLDH	P09622	1738	DLD	Human	RFU	Protein	0.5	4821	4821	0.985527	PASS	1.061	5777.4	0.936207	1.071
15529-33	15529-33	3	SL001883	Cysteine and glycine-rich protein 1	Cysteine-rich protein 1	P21291	1465	CSRP1	Human	RFU	Protein	20	24729.2	24729.2	3.14773	PASS	0.95	19790	3.02653	0.977
15530-33	15530-33	3	SL004845	Ephrin type-B receptor 4	EphB4	P54760	2050	EPHB4	Human	RFU	Protein	20	5465.5	5465.5	1.03187	PASS	1.094	3817.5	1.0129	1.136
15533-97	15533-97	3	SL025926	Macrophage scavenger receptor types I and II:Extracellular domain	Macrophage scavenger receptor:ECD	P21757	4481	MSR1	Human	RFU	Protein	20	8582.8	8582.8	0.774649	PASS	1.067	7883.6	0.739024	1.14
15534-26	15534-26	3	SL004917	Malate dehydrogenase, mitochondrial	Malate dehydrogenase 2	P40926	4191	MDH2	Human	RFU	Protein	20	23392.6	23392.6	0.890739	PASS	1.085	16265.7	0.815249	1.15
15535-3	15535-3	3	SL011069	Serine protease 27	Marapsin	Q9BQR3	83886	PRSS27	Human	RFU	Protein	20	2055.4	2055.4	0.819015	PASS	1.033	1625.8	0.845635	1.023
15539-15	15539-15	3	SL008760	SLIT and NTRK-like protein 1	SLIK1	Q96PX8	114798	SLITRK1	Human	RFU	Protein	20	1192.8	1192.8	0.784169	PASS	1.022	837	0.786444	1.103
15540-6	15540-6	3	SL000649	Vimentin	Vimentin	P08670	7431	VIM	Human	RFU	Protein	0.5	1831.6	1831.6	1.18519	PASS	0.934	2728.6	1.13426	0.87
15542-19	15542-19	3	SL013015	Creatine kinase U-type, mitochondrial	KCRU	P12532	1159	CKMT1A	Human	RFU	Protein	20	29308.7	29308.7	0.984544	PASS	1.137	26984.9	1.02711	0.975
15544-25	15544-25	3	SL003919	Kallikrein-14	kallikrein 14	Q9P0G3	43847	KLK14	Human	RFU	Protein	20	4362.1	4362.1	0.76563	PASS	1.039	3405.4	0.727647	1.093
15545-13	15545-13	3	SL004720	Calcineurin subunit B type 1	Calcineurin B a	P63098	5534	PPP3R1	Human	RFU	Protein	20	5594	5594	0.784671	PASS	1.046	4293.3	0.762936	1.111
15548-35	15548-35	3	SL018791	D-3-phosphoglycerate dehydrogenase	SERA	O43175	26227	PHGDH	Human	RFU	Protein	0.5	1115.2	1115.2	0.869552	PASS	1.063	792.2	0.90593	0.961
15553-22	15553-22	3	SL007155	Acetylcholinesterase	ACES	P22303	43	ACHE	Human	RFU	Protein	20	729.4	729.4	0.913806	PASS	0.986	504.6	0.935968	1.038
15556-49	15556-49	3	SL005393	Alpha-amylase 2B	Alpha-amylase 2B	P19961	280	AMY2B	Human	RFU	Protein	0.5	1859.9	1859.9	0.685652	PASS	0.964	1654.4	0.624484	1.035
15559-5	15559-5	3	SL011048	Anthrax toxin receptor 2	ANTR2	P58335	118429	ANTXR2	Human	RFU	Protein	0.5	7853.6	7853.6	1.41677	PASS	0.952	7197.5	1.28986	0.972
15560-52	15560-52	3	SL003561	Transcobalamin-2	Apo-TC II	P20062	6948	TCN2	Human	RFU	Protein	20	114637	114637	1.01022	PASS	1.101	77250.7	0.937439	1.103
15562-24	15562-24	3	SL008667	Beta-glucuronidase	BGLR	P08236	2990	GUSB	Human	RFU	Protein	0.5	3165.2	3165.2	0.805846	PASS	1.036	3456.4	0.770703	1.055
15566-10	15566-10	3	SL004911	Calponin-1	Calponin-1	P51911	1264	CNN1	Human	RFU	Protein	20	2784.7	2784.7	1.13236	PASS	1.001	1979.5	1.17667	0.963
15567-2	15567-2	3	SL004471	T-cell surface glycoprotein CD3 zeta chain	CD3-zeta	P20963	919	CD247	Human	RFU	Protein	20	744.6	744.6	0.993993	PASS	1.046	363.2	0.985964	1.065
15569-15	15569-15	3	SL002527	Collagen Type II	Collagen II	P02458	1280	COL2A1	Human	RFU	Protein	0.5	721.7	721.7	1.01022	PASS	0.895	612	0.940571	0.899
15570-99	15570-99	3	SL004551	Complement receptor type 2	Complement receptor type 2	P20023	1380	CR2	Human	RFU	Protein	0.5	8282.9	8282.9	0.993928	PASS	1.021	7299.8	0.961909	1.02
15574-37	15574-37	3	SL000385	Cyclin-A2	Cyclin A	P20248	890	CCNA2	Human	RFU	Protein	20	937	937	0.769547	PASS	0.972	661.1	0.819199	0.951
15576-158	15576-158	3	SL003107	Eosinophil cationic protein	ECP	P12724	6037	RNASE3	Human	RFU	Protein	20	20479.6	20479.6	0.893986	PASS	1.053	24289.2	0.814758	1.105
15579-26	15579-26	3	SL008780	Ectonucleotide pyrophosphatase/phosphodiesterase family member 6	ENPP6	Q6UWR7	133121	ENPP6	Human	RFU	Protein	20	904.9	904.9	1.34338	PASS	0.925	814	1.46093	0.803
15580-2	15580-2	3	SL008537	Ephrin type-A receptor 7	EPHA7	Q15375	2045	EPHA7	Human	RFU	Protein	20	941.7	941.7	0.849373	PASS	1.133	1009.9	0.884973	1.134
15582-25	15582-25	3	SL010462	Ficolin-1	FCN1	O00602	2219	FCN1	Human	RFU	Protein	20	4668.2	4668.2	0.959646	PASS	0.965	3843.7	0.974511	1.02
15583-18	15583-18	3	SL012568	Fc receptor-like B	FCRLB	Q6BAA4	127943	FCRLB	Human	RFU	Protein	20	640.6	640.6	0.899593	PASS	1.087	445.1	0.898331	1.104
15584-9	15584-9	3	SL002691	Complement factor H-related protein 2	FHR2	P36980	3080	CFHR2	Human	RFU	Protein	0.005	9042.5	9042.5	0.747376	PASS	1.045	9365.5	0.695577	1.104
15585-304	15585-304	3	SL004460	Fibulin-5	fibulin 5	Q9UBX5	10516	FBLN5	Human	RFU	Protein	0.5	5691	5691	0.543543	PASS	0.999	4844.7	0.530333	0.946
15587-20	15587-20	3	SL009334	Folate receptor beta	FOLR2	P14207	2350	FOLR2	Human	RFU	Protein	0.5	891.1	891.1	1.22102	PASS	1.006	726.2	1.10806	0.992
15589-1	15589-1	3	SL000431	Vitamin D-binding protein	Gc-Globulin, Mixed Type	P02774	2638	GC	Human	RFU	Protein	0.005	19192.5	19192.5	0.743247	PASS	0.99	17051.6	0.686214	0.998
15591-28	15591-28	3	SL001812	Glutathione peroxidase 1	Glutathione peroxidase	P07203	2876	GPX1	Human	RFU	Protein	20	3538.6	3538.6	1.59217	PASS	0.887	3137.4	1.51339	0.873
15594-47	15594-47	3	SL008268	Serine protease HTRA1	HTRA1	Q92743	5654	HTRA1	Human	RFU	Protein	0.5	19395.3	19395.3	0.772706	PASS	1.034	16072.8	0.7399	1.022
15596-7	15596-7	3	SL020142	Protein HEXIM1	HEXI1	O94992	10614	HEXIM1	Human	RFU	Protein	20	1749.4	1749.4	0.773455	PASS	1.107	1340.5	0.750139	1.142
15602-43	15602-43	3	SL001943	Interleukin-6 receptor subunit alpha	IL-6 sRa	P08887	3570	IL6R	Human	RFU	Protein	0.5	3877.6	3877.6	0.440211	PASS	0.974	2830.1	0.411268	1.018
15603-20	15603-20	3	SL004086	Integrin alpha-2	Integrin alpha-2	P17301	3673	ITGA2	Human	RFU	Protein	20	381	381	0.936808	PASS	1.105	346.5	0.95994	1.069
15604-18	15604-18	3	SL004716	Mitogen-activated protein kinase 9	JNK2	P45984	5601	MAPK9	Human	RFU	Protein	20	5320.2	5320.2	0.982402	PASS	1.072	5022.8	0.937926	1.157
15606-19	15606-19	3	SL000044	Keratin, type I cytoskeletal 19	Keratin 19	P08727	3880	KRT19	Human	RFU	Protein	0.5	1856	1856	1.48801	PASS	0.922	1190.2	1.4128	0.949
15607-56	15607-56	3	SL009203	Pyruvate kinase PKLR	KPYR	P30613	5313	PKLR	Human	RFU	Protein	20	3378.2	3378.2	1.07265	PASS	0.931	4338.2	0.986019	1.051
15608-5	15608-5	3	SL018792	Ribosomal protein S6 kinase beta-1	KS6B1	P23443	6198	RPS6KB1	Human	RFU	Protein	20	612.5	612.5	0.951087	PASS	0.995	524.9	1.0069	0.987
15612-5	15612-5	3	SL012168	Protein lin-7 homolog B	LIN7B	Q9HAP6	64130	LIN7B	Human	RFU	Protein	20	596	596	1.04451	PASS	1.03	465.8	1.02564	1.053
15613-16	15613-16	3	SL012420	Pancreatic triacylglycerol lipase	LIPP	P16233	5406	PNLIP	Human	RFU	Protein	0.5	1091.6	1091.6	1.09127	PASS	1.03	1220.2	1.02729	0.996
15614-168	15614-168	3	SL012686	Leukocyte immunoglobulin-like receptor subfamily A member 2	LIRA2	Q8N149	11027	LILRA2	Human	RFU	Protein	20	6875.9	6875.9	0.833928	PASS	1.005	4672.6	0.848583	0.977
15615-8	15615-8	3	SL019428	Leukocyte immunoglobulin-like receptor subfamily B member 3	LIRB3	O75022	102725035	LILRB3	Human	RFU	Protein	20	2519.5	2519.5	1.0477	PASS	1.003	1380.7	1.03798	0.995
15617-8	15617-8	3	SL010168	Cytokine SCM-1 beta	lymphotactin beta	Q9UBD3	6846	XCL2	Human	RFU	Protein	0.5	2903.3	2903.3	1.21011	PASS	0.981	2362.3	1.20936	0.892
15619-49	15619-49	3	SL012514	Myelin-oligodendrocyte glycoprotein	MOG	Q16653	4340	MOG	Human	RFU	Protein	20	282.6	282.6	0.803983	PASS	0.981	199.3	0.838327	0.965
15620-4	15620-4	3	SL018410	Neuroligin-1	NLGN1	Q8N2Q7	22871	NLGN1	Human	RFU	Protein	20	1540.8	1540.8	0.892338	PASS	1.079	1160.1	0.966867	0.984
15622-13	15622-13	3	SL005491	Opioid-binding protein/cell adhesion molecule	OBCAM	Q14982	4978	OPCML	Human	RFU	Protein	20	2341.4	2341.4	0.613558	PASS	1.042	1633.7	0.630205	1.083
15623-1	15623-1	3	SL005211	Programmed cell death protein 1	PD-1	Q15116	5133	PDCD1	Human	RFU	Protein	20	998.3	998.3	1.24632	PASS	0.907	863.6	1.22221	0.947
15626-223	15626-223	3	SL005400	Basement membrane-specific heparan sulfate proteoglycan core protein	Perlecan	P98160	3339	HSPG2	Human	RFU	Protein	0.5	1654.9	1654.9	1.01007	PASS	1.018	1438.9	0.937727	1.005
15631-18	15631-18	3	SL014708	Pregnancy-specific beta-1-glycoprotein 1	PSG1	P11464	5669	PSG1	Human	RFU	Protein	20	464.8	464.8	1.00367	PASS	0.936	328.2	0.989779	0.965
15633-6	15633-6	3	SL000566	Retinol-binding protein 4	RBP	P02753	5950	RBP4	Human	RFU	Protein	0.005	3867.6	3867.6	1.87094	PASS	1.057	3107.5	1.8515	1.038
15634-139	15634-139	3	SL012379	Slit homolog 1 protein	SLIT1	O75093	6585	SLIT1	Human	RFU	Protein	20	424.7	424.7	0.996714	PASS	0.985	294	1.00759	0.968
15636-49	15636-49	3	SL014090	VPS10 domain-containing receptor SorCS1	SORC1	Q8WY21	114815	SORCS1	Human	RFU	Protein	20	622.5	622.5	0.922359	PASS	1.033	575.5	0.933004	1.04
15637-38	15637-38	3	SL014089	VPS10 domain-containing receptor SorCS3	SORC3	Q9UPU3	22986	SORCS3	Human	RFU	Protein	20	415.6	415.6	0.716181	PASS	0.942	285.1	0.734665	0.98
15640-54	15640-54	3	SL008169	Transgelin	TAGL	Q01995	6876	TAGLN	Human	RFU	Protein	0.5	2237	2237	0.606611	PASS	1.009	1910.8	0.58805	1.042
15641-20	15641-20	3	SL020463	Tomoregulin-1	TEFF1	Q8IYR6	100526694	TMEFF1	Human	RFU	Protein	20	947.2	947.2	0.988727	PASS	0.968	657.1	0.997473	0.985
15644-1	15644-1	3	SL000303	Biotinidase	Biotinidase	P43251	686	BTD	Human	RFU	Protein	0.005	2609.2	2609.2	0.75675	PASS	1.039	2478.8	0.713013	1.056
15653-9	15653-9	3	SL006511	Collagen alpha-1(X) chain	COAA1	Q03692	1300	COL10A1	Human	RFU	Protein	20	1099.9	1099.9	1.04019	PASS	1.061	413.2	1.05851	1.042
15666-21	15666-21	3	SL000304	Bone morphogenetic protein 2	BMP-2	P12643	650	BMP2	Human	RFU	Protein	20	330.5	330.5	0.714904	PASS	1.007	258.6	0.749093	1.031
15667-39	15667-39	3	SL003996	Bone morphogenetic protein 4	BMP-4	P12644	652	BMP4	Human	RFU	Protein	20	1395.1	1395.1	1.18389	PASS	1.027	992.3	1.15622	1.043
15668-19	15668-19	3	SL004079	Bone morphogenetic protein 8B	BMP-8	P34820	656	BMP8B	Human	RFU	Protein	20	2293.6	2293.6	1.22476	PASS	0.941	1412.2	1.39386	0.842
15670-15	15670-15	3	SL017430	Complement C1q-like protein 2	C1QL2	Q7Z5L3	165257	C1QL2	Human	RFU	Protein	20	725.6	725.6	1.44484	PASS	0.938	521.2	1.41857	1.012
15674-3	15674-3	3	SL011613	B-cell antigen receptor complex-associated protein alpha chain	CD79A	P11912	973	CD79A	Human	RFU	Protein	20	1103.8	1103.8	1.23634	PASS	0.995	736.8	1.24456	1.081
15678-71	15678-71	3	SL009413	Dickkopf-related protein 2	DKK2	Q9UBU2	27123	DKK2	Human	RFU	Protein	20	13758.4	13758.4	0.897582	PASS	1.106	10503.8	0.84761	1.162
15686-49	15686-49	3	SL007288	Inhibin beta C chain	INHBC	P55103	3626	INHBC	Human	RFU	Protein	0.5	1470.4	1470.4	0.830547	PASS	1.045	1161	0.799478	0.998
15688-30	15688-30	3	SL004488	Protein ERGIC-53	Mannose-binding lectin	P49257	3998	LMAN1	Human	RFU	Protein	20	556.9	556.9	1.22208	PASS	0.936	361.7	1.11782	1.128
15692-300	15692-300	3	SL007608	Nodal homolog	NODAL	Q96S42	4838	NODAL	Human	RFU	Protein	20	350.1	350.1	0.81324	PASS	1.002	265.6	0.847905	0.96
15693-9	15693-9	3	SL000008	Progesterone receptor	PgR	P06401	5241	PGR	Human	RFU	Protein	20	7172.8	7172.8	1.06294	PASS	1.085	8305.2	1.02172	1.121
15698-6	15698-6	3	SL007220	Alpha-taxilin	TXLNA	P40222	200081	TXLNA	Human	RFU	Protein	20	335.4	335.4	1.32884	PASS	0.998	194.9	1.41758	0.9
16015-19	16015-19	3	SL000617	Alanine aminotransferase 1	ALT	P24298	2875	GPT	Human	RFU	Protein	20	10588	10588	1.76103	PASS	0.951	7144.6	1.89044	0.943
16043-30	16043-30	3	SL025982	SHC-transforming protein 1:Phosphotyrosine Interaction Domain	SHC1:PID	P29353	6464	SHC1	Human	RFU	Protein	20	3421	3421	1.09283	PASS	0.961	2845.3	1.07738	1.003
16055-3	16055-3	3	SL006830	Complement factor H-related protein 5	complement factor H-related 5	Q9BXR6	81494	CFHR5	Human	RFU	Protein	0.5	84829.4	84829.4	0.819555	PASS	1.012	76077.2	0.788757	1.024
16057-6	16057-6	3	SL003679	Cation-independent mannose-6-phosphate receptor	IGF-II receptor	P11717	3482	IGF2R	Human	RFU	Protein	0.5	6953.9	6953.9	1.10969	PASS	1.046	5588.9	1.12216	0.956
16060-99	16060-99	3	SL008193	Nidogen-2	NID2	Q14112	22795	NID2	Human	RFU	Protein	20	3044.8	3044.8	1.00188	PASS	1.054	2153.5	1.03231	1.14
16070-7	16070-7	3	SL004652	Wnt inhibitory factor 1	WIF-1	Q9Y5W5	11197	WIF1	Human	RFU	Protein	20	1679	1679	0.943417	PASS	0.935	1023.5	0.946876	1.048
16074-12	16074-12	3	SL005725	GRB2-related adapter protein 2	GRB2-related adapter protein 2	O75791	9402	GRAP2	Human	RFU	Protein	20	1715.7	1715.7	1.2723	PASS	0.949	1144	1.32753	0.977
16288-17	16288-17	3	SL013797	Ephrin type-A receptor 4	EPHA4	P54764	2043	EPHA4	Human	RFU	Protein	0.5	18030.7	18030.7	0.890673	PASS	1.019	14408.4	0.825914	1.093
16292-288	16292-288	3	SL011908	Gastric inhibitory polypeptide	GIP	P09681	2695	GIP	Human	RFU	Protein	0.5	2255.9	2255.9	0.894347	PASS	1.103	1823.7	0.968655	0.877
16293-1	16293-1	3	SL005255	Somatoliberin	Growth hormone-releasing factor	P01286	2691	GHRH	Human	RFU	Protein	20	1079.5	1079.5	1.18483	PASS	0.965	810.3	1.19229	0.978
16297-14	16297-14	3	SL008763	Roundabout homolog 4	ROBO4	Q8WZ75	54538	ROBO4	Human	RFU	Protein	20	561.8	561.8	1.27219	PASS	1.05	298.9	1.37225	0.916
16298-84	16298-84	3	SL003840	Group IID secretory phospholipase A2	sPLA(2)-IID	Q9UNK4	26279	PLA2G2D	Human	RFU	Protein	20	264.9	264.9	1.05538	PASS	1.193	175.6	1.1685	0.936
16300-4	16300-4	3	SL017099	Triggering receptor expressed on myeloid cells 2	TREM2	Q9NZC2	54209	TREM2	Human	RFU	Protein	20	11753.7	11753.7	0.923605	PASS	1.066	10833.2	0.893403	1.099
16304-6	16304-6	3	SL017589	Leucine-rich repeat-containing G-protein coupled receptor 4	LGR4	Q9BXB1	55366	LGR4	Human	RFU	Protein	20	7860.4	7860.4	1.22828	PASS	0.806	1234.9	1.22554	0.812
16307-22	16307-22	3	SL005231	Netrin receptor UNC5D	UNC5H4	Q6UXZ4	137970	UNC5D	Human	RFU	Protein	20	1354.2	1354.2	0.677405	PASS	1.14	1014.1	0.644857	1.187
16309-30	16309-30	3	SL010381	Dickkopf-like protein 1	Soggy-1	Q9UK85	27120	DKKL1	Human	RFU	Protein	20	1489.5	1489.5	1.45801	PASS	1.006	789.8	1.46865	1.07
16315-105	16315-105	3	SL003321	Vascular endothelial growth factor receptor 1	VEGF sR1	P17948	2321	FLT1	Human	RFU	Protein	20	822	822	1.19251	PASS	0.96	587.5	1.17681	0.955
16317-20	16317-20	3	SL004969	Desmoglein-3	Desmoglein-3	P32926	1830	DSG3	Human	RFU	Protein	0.5	2047.4	2047.4	1.35222	PASS	0.924	1850.4	1.23285	1.002
16318-12	16318-12	3	SL004851	Serine/threonine-protein kinase receptor R3	ALK-1	P37023	94	ACVRL1	Human	RFU	Protein	20	550.8	550.8	0.924161	PASS	1.088	391.8	0.934827	1.03
16322-10	16322-10	3	SL012743	Marginal zone B- and B1-cell-specific protein	PACAP	Q8WU39	51237	MZB1	Human	RFU	Protein	20	16482.8	16482.8	0.838094	PASS	1.089	11747.6	0.809445	1.159
16323-8	16323-8	3	SL020462	Neurexin-3	NRX3A	Q9Y4C0	9369	NRXN3	Human	RFU	Protein	20	4711	4711	1.0345	PASS	1.053	3602.8	1.02413	1.093
16535-61	16535-61	3	SL000435	Green fluorescent protein_AEQVI	GFP_AEQVI	P42212	NA	GFP	Jellyfish	RFU	Non-Human	20	342.6	342.6	1.07129	PASS	0.962	204.8	1.07668	0.954
16536-3	16536-3	3	SL006117	High mobility group protein HMG-I/HMG-Y	HMGA1	P17096	3159	HMGA1	Human	RFU	Protein	20	403.7	403.7	0.984394	PASS	0.964	260.1	1.00698	1.015
16551-14	16551-14	3	SL019098	Signal transducer and activator of transcription 5B	STA5B	P51692	6777	STAT5B	Human	RFU	Protein	20	1409.8	1409.8	1.1552	PASS	0.965	930	1.24827	0.99
16558-2	16558-2	3	SL008560	Myocilin	MYOC	Q99972	4653	MYOC	Human	RFU	Protein	0.5	2918.6	2918.6	0.925893	PASS	0.995	2284.2	0.861478	0.987
16561-9	16561-9	3	SL005720	Alpha-1B-glycoprotein	Alpha-1B-glycoprotein	P04217	1	A1BG	Human	RFU	Protein	0.005	1652.6	1652.6	0.526742	PASS	1.001	1524.7	0.566211	1.09
16583-8	16583-8	3	SL020189	Bis(5'-nucleosyl)-tetraphosphatase [asymmetrical]	AP4A	P50583	318	NUDT2	Human	RFU	Protein	20	3945.7	3945.7	1.34454	PASS	0.822	3021.8	1.23775	0.887
16591-71	16591-71	3	SL012820	Acidic mammalian chitinase	CHIA	Q9BZP6	27159	CHIA	Human	RFU	Protein	20	1286.1	1286.1	1.20942	PASS	0.959	814.4	1.25302	0.98
16593-3	16593-3	3	SL003820	FAS-associated death domain protein	FADD	Q13158	8772	FADD	Human	RFU	Protein	0.5	3656.9	3656.9	0.98505	PASS	0.942	3049.2	0.861379	1.076
16594-44	16594-44	3	SL018037	Fas apoptotic inhibitory molecule 1	FAIM1	Q9NVQ4	55179	FAIM	Human	RFU	Protein	20	610.2	610.2	0.763514	PASS	0.894	391.5	0.719406	1.006
16596-25	16596-25	3	SL012999	Glutaredoxin-3	GLRX3	O76003	10539	GLRX3	Human	RFU	Protein	20	6582.6	6582.6	0.878887	PASS	1.013	6054.8	0.856251	1.043
16597-11	16597-11	3	SL013189	Glutaredoxin-related protein 5, mitochondrial	GLRX5	Q86SX6	51218	GLRX5	Human	RFU	Protein	20	401.9	401.9	0.838165	PASS	0.988	253.1	0.869161	1.012
16599-38	16599-38	3	SL018803	GPN-loop GTPase 1	GPN1	Q9HCN4	11321	GPN1	Human	RFU	Protein	20	747.6	747.6	0.987974	PASS	1.003	577.2	1.04971	0.893
16605-2	16605-2	3	SL017275	Complement C1q and tumor necrosis factor-related protein 9A	C1T9A	P0C862	338872	C1QTNF9	Human	RFU	Protein	20	714.7	714.7	1.06911	PASS	1.005	623.6	1.07296	1.017
16607-78	16607-78	3	SL005572	Gelsolin	Gelsolin	P06396	2934	GSN	Human	RFU	Protein	0.005	112223	112223	0.878568	PASS	0.999	108165	0.805673	0.867
16609-106	16609-106	3	SL012592	Kin of IRRE-like protein 2	KIRR2	Q6UWL6	84063	KIRREL2	Human	RFU	Protein	20	1843.2	1843.2	0.914649	PASS	0.879	346.2	0.898508	0.917
16610-13	16610-13	3	SL007503	Low-density lipoprotein receptor-related protein 10	LRP10	Q7Z4F1	26020	LRP10	Human	RFU	Protein	20	6976.4	6976.4	0.946273	PASS	1.148	4147.4	0.974534	1.044
16613-3	16613-3	3	SL008898	Cadherin-17	CAD17	Q12864	1015	CDH17	Human	RFU	Protein	0.5	6159.9	6159.9	0.895204	PASS	1.023	5715.8	0.868509	0.929
16616-137	16616-137	3	SL007119	Beta-enolase	ENOB	P13929	2027	ENO3	Human	RFU	Protein	20	5496.1	5496.1	0.916246	PASS	0.979	33771.6	0.921191	0.983
16618-7	16618-7	3	SL007370	Early activation antigen CD69	CD69	Q07108	969	CD69	Human	RFU	Protein	20	316.4	316.4	0.984137	PASS	0.919	781.4	0.915509	1.169
16621-77	16621-77	3	SL012584	NAD(P)H-hydrate epimerase	AIBP	Q8NCW5	128240	NAXE	Human	RFU	Protein	0.5	4164.9	4164.9	0.773211	PASS	1.013	3937.4	0.725441	1.067
16746-12	16746-12	3	SL003950	Activin B	Activin B	P09529	3625	INHBB	Human	RFU	Protein	20	1802.9	1802.9	1.20081	PASS	1.013	1420.7	1.27045	0.95
16748-1	16748-1	3	SL003995	Bone morphogenetic protein 3	BMP-3	P12645	651	BMP3	Human	RFU	Protein	20	2858	2858	1.31402	PASS	0.966	1446.8	1.41675	0.957
16749-79	16749-79	3	SL005151	Growth/differentiation factor 10	BMP-3b	P55107	2662	GDF10	Human	RFU	Protein	20	2339.8	2339.8	1.04633	PASS	0.981	1235.3	1.09347	1.002
16751-15	16751-15	3	SL002689	Natriuretic peptides B	BNP	P16860	4879	NPPB	Human	RFU	Protein	20	420.9	420.9	0.879992	PASS	0.99	307.3	0.884987	1.031
16753-46	16753-46	3	SL007942	Collagen alpha-2(VI) chain	CO6A2	P12110	1292	COL6A2	Human	RFU	Protein	20	839	839	1.00926	PASS	1.019	590.9	1.02542	1.006
16755-195	16755-195	3	SL004675	Growth/differentiation factor 3	GDF-3	Q9NR23	9573	GDF3	Human	RFU	Protein	20	1847.8	1847.8	1.01383	PASS	0.951	1300.3	1.09818	0.924
16756-30	16756-30	3	SL007504	Growth/differentiation factor 7	GDF7	Q7Z4P5	151449	GDF7	Human	RFU	Protein	20	583.8	583.8	0.901761	PASS	0.999	479.4	0.909913	1.056
16758-96	16758-96	3	SL013046	Hepatoma-derived growth factor	HDGF	P51858	3068	HDGF	Human	RFU	Protein	20	3004.7	3004.7	0.920755	PASS	1.066	3231	0.882593	1.119
16763-11	16763-11	3	SL017261	Leukocyte cell-derived chemotaxin-2	LECT2	O14960	3950	LECT2	Human	RFU	Protein	0.5	12361	12361	1.18951	PASS	1.042	8173.6	1.19287	1.002
16765-52	16765-52	3	SL004294	Platelet basic protein	PBP	P02775	5473	PPBP	Human	RFU	Protein	0.5	8950.5	8950.5	1.05032	PASS	0.925	7927.9	0.914062	1.083
16768-3	16768-3	3	SL006467	Junction plakoglobin	PLAK	P14923	3728	JUP	Human	RFU	Protein	20	1433.9	1433.9	1.03463	PASS	1.041	647.7	0.98031	1.14
16770-3	16770-3	3	SL012438	Lithostathine-1-beta	REG1B	P48304	5968	REG1B	Human	RFU	Protein	0.5	25290.9	25290.9	0.751687	PASS	1.033	24663.2	0.699389	1.02
16773-29	16773-29	3	SL012672	Signal peptide, CUB and EGF-like domain-containing protein 3	SCUB3	Q8IX30	222663	SCUBE3	Human	RFU	Protein	20	275.9	275.9	1.14244	PASS	0.955	221.9	1.18616	0.893
16780-6	16780-6	3	SL000451	Heat shock 70 kDa protein 1A	HSP 70	P0DMV8	3303	HSPA1A	Human	RFU	Protein	20	11278.8	11278.8	0.896003	PASS	1.094	8802.5	0.904983	1.068
16781-2	16781-2	3	SL012928	Cytosolic endo-beta-N-acetylglucosaminidase	ENASE	Q8NFI3	64772	ENGASE	Human	RFU	Protein	20	632.5	632.5	1.34718	PASS	0.894	537.1	1.34118	0.901
16785-45	16785-45	3	SL004530	Defensin-5	HD-5	Q01523	1670	DEFA5	Human	RFU	Protein	0.5	3075.4	3075.4	0.733758	PASS	1.007	2597.1	0.698907	1.045
16792-4	16792-4	3	SL005216	Sialic acid-binding Ig-like lectin 5	Siglec-5	O15389	8778	SIGLEC5	Human	RFU	Protein	0.5	10673.2	10673.2	0.667885	PASS	1.099	6332.9	0.673019	1.154
16802-31	16802-31	3	SL010530	OCIA domain-containing protein 1	OCAD1	Q9NX40	54940	OCIAD1	Human	RFU	Protein	20	1961.2	1961.2	1.37022	PASS	0.909	1035.3	1.53639	0.931
16807-35	16807-35	3	SL020644	Troponin T, fast skeletal muscle	TNNT3	P45378	7140	TNNT3	Human	RFU	Protein	20	4365.8	4365.8	1.17115	PASS	0.864	2821.3	1.24755	0.875
16809-1	16809-1	3	SL006976	Nucleoside diphosphate kinase, mitochondrial	NDKM	O00746	4833	NME4	Human	RFU	Protein	20	2711.4	2711.4	1.36087	PASS	1.016	1842.7	1.32412	1.032
16810-3	16810-3	3	SL002794	Rab GDP dissociation inhibitor alpha	RhoGDI	P31150	2664	GDI1	Human	RFU	Protein	20	8688.2	8688.2	1.11245	PASS	1.015	6172.1	1.04488	1.09
16814-13	16814-13	3	SL002083	Four and a half LIM domains protein 1	SLIM 1	Q13642	2273	FHL1	Human	RFU	Protein	20	1231.1	1231.1	1.15088	PASS	0.976	489.3	1.31261	0.904
16818-200	16818-200	3	SL017488	CUB domain-containing protein 1	CDCP1	Q9H5V8	64866	CDCP1	Human	RFU	Protein	20	2327.5	2327.5	0.921527	PASS	1.11	1998.4	0.908718	1.071
16825-20	16825-20	3	SL018716	Ataxin-3	ATX3	P54252	4287	ATXN3	Human	RFU	Protein	20	2514.1	2514.1	0.738182	PASS	1.073	2109.4	0.715962	1.147
16828-8	16828-8	3	SL002657	Collagen alpha-1(VI) chain	Collagen a1(VI)	P12109	1291	COL6A1	Human	RFU	Protein	0.5	12603.7	12603.7	1.08839	PASS	1	9075	1.01608	1.003
16831-7	16831-7	3	SL019539	Docking protein 1	DOK1	Q99704	1796	DOK1	Human	RFU	Protein	20	1715.8	1715.8	1.1736	PASS	1.098	1484.9	1.29877	0.938
16836-1	16836-1	3	SL002693	Complement factor H-related protein 3	FHR3	Q02985	10878	CFHR3	Human	RFU	Protein	20	467	467	0.918568	PASS	1.058	309.9	1.02547	0.974
16845-15	16845-15	3	SL017475	Myelin protein zero-like protein 1	MPZL1	O95297	9019	MPZL1	Human	RFU	Protein	20	1005.2	1005.2	0.868874	PASS	0.97	611.4	0.865805	1.05
16847-39	16847-39	3	SL008946	Ras-related protein Rab-3B	RAB3B	P20337	5865	RAB3B	Human	RFU	Protein	20	647.5	647.5	0.853546	PASS	0.877	373.6	0.872642	0.934
16850-5	16850-5	3	SL005359	Regulator of G-protein signaling 5	RGS5	O15539	8490	RGS5	Human	RFU	Protein	20	1697.8	1697.8	0.97323	PASS	0.987	1357.7	1.00242	1.03
16851-50	16851-50	3	SL018615	Protein SCO2 homolog, mitochondrial	SCO2	O43819	9997	SCO2	Human	RFU	Protein	20	296.4	296.4	0.850746	PASS	0.966	225.4	0.85938	1.029
16852-10	16852-10	3	SL019239	Na(+)/H(+) exchange regulatory cofactor NHE-RF3	NHRF3	Q5T2W1	5174	PDZK1	Human	RFU	Protein	20	2323.3	2323.3	0.940151	PASS	0.895	1389	0.985619	0.925
16853-5	16853-5	3	SL006756	Nicotinamide riboside kinase 1	NRK1	Q9NWW6	54981	NMRK1	Human	RFU	Protein	20	771.9	771.9	1.11627	PASS	0.973	751	1.11097	0.972
16854-17	16854-17	3	SL015367	U6 snRNA-associated Sm-like protein LSm4	LSM4	Q9Y4Z0	25804	LSM4	Human	RFU	Protein	20	3045.5	3045.5	1.05505	PASS	0.844	1742	1.12012	0.954
16856-79	16856-79	3	SL007443	Microtubule-associated protein RP/EB family member 2	MARE2	Q15555	10982	MAPRE2	Human	RFU	Protein	20	1735.3	1735.3	1.12755	PASS	0.885	1635	1.01497	1.044
16857-2	16857-2	3	SL008705	Ras-related protein Rab-2A	RAB2A	P61019	5862	RAB2A	Human	RFU	Protein	20	1767.2	1767.2	0.994709	PASS	1.104	13687.1	0.996841	1.139
16858-384	16858-384	3	SL017265	Reticulocalbin-3	RCN3	Q96D15	57333	RCN3	Human	RFU	Protein	20	1037.9	1037.9	0.802459	PASS	1.137	747.5	0.911638	0.951
16859-100	16859-100	3	SL016527	Endophilin-B1	SHLB1	Q9Y371	51100	SH3GLB1	Human	RFU	Protein	20	1719.9	1719.9	0.93651	PASS	1.112	990.5	0.956084	1.123
16863-47	16863-47	3	SL016552	N-acylneuraminate-9-phosphatase	NANP	Q8TBE9	140838	NANP	Human	RFU	Protein	20	1149	1149	0.937194	PASS	1.011	851.5	0.961828	1.038
16865-62	16865-62	3	SL013228	TATA-binding protein-associated factor 2N	RBP56	Q92804	8148	TAF15	Human	RFU	Protein	20	2361.4	2361.4	0.758829	PASS	0.976	2184.9	0.752901	1.005
16867-76	16867-76	3	SL007335	Cyclin-dependent kinase 16	PCTK1	Q00536	5127	CDK16	Human	RFU	Protein	20	1089.5	1089.5	0.934231	PASS	1.003	881.9	0.974508	0.981
16872-248	16872-248	3	SL007013	Maleylacetoacetate isomerase	MAAI	O43708	2954	GSTZ1	Human	RFU	Protein	20	1430.3	1430.3	0.983971	PASS	0.926	1125.9	0.978652	0.93
16875-13	16875-13	3	SL019553	Protein mago nashi homolog 2	MGN2	Q96A72	55110	MAGOHB	Human	RFU	Protein	20	790.5	790.5	0.925644	PASS	0.944	620.9	0.94298	0.956
16877-19	16877-19	3	SL019317	Methionine-R-sulfoxide reductase B2, mitochondrial	MSRB2	Q9Y3D2	22921	MSRB2	Human	RFU	Protein	20	1237.2	1237.2	0.887327	PASS	0.895	1307.5	0.955219	0.867
16882-27	16882-27	3	SL008943	14 kDa phosphohistidine phosphatase	PHP14	Q9NRX4	29085	PHPT1	Human	RFU	Protein	20	8440.4	8440.4	1.25368	PASS	1.058	6879.2	1.22721	1.09
16883-57	16883-57	3	SL007144	Ras-related protein Rab-4A	RAB4A	P20338	5867	RAB4A	Human	RFU	Protein	20	2068.7	2068.7	1.38764	PASS	0.987	1325.5	1.43311	0.966
16885-49	16885-49	3	SL020106	Microtubule-associated protein RP/EB family member 3	MARE3	Q9UPY8	22924	MAPRE3	Human	RFU	Protein	20	128189	128189	1.11984	PASS	1.011	106395	1.03287	1.024
16887-29	16887-29	3	SL017474	Peptidyl-tRNA hydrolase 2, mitochondrial	PTH2	Q9Y3E5	51651	PTRH2	Human	RFU	Protein	20	1184.7	1184.7	0.879967	PASS	0.986	842	0.902491	1.057
16890-37	16890-37	3	SL012697	ADAMTS-like protein 1	ATL1	Q8N6G6	92949	ADAMTSL1	Human	RFU	Protein	20	8312.9	8312.9	0.784784	PASS	1.105	6148.1	0.755299	1.134
16899-59	16899-59	3	SL019034	Oxysterol-binding protein-related protein 9	OSBL9	Q96SU4	114883	OSBPL9	Human	RFU	Protein	20	1956.3	1956.3	1.1699	PASS	0.995	1322.1	1.20321	1.012
16900-29	16900-29	3	SL012713	MAM domain-containing glycosylphosphatidylinositol anchor protein 1	MDGA1	Q8NFP4	266727	MDGA1	Human	RFU	Protein	0.5	859.4	859.4	0.96812	PASS	1.01	679.8	0.962805	0.972
16902-17	16902-17	3	SL008407	Lysosome-associated membrane glycoprotein 1	LAMP1	P11279	3916	LAMP1	Human	RFU	Protein	20	1486.3	1486.3	1.00494	PASS	0.917	2086.4	1.00494	0.931
16907-3	16907-3	3	SL004806	Cell adhesion molecule 2	Nectin-like protein 3	Q8N3J6	253559	CADM2	Human	RFU	Protein	20	1107	1107	1.07612	PASS	0.966	937	1.01981	1.073
16908-5	16908-5	3	SL010377	Oligodendrocyte-myelin glycoprotein	OMGP	P23515	4974	OMG	Human	RFU	Protein	20	3702.4	3702.4	0.776412	PASS	1.093	2644.2	0.777342	1.156
16914-104	16914-104	3	SL001743	Monocyte differentiation antigen CD14, soluble	sCD14	P08571	929	CD14	Human	RFU	Protein	0.5	20048	20048	1.17121	PASS	0.981	16364.9	1.01824	1.022
16915-153	16915-153	3	SL014291	Semaphorin-4A	SEM4A	Q9H3S1	64218	SEMA4A	Human	RFU	Protein	0.5	11941.4	11941.4	0.824939	PASS	1.043	9249.2	0.787722	1.053
16916-19	16916-19	3	SL018357	SLIT and NTRK-like protein 6	SLIK6	Q9H5Y7	84189	SLITRK6	Human	RFU	Protein	0.5	537.7	537.7	0.853899	PASS	1.001	433.1	0.792133	1.039
16918-198	16918-198	3	SL004491	Toll-like receptor 3	TLR3	O15455	7098	TLR3	Human	RFU	Protein	20	503.1	503.1	0.822596	PASS	1.014	340.5	0.850406	1.043
16919-1	16919-1	3	SL008480	Acyl-CoA-binding protein	ACBP	P07108	1622	DBI	Human	RFU	Protein	0.5	6309.6	6309.6	0.536207	PASS	1.061	5539.5	0.528517	1.032
16922-53	16922-53	3	SL014112	Plexin-B3	PLXB3	Q9ULL4	5365	PLXNB3	Human	RFU	Protein	20	639.9	639.9	0.88323	PASS	1.017	438.6	0.916368	1.075
16923-20	16923-20	3	SL008767	Profilin-2	Profilin II	P35080	5217	PFN2	Human	RFU	Protein	20	735.8	735.8	0.840146	PASS	1	500.1	0.853794	1.066
16926-44	16926-44	3	SL000255	Alkaline phosphatase, tissue-nonspecific isozyme	Alkaline phosphatase, liver	P05186	249	ALPL	Human	RFU	Protein	0.5	1474.7	1474.7	1.18307	PASS	0.969	1170.3	1.12273	0.973
16927-9	16927-9	3	SL003003	Coagulation factor XIII	Coagulation factor XIII	P00488|P05160	2162|2165	F13A1|F13B	Human	RFU	Protein	0.005	11505	11505	0.812753	PASS	1.048	12152.3	0.771526	1.03
16932-5	16932-5	3	SL000580	Estrogen sulfotransferase	SULT 1E	P49888	6783	SULT1E1	Human	RFU	Protein	20	1628	1628	0.979071	PASS	0.932	760	1.02171	0.943
17137-160	17137-160	3	SL005328	Hemoglobin subunit beta	Beta-globin	P68871	3043	HBB	Human	RFU	Protein	0.5	1751.9	1751.9	0.976533	PASS	0.998	1391.4	1.05996	0.943
17138-8	17138-8	3	SL005253	Glutathione S-transferase A1	GST A1-1	P08263	2938	GSTA1	Human	RFU	Protein	20	1552.7	1552.7	0.984092	PASS	0.954	1030.5	1.04877	0.953
17145-1	17145-1	3	SL004832	Protein S100-A8/A9 heterodimer	S100A8/S100A9	P05109|P06702	6279|6280	S100A8|S100A9	Human	RFU	Protein	20	821.1	821.1	1.15599	PASS	0.991	892.5	1.16999	0.976
17148-7	17148-7	3	SL008080	Flavin reductase (NADPH)	BLVRB	P30043	645	BLVRB	Human	RFU	Protein	0.5	56867.9	56867.9	0.903531	PASS	0.965	53805.1	0.837523	0.967
17150-8	17150-8	3	SL005698	10 kDa heat shock protein, mitochondrial	HSP 10	P61604	3336	HSPE1	Human	RFU	Protein	20	4943.9	4943.9	0.954992	PASS	1.046	3128.6	0.897357	1.154
17151-84	17151-84	3	SL004509	Interferon regulatory factor 3	IRF-3	Q14653	3661	IRF3	Human	RFU	Protein	20	9430.3	9430.3	0.975202	PASS	1.146	8135.8	0.931369	1.178
17152-10	17152-10	3	SL012437	Killer cell immunoglobulin-like receptor 2DS4	KI2S4	P43632	3809	KIR2DS4	Human	RFU	Protein	20	768	768	1.12676	PASS	0.995	531.5	1.21808	0.973
17153-46	17153-46	3	SL020993	Killer cell immunoglobulin-like receptor 2DL3	KI2L3	P43628	3804	KIR2DL3	Human	RFU	Protein	20	1077.5	1077.5	0.894339	PASS	0.974	604.8	0.844436	1.078
17154-2	17154-2	3	SL004780	Prostaglandin E synthase 3	TEBP	Q15185	10728	PTGES3	Human	RFU	Protein	20	4650.1	4650.1	1.62409	PASS	0.902	2746.6	1.78472	0.905
17155-1	17155-1	3	SL005365	Vacuolar protein sorting-associated protein 28 homolog	VPS28 protein homolog	Q9UK41	51160	VPS28	Human	RFU	Protein	20	8539.3	8539.3	1.60731	PASS	0.905	4621.5	1.9968	0.872
17156-72	17156-72	3	SL006399	Serine/threonine-protein kinase DCLK1	DCAK1	O15075	9201	DCLK1	Human	RFU	Protein	20	4157.1	4157.1	1.12433	PASS	1.033	2303.1	1.10847	0.979
17158-17	17158-17	3	SL019858	Ubiquitin-conjugating enzyme E2 G1	UB2G1	P62253	7326	UBE2G1	Human	RFU	Protein	20	3646.7	3646.7	1.206	PASS	1.047	5602.6	1.19243	1.087
17161-1	17161-1	3	SL016423	Dolichyl-diphosphooligosaccharide--protein glycosyltransferase 48 kDa subunit	OST48	P39656	1650	DDOST	Human	RFU	Protein	20	1286.9	1286.9	0.924896	PASS	1.038	937.4	0.930244	1.002
17163-117	17163-117	3	SL004210	Annexin A3	Annexin III	P12429	306	ANXA3	Human	RFU	Protein	20	508.4	508.4	0.98776	PASS	1.144	211.9	1.0168	1.082
17164-15	17164-15	3	SL004211	Annexin A4	annexin IV	P09525	307	ANXA4	Human	RFU	Protein	20	1706.8	1706.8	1.23431	PASS	1.079	1486	1.25889	1.065
17165-1	17165-1	3	SL003044	Beta-thromboglobulin	BTG	P02775	5473	PPBP	Human	RFU	Protein	0.005	7423.4	7423.4	0.513762	PASS	1.076	7429	0.527766	1.148
17166-4	17166-4	3	SL014309	Fibroblast growth factor 8 isoform F	FGF-8F	P55075	2253	FGF8	Human	RFU	Protein	20	585.2	585.2	1.09159	PASS	0.937	334.1	1.08592	0.945
17170-15	17170-15	3	SL011502	Calcitonin gene-related peptide 2	CALCB	P10092	797	CALCB	Human	RFU	Protein	20	364.9	364.9	0.966111	PASS	0.976	302.4	0.963814	1.004
17172-19	17172-19	3	SL007073	Statherin	STAT	P02808	6779	STATH	Human	RFU	Protein	20	12055	12055	1.17244	PASS	0.852	31435.7	1.13234	0.867
17175-5	17175-5	3	SL007270	Dual specificity mitogen-activated protein kinase kinase 6	MP2K6	P52564	5608	MAP2K6	Human	RFU	Protein	20	752.6	752.6	1.18669	PASS	0.948	531.8	1.27819	0.889
17176-13	17176-13	3	SL014348	PC4 and SFRS1-interacting protein	PSIP1	O75475	11168	PSIP1	Human	RFU	Protein	20	12593.6	12593.6	1.06307	PASS	1.102	14929	1.04248	1.068
17195-43	17195-43	3	SL000023	BAG family molecular chaperone regulator 1	BAG-1	Q99933	573	BAG1	Human	RFU	Protein	20	868.5	868.5	1.18664	PASS	1.069	692.5	1.28533	0.892
17196-5	17196-5	3	SL011328	ATP-dependent Clp protease proteolytic subunit, mitochondrial	ClpP endopeptidase	Q16740	8192	CLPP	Human	RFU	Protein	20	1084.2	1084.2	0.943111	PASS	1.012	811.7	0.984384	0.992
17199-43	17199-43	3	SL021005	Hypoxia-inducible factor 1-alpha inhibitor	HIF1N	Q9NWT6	55662	HIF1AN	Human	RFU	Protein	20	23867.4	23867.4	1.13107	PASS	0.89	571.2	1.0125	1.043
17200-50	17200-50	3	SL020992	Killer cell immunoglobulin-like receptor 2DL1	KI2L1	P43626	3802	KIR2DL1	Human	RFU	Protein	20	1738.3	1738.3	1.38687	PASS	0.856	1052.9	1.43673	0.908
17202-37	17202-37	3	SL011994	Programmed cell death protein 4	PDCD4	Q53EL6	27250	PDCD4	Human	RFU	Protein	20	304.1	304.1	0.924597	PASS	0.964	224.2	0.911844	1.003
17204-17	17204-17	3	SL013738	Phenylethanolamine N-methyltransferase	PNMT	P11086	5409	PNMT	Human	RFU	Protein	20	2528	2528	1.06187	PASS	1.022	1575.5	1.0762	1.048
17205-21	17205-21	3	SL021017	Ras-related protein Rab-5A	RAB5A	P20339	5868	RAB5A	Human	RFU	Protein	20	7567.9	7567.9	1.01309	PASS	1.056	5896.7	0.972363	1.077
17209-27	17209-27	3	SL020906	Sulfotransferase family cytosolic 2B member 1	ST2B1	O00204	6820	SULT2B1	Human	RFU	Protein	20	3332.2	3332.2	1.27862	PASS	0.927	2021.6	1.35554	0.961
17210-2	17210-2	3	SL020926	T-cell leukemia/lymphoma protein 1A	TCL1A	P56279	8115	TCL1A	Human	RFU	Protein	20	878.5	878.5	1.30846	PASS	1.029	829.7	1.28304	1.027
17224-12	17224-12	3	SL008055	Mimecan	MIME	P20774	4969	OGN	Human	RFU	Protein	20	4275	4275	1.17795	PASS	1.112	2517.9	1.21843	1.046
17231-1	17231-1	3	SL004609	Plastin-2	L-plastin	P13796	3936	LCP1	Human	RFU	Protein	0.5	25836.4	25836.4	1.07126	PASS	1.065	20006.6	0.874678	1.151
17319-1	17319-1	3	SL006634	Selenoprotein H	SELH	Q8IZQ5	280636	SELENOH	Human	RFU	Protein	20	509.8	509.8	1.14872	PASS	1.05	508.4	1.21874	0.925
17320-19	17320-19	3	SL013281	L-aminoadipate-semialdehyde dehydrogenase-phosphopantetheinyl transferase	ADPPT	Q9NRN7	60496	AASDHPPT	Human	RFU	Protein	20	10381.6	10381.6	0.955157	PASS	1.019	9469.5	0.891499	1.111
17325-10	17325-10	3	SL014982	Guanylate kinase	KGUA	Q16774	2987	GUK1	Human	RFU	Protein	20	12723.7	12723.7	0.868601	PASS	1.092	9373.8	0.821223	1.133
17326-44	17326-44	3	SL019563	Dual specificity protein phosphatase 23	DUS23	Q9BVJ7	54935	DUSP23	Human	RFU	Protein	20	396.4	396.4	0.938447	PASS	1.018	286.7	0.952427	1.028
17327-3	17327-3	3	SL017270	Protein canopy homolog 3	CNPY3	Q9BT09	10695	CNPY3	Human	RFU	Protein	20	2429.9	2429.9	0.852447	PASS	1.014	1949.4	0.852746	1.075
17329-2	17329-2	3	SL009125	3-hydroxybutyrate dehydrogenase type 2	BDH2	Q9BUT1	56898	BDH2	Human	RFU	Protein	20	444.2	444.2	0.986892	PASS	0.971	416.5	0.949957	1.076
17331-138	17331-138	3	SL008768	Kremen protein 1	KREM1	Q96MU8	83999	KREMEN1	Human	RFU	Protein	0.5	1676.4	1676.4	0.878248	PASS	0.974	1462.9	0.791651	1.001
17332-3	17332-3	3	SL018690	Poly(ADP-ribose) glycohydrolase ARH3	ARHL2	Q9NX46	54936	ADPRS	Human	RFU	Protein	20	7007.2	7007.2	0.930744	PASS	1.035	6103.2	0.882263	1.066
17333-20	17333-20	3	SL008026	Medium-chain specific acyl-CoA dehydrogenase, mitochondrial	ACADM	P11310	34	ACADM	Human	RFU	Protein	20	556.5	556.5	1.1378	PASS	0.892	456.5	1.08819	0.983
17335-18	17335-18	3	SL009105	Vesicle-associated membrane protein 2	VAMP2	P63027	6844	VAMP2	Human	RFU	Protein	20	3804.3	3804.3	1.177	PASS	0.82	1405.1	1.19771	0.818
17336-54	17336-54	3	SL019427	Cyclic AMP-responsive element-binding protein 3-like protein 2	CR3L2	Q70SY1	64764	CREB3L2	Human	RFU	Protein	20	303.4	303.4	0.999341	PASS	1.192	413.1	1.00797	1.158
17337-1	17337-1	3	SL007165	Transcriptional repressor protein YY1	TYY1	P25490	7528	YY1	Human	RFU	Protein	20	175.9	175.9	0.899284	PASS	1.052	165.5	0.95494	0.906
17341-89	17341-89	3	SL010906	Acetyl-CoA acetyltransferase, cytosolic	THIC	Q9BWD1	39	ACAT2	Human	RFU	Protein	20	944.2	944.2	0.926959	PASS	0.871	727.4	0.8057	1.187
17342-13	17342-13	3	SL012732	Anterior gradient protein 3	AGR3	Q8TD06	155465	AGR3	Human	RFU	Protein	20	2517.6	2517.6	0.734915	PASS	0.917	3177.8	0.692067	1.158
17343-6	17343-6	3	SL019113	Syntaphilin	SNPH	O15079	9751	SNPH	Human	RFU	Protein	20	680	680	1.03171	PASS	1.012	497.3	1.03738	1.019
17344-23	17344-23	3	SL018388	Stomatin-like protein 1	STML1	Q9UBI4	9399	STOML1	Human	RFU	Protein	0.5	1187	1187	1.42497	PASS	0.879	1029.2	1.2912	0.877
17345-12	17345-12	3	SL020272	Prostaglandin reductase 3	ZADH2	Q8N4Q0	284273	ZADH2	Human	RFU	Protein	20	1579.3	1579.3	1.30748	PASS	0.817	960	1.24042	0.838
17347-80	17347-80	3	SL011281	Axin interactor, dorsalization-associated protein	CA080	Q96BJ3	64853	AIDA	Human	RFU	Protein	20	31579.7	31579.7	0.917388	PASS	1.046	25514.3	0.83567	1.151
17348-5	17348-5	3	SL018443	Synaptojanin-2-binding protein	SYJ2B	P57105	55333	SYNJ2BP	Human	RFU	Protein	20	413.9	413.9	1.23663	PASS	1.048	274.4	1.34296	0.914
17350-13	17350-13	3	SL009112	Charged multivesicular body protein 2b	CHM2B	Q9UQN3	25978	CHMP2B	Human	RFU	Protein	20	16906.6	16906.6	1.27206	PASS	0.847	16338.6	1.1661	0.885
17355-56	17355-56	3	SL019674	Synaptotagmin-4	SYT4	Q9H2B2	6860	SYT4	Human	RFU	Protein	0.5	1060.3	1060.3	0.977866	PASS	1.016	828.9	0.911772	1.051
17356-34	17356-34	3	SL007561	Interleukin-1 family member 10	IL1FA	Q8WWZ1	84639	IL1F10	Human	RFU	Protein	20	674.1	674.1	1.15924	PASS	1.038	355.9	1.18242	1.047
17357-33	17357-33	3	SL020889	O-phosphoseryl-tRNA(Sec) selenium transferase	SPCS	Q9HD40	51091	SEPSECS	Human	RFU	Protein	20	339.1	339.1	0.883303	PASS	0.975	239.8	0.86461	1.026
17362-5	17362-5	3	SL013777	Von Hippel-Lindau disease tumor suppressor	VHL	P40337	7428	VHL	Human	RFU	Protein	20	705.5	705.5	1.17154	PASS	1.049	362	1.26592	0.943
17364-8	17364-8	3	SL020890	U2 small nuclear ribonucleoprotein B''	RU2B	P08579	6629	SNRPB2	Human	RFU	Protein	20	256.8	256.8	0.951816	PASS	1.098	1006.7	0.951464	1.09
17365-7	17365-7	3	SL016564	Kynurenine--oxoglutarate transaminase 1	KAT1	Q16773	883	KYAT1	Human	RFU	Protein	20	1556.4	1556.4	1.2288	PASS	0.834	1051.3	1.24972	0.885
17366-6	17366-6	3	SL010950	DCN1-like protein 1	DCNL1	Q96GG9	54165	DCUN1D1	Human	RFU	Protein	0.5	5406.4	5406.4	0.995819	PASS	0.988	4068.9	0.96536	0.929
17367-5	17367-5	3	SL004916	Stathmin	Stathmin	P16949	3925	STMN1	Human	RFU	Protein	20	3222.2	3222.2	1.03518	PASS	1.018	2345.6	1.1404	0.88
17370-186	17370-186	3	SL009448	Mycophenolic acid acyl-glucuronide esterase, mitochondrial	ABHDA	Q9NUJ1	55347	ABHD10	Human	RFU	Protein	20	1046	1046	1.04049	PASS	0.973	647	1.02288	1.017
17372-5	17372-5	3	SL010108	Eukaryotic translation initiation factor 4E-binding protein 1	4EBP1	Q13541	1978	EIF4EBP1	Human	RFU	Protein	20	1335	1335	1.02299	PASS	1.009	857.8	1.00877	1.108
17380-2	17380-2	3	SL013054	Ubiquitin-conjugating enzyme E2 K	UBE2K	P61086	3093	UBE2K	Human	RFU	Protein	20	40022.7	40022.7	1.02738	PASS	1.009	33661.4	0.922482	1.12
17383-4	17383-4	3	SL019784	StAR-related lipid transfer protein 5	STAR5	Q9NSY2	80765	STARD5	Human	RFU	Protein	20	2662.7	2662.7	0.987942	PASS	0.89	1255.8	0.989042	0.917
17384-110	17384-110	3	SL008016	ATP-dependent 6-phosphofructokinase, muscle type	K6PF	P08237	5213	PFKM	Human	RFU	Protein	0.5	3701.1	3701.1	1.12523	PASS	0.946	2712.8	1.05725	0.96
17387-27	17387-27	3	SL004545	NF-kappa-B inhibitor beta	IKB-beta	Q15653	4793	NFKBIB	Human	RFU	Protein	20	551.2	551.2	1.12858	PASS	1.058	373.1	1.18436	0.997
17391-10	17391-10	3	SL015530	Splicing factor 45	SPF45	Q96I25	84991	RBM17	Human	RFU	Protein	20	963.8	963.8	0.989629	PASS	1.03	846.8	0.998033	1.05
17393-13	17393-13	3	SL005672	Short-chain specific acyl-CoA dehydrogenase, mitochondrial	SCAD	P16219	35	ACADS	Human	RFU	Protein	20	2075.2	2075.2	1.66149	PASS	0.974	1291.4	1.9128	0.807
17396-23	17396-23	3	SL008013	Alcohol dehydrogenase 1A	ADH1A	P07327	124	ADH1A	Human	RFU	Protein	20	3965.4	3965.4	1.12433	PASS	0.979	2672.7	1.19206	0.915
17397-8	17397-8	3	SL012708	Estradiol 17-beta-dehydrogenase 11	DHB11	Q8NBQ5	51170	HSD17B11	Human	RFU	Protein	20	347.6	347.6	0.859758	PASS	1.049	293	0.860822	1.085
17398-55	17398-55	3	SL004627	Heme oxygenase 1	HO-1	P09601	3162	HMOX1	Human	RFU	Protein	0.5	2574.4	2574.4	0.717763	PASS	1.051	2570.1	0.728466	0.947
17400-71	17400-71	3	SL019729	Acyl-coenzyme A thioesterase 8	ACOT8	O14734	10005	ACOT8	Human	RFU	Protein	20	2411.6	2411.6	1.14636	PASS	1.041	1459	1.15587	1.076
17403-14	17403-14	3	SL006190	Short/branched chain specific acyl-CoA dehydrogenase, mitochondrial	acyl-Coenzyme A dehydrogenase	P45954	36	ACADSB	Human	RFU	Protein	20	1103.5	1103.5	1.28061	PASS	0.917	879.9	1.20142	1.038
17404-5	17404-5	3	SL019712	ADP-ribosylation factor-like protein 5B	ARL5B	Q96KC2	221079	ARL5B	Human	RFU	Protein	0.5	11812.2	11812.2	1.35716	PASS	0.991	11120.7	1.24076	1.012
17405-2	17405-2	3	SL007789	Ubiquitin carboxyl-terminal hydrolase isozyme L5	UCHL5	Q9Y5K5	51377	UCHL5	Human	RFU	Protein	20	3372.1	3372.1	0.982718	PASS	1.092	882.5	0.94106	1.181
17410-5	17410-5	3	SL019878	Centrin-3	CETN3	O15182	1070	CETN3	Human	RFU	Protein	20	651.2	651.2	1.22775	PASS	1.026	479.8	1.28976	0.914
17411-55	17411-55	3	SL015528	Ubiquitin recognition factor in ER-associated degradation protein 1	UFD1	Q92890	7353	UFD1	Human	RFU	Protein	20	5709.7	5709.7	0.630718	PASS	1.113	4741.6	0.610121	1.139
17419-17	17419-17	3	SL013289	Testin	TES	Q9UGI8	26136	TES	Human	RFU	Protein	20	775.8	775.8	1.11401	PASS	0.973	642.1	1.16556	0.97
17427-26	17427-26	3	SL018773	Neuroligin-3	NLGN3	Q9NZ94	54413	NLGN3	Human	RFU	Protein	20	318.9	318.9	0.765115	PASS	0.969	169.4	0.734116	1.082
17432-25	17432-25	3	SL020885	Adenylate kinase 4, mitochondrial	KAD4	P27144	205	AK4	Human	RFU	Protein	20	1860.3	1860.3	1.46446	PASS	0.897	1148	1.57253	0.932
17435-43	17435-43	3	SL008038	Electron transfer flavoprotein subunit alpha, mitochondrial	ETFA	P13804	2108	ETFA	Human	RFU	Protein	20	3065.3	3065.3	1.09459	PASS	0.954	1827.9	1.23481	1.009
17436-193	17436-193	3	SL010497	Casein kinase I isoform gamma-2	CSNK1G2	P78368	1455	CSNK1G2	Human	RFU	Protein	20	558.6	558.6	1.00958	PASS	1.031	553.2	1.07299	0.946
17441-4	17441-4	3	SL002514	Intestinal-type alkaline phosphatase	Alkaline phosphatase, intestine	P09923	248	ALPI	Human	RFU	Protein	20	598.8	598.8	1.31287	PASS	1.006	322.9	1.41393	0.866
17447-52	17447-52	3	SL008544	Secreted frizzled-related protein 4	SFRP4	Q6FHJ7	6424	SFRP4	Human	RFU	Protein	0.5	8529.9	8529.9	0.662306	PASS	1.051	6534.9	0.639006	1.069
17449-23	17449-23	3	SL008836	CD9 antigen	CD9	P21926	928	CD9	Human	RFU	Protein	20	882.5	882.5	1.2196	PASS	0.907	585	1.26017	0.975
17450-51	17450-51	3	SL006248	Histidine--tRNA ligase, cytoplasmic	Histidyl-tRNA synthetase	P12081	3035	HARS1	Human	RFU	Protein	20	34098.8	34098.8	0.88999	PASS	1.086	29543.7	0.850018	1.116
17451-13	17451-13	3	SL003706	Bcl-2-like protein 11	BIM	O43521	10018	BCL2L11	Human	RFU	Protein	20	1879.2	1879.2	0.890447	PASS	0.834	1038.3	1.02756	0.863
17453-34	17453-34	3	SL000351	Ceruloplasmin	Ceruloplasmin	P00450	1356	CP	Human	RFU	Protein	20	8033	8033	1.07273	PASS	1.061	4362.4	1.1437	1.06
17454-15	17454-15	3	SL006311	Epidermal growth factor-like protein 6	EGFL6	Q8IUX8	25975	EGFL6	Human	RFU	Protein	20	674.5	674.5	1.13247	PASS	1.005	485.1	1.1195	0.985
17456-53	17456-53	3	SL010628	Golgi membrane protein 1	GOLM1	Q8NBJ4	51280	GOLM1	Human	RFU	Protein	20	4523.1	4523.1	0.854334	PASS	1.1	3538.1	0.852563	1.096
17462-19	17462-19	3	SL007108	Interferon regulatory factor 1	IRF1	P10914	3659	IRF1	Human	RFU	Protein	20	287.7	287.7	1.0828	PASS	0.946	201.4	1.15218	0.909
17466-72	17466-72	3	SL008274	Acyl-CoA synthetase family member 2, mitochondrial	ACSF2	Q96CM8	80221	ACSF2	Human	RFU	Protein	20	705.5	705.5	1.03158	PASS	0.943	512.5	1.05836	0.929
17467-1	17467-1	3	SL015172	Dehydrogenase/reductase SDR family member 9	DHRS9	Q9BPW9	10170	DHRS9	Human	RFU	Protein	0.5	980.9	980.9	1.0759	PASS	1.107	817.8	1.07261	1.051
17468-1	17468-1	3	SL019429	Suppressor of fused homolog	SUFU	Q9UMX1	51684	SUFU	Human	RFU	Protein	20	1545.4	1545.4	0.903743	PASS	0.91	1000.9	0.986279	0.925
17474-106	17474-106	3	SL020114	YEATS domain-containing protein 4	YETS4	O95619	8089	YEATS4	Human	RFU	Protein	20	619.8	619.8	1.11255	PASS	0.997	552.1	1.16679	0.907
17475-18	17475-18	3	SL010511	Lymphokine-activated killer T-cell-originated protein kinase	TOPK	Q96KB5	55872	PBK	Human	RFU	Protein	20	954.1	954.1	1.17688	PASS	0.891	593.8	1.20559	0.968
17490-4	17490-4	3	SL004824	SH3 domain-binding glutamic acid-rich-like protein 3	SH3BGRL3-like protein	Q9H299	83442	SH3BGRL3	Human	RFU	Protein	20	1822.8	1822.8	0.930522	PASS	1.035	1535.2	0.933047	1.063
17495-141	17495-141	3	SL018569	NAD-dependent protein deacetylase sirtuin-3, mitochondrial	SIR3	Q9NTG7	23410	SIRT3	Human	RFU	Protein	20	993.8	993.8	1.09365	PASS	0.897	722.3	1.10484	1.021
17505-125	17505-125	3	SL019672	N-acetylated-alpha-linked acidic dipeptidase-like protein	NALDL	Q9UQQ1	10004	NAALADL1	Human	RFU	Protein	0.5	1584.1	1584.1	1.10298	PASS	0.97	1137.7	1.03604	1.099
17509-6	17509-6	3	SL008852	4-hydroxyphenylpyruvate dioxygenase	HPPD	P32754	3242	HPD	Human	RFU	Protein	0.5	1479.8	1479.8	0.761214	PASS	0.861	2247.9	0.693732	1.101
17510-7	17510-7	3	SL013036	Signal recognition particle 14 kDa protein	SRP14	P37108	6727	SRP14	Human	RFU	Protein	20	1883.1	1883.1	1.15111	PASS	1.045	950.2	1.15734	1.073
17511-10	17511-10	3	SL020930	Ribonuclease P protein subunit p30	RPP30	P78346	10556	RPP30	Human	RFU	Protein	20	2436.9	2436.9	1.21961	PASS	1.084	960.3	1.23063	1.085
17512-2	17512-2	3	SL007402	N-myc-interactor	NMI	Q13287	9111	NMI	Human	RFU	Protein	20	13900.4	13900.4	0.923934	PASS	1.086	12619.4	0.8914	1.117
17513-11	17513-11	3	SL008121	Annexin A11	ANX11	P50995	311	ANXA11	Human	RFU	Protein	20	37752	37752	1.12908	PASS	0.934	32808.6	0.988614	1.078
17515-6	17515-6	3	SL009344	Heat shock 70 kDa protein 13	STCH	P48723	6782	HSPA13	Human	RFU	Protein	20	4528.5	4528.5	1.02878	PASS	1.058	3301.3	1.04127	1.096
17672-184	17672-184	3	SL006288	Gastric intrinsic factor	Gastric intrinsic factor	P27352	2694	CBLIF	Human	RFU	Protein	20	2583.8	2583.8	1.06575	PASS	1.04	1540.1	1.07798	1.083
17673-34	17673-34	3	SL011748	Carbonic anhydrase 5B, mitochondrial	Carbonic Anhydrase VB	Q9Y2D0	11238	CA5B	Human	RFU	Protein	20	1126.9	1126.9	1.57059	PASS	0.94	615.8	1.67594	0.842
17675-17	17675-17	3	SL019552	Acyl-coenzyme A thioesterase 13	ACO13	Q9NPJ3	55856	ACOT13	Human	RFU	Protein	20	7803.8	7803.8	0.888138	PASS	1.053	5057.6	0.839886	1.09
17676-13	17676-13	3	SL011229	Cdc42-interacting protein 4	CIP4	Q15642	9322	TRIP10	Human	RFU	Protein	20	15783.3	15783.3	1.14348	PASS	1.06	13959.5	1.0673	1.127
17678-28	17678-28	3	SL006796	V-set and immunoglobulin domain-containing protein 4	VSIG4	Q9Y279	11326	VSIG4	Human	RFU	Protein	0.5	5042.3	5042.3	0.711757	PASS	1.039	4015.2	0.675576	1.111
17680-12	17680-12	3	SL016438	Ephrin type-B receptor 1	EPHB1	P54762	2047	EPHB1	Human	RFU	Protein	20	554.5	554.5	1.07233	PASS	1.049	423.1	1.05962	1.033
17682-1	17682-1	3	SL002600	Membrane cofactor protein	CD46	P15529	4179	CD46	Human	RFU	Protein	0.5	1894.3	1894.3	0.740829	PASS	0.985	1539.1	0.661002	1.018
17683-2	17683-2	3	SL020090	COMM domain-containing protein 9	COMD9	Q9P000	29099	COMMD9	Human	RFU	Protein	20	1023.3	1023.3	0.997466	PASS	1.03	832.2	1.02177	1.056
17685-9	17685-9	3	SL005129	Apolipoprotein A-IV	Apo A-IV	P06727	337	APOA4	Human	RFU	Protein	0.005	38454.8	38454.8	0.868945	PASS	1.02	33214.1	0.836876	0.986
17691-1	17691-1	3	SL007957	Tripeptidyl-peptidase 1	TPP1	O14773	1200	TPP1	Human	RFU	Protein	0.5	1621.6	1621.6	0.781569	PASS	0.954	1477.8	0.760493	0.951
17692-2	17692-2	3	SL006193	Butyrophilin subfamily 3 member A3	BT3A3	O00478	10384	BTN3A3	Human	RFU	Protein	20	589.8	589.8	0.711374	PASS	1.075	457.1	0.742915	1.04
17693-2	17693-2	3	SL011221	Septin-6	Septin-6	Q14141	23157	SEPTIN6	Human	RFU	Protein	20	2022.5	2022.5	0.977762	PASS	1.01	1800.1	0.993565	1.043
17696-1	17696-1	3	SL004508	TIR domain-containing adapter molecule 2	TIRP	Q86XR7	100302736	TICAM2	Human	RFU	Protein	20	731.6	731.6	0.952604	PASS	0.957	464.7	0.94816	1.001
17697-2	17697-2	3	SL021016	Esterase OVCA2	OVCA2	Q8WZ82	124641	OVCA2	Human	RFU	Protein	20	4073.2	4073.2	0.917635	PASS	1.019	3383.5	0.87575	1.056
17698-15	17698-15	3	SL016498	WW domain-binding protein 2	WBP2	Q969T9	23558	WBP2	Human	RFU	Protein	20	765.8	765.8	0.798207	PASS	0.923	513	0.837672	0.992
17699-43	17699-43	3	SL015589	Protein timeless homolog	TIMELESS	Q9UNS1	8914	TIMELESS	Human	RFU	Protein	20	315.1	315.1	1.13264	PASS	1.086	224.5	1.28089	0.91
17702-53	17702-53	3	SL000606	UDP-glucuronosyltransferase 1-1	UGT 1A1	P22309	54658	UGT1A1	Human	RFU	Protein	20	1517.3	1517.3	1.19341	PASS	1.027	1512.3	1.13988	1.171
17703-40	17703-40	3	SL013724	Geminin	GEMI	O75496	51053	GMNN	Human	RFU	Protein	20	481.4	481.4	1.06575	PASS	0.999	326.3	1.10998	0.97
17706-4	17706-4	3	SL020934	Protein phosphatase 1 regulatory subunit 1A	PPR1A	Q13522	5502	PPP1R1A	Human	RFU	Protein	20	1277.2	1277.2	0.989311	PASS	0.951	814.3	1.03008	0.966
17711-13	17711-13	3	SL020917	Vesicle-associated membrane protein 1	VAMP1	P23763	6843	VAMP1	Human	RFU	Protein	20	866.2	866.2	1.10036	PASS	0.943	648.1	1.11999	0.994
17721-82	17721-82	3	SL004797	Growth arrest-specific protein 7	GAS7	O60861	8522	GAS7	Human	RFU	Protein	20	1195.4	1195.4	1.25199	PASS	0.943	844	1.31783	0.915
17722-5	17722-5	3	SL002795	Peptidyl-prolyl cis-trans isomerase FKBP4	FKBP52 protein	Q02790	2288	FKBP4	Human	RFU	Protein	20	28334.3	28334.3	1.0604	PASS	1.03	24289.1	1.00598	1.029
17724-3	17724-3	3	SL006762	WW domain-containing oxidoreductase	WWOX	Q9NZC7	51741	WWOX	Human	RFU	Protein	20	467.7	467.7	1.03063	PASS	1.003	360.6	1.03245	1.02
17725-37	17725-37	3	SL013885	Harmonin	USH1C	Q9Y6N9	10083	USH1C	Human	RFU	Protein	20	546	546	1.29384	PASS	0.937	350.8	1.39535	0.866
17727-1	17727-1	3	SL005062	Securin	Securin	O95997	9232	PTTG1	Human	RFU	Protein	20	733.5	733.5	1.02875	PASS	0.973	487.1	1.06197	0.956
17728-61	17728-61	3	SL008404	Charged multivesicular body protein 2a	CHM2A	O43633	27243	CHMP2A	Human	RFU	Protein	0.5	4181.9	4181.9	0.760401	PASS	1.042	3919.7	0.741445	1.076
17729-20	17729-20	3	SL014981	Ubiquitin-conjugating enzyme E2 S	UBE2S	Q16763	27338	UBE2S	Human	RFU	Protein	20	738.6	738.6	1.12318	PASS	1.096	650.4	1.12953	1.074
17734-13	17734-13	3	SL010230	Alpha-endosulfine	a-endosulfine	O43768	2029	ENSA	Human	RFU	Protein	20	2836.8	2836.8	0.808896	PASS	1.14	2067.5	0.792845	1.179
17735-130	17735-130	3	SL020978	Gamma-aminobutyric acid receptor-associated protein	GBRAP	O95166	11337	GABARAP	Human	RFU	Protein	0.5	1515	1515	0.715027	PASS	1.043	1263.8	0.714387	0.999
17736-105	17736-105	3	SL020973	Aprataxin	APTX	Q7Z2E3	54840	APTX	Human	RFU	Protein	20	1222.7	1222.7	1.21553	PASS	0.984	749.5	1.23981	0.99
17737-7	17737-7	3	SL011185	Isovaleryl-CoA dehydrogenase, mitochondrial	IVD	P26440	3712	IVD	Human	RFU	Protein	20	6303.9	6303.9	1.34475	PASS	0.946	3512.4	1.40143	0.936
17739-1	17739-1	3	SL008218	Hydroxyacyl-coenzyme A dehydrogenase, mitochondrial	HCDH	Q16836	3033	HADH	Human	RFU	Protein	20	6127	6127	1.00584	PASS	1.085	3873.8	0.999364	1.116
17742-2	17742-2	3	SL008021	Ras-related protein R-Ras	RRAS	P10301	6237	RRAS	Human	RFU	Protein	20	1646.4	1646.4	1.0113	PASS	0.895	1078.8	1.05987	0.899
17744-31	17744-31	3	SL016588	Ras-related protein Rab-11A	RB11A	P62491	8766	RAB11A	Human	RFU	Protein	20	14962.7	14962.7	0.625842	PASS	1.054	10283.5	0.583598	1.111
17746-77	17746-77	3	SL010882	Mitochondrial fission 1 protein	FIS1	Q9Y3D6	51024	FIS1	Human	RFU	Protein	20	2080.3	2080.3	0.844998	PASS	1.082	1519.5	0.870127	1.064
17747-45	17747-45	3	SL007387	TNF receptor-associated factor 1	TRAF1	Q13077	7185	TRAF1	Human	RFU	Protein	20	2651.2	2651.2	1.14414	PASS	0.932	1587.8	1.46378	0.887
17748-21	17748-21	3	SL008994	Quinone oxidoreductase PIG3	QORX	Q53FA7	9540	TP53I3	Human	RFU	Protein	0.5	1815.3	1815.3	0.857811	PASS	1.019	1579.3	0.840923	1.009
17751-68	17751-68	3	SL020925	Beta-crystallin B1	CRBB1	P53674	1414	CRYBB1	Human	RFU	Protein	20	374.9	374.9	0.765102	PASS	0.947	286.9	0.755999	0.987
17752-24	17752-24	3	SL002641	Arginase-2, mitochondrial	Arginase	P78540	384	ARG2	Human	RFU	Protein	20	418.6	418.6	1.10158	PASS	1.04	252.8	1.17386	0.917
17757-86	17757-86	3	SL006798	Calcium-binding protein 39	CAB39	Q9Y376	51719	CAB39	Human	RFU	Protein	0.5	2607.4	2607.4	0.886991	PASS	1.03	2549.6	0.844065	1.053
17758-79	17758-79	3	SL009078	L-xylulose reductase	DCXR	Q7Z4W1	51181	DCXR	Human	RFU	Protein	0.5	1326	1326	1.09677	PASS	0.943	988.3	1.05213	0.928
17760-128	17760-128	3	SL020928	WD repeat-containing protein 5	WDR5	P61964	11091	WDR5	Human	RFU	Protein	20	2175.2	2175.2	1.16402	PASS	0.964	1525.7	1.25062	0.916
17761-2	17761-2	3	SL011310	ADP-sugar pyrophosphatase	NUDT5	Q9UKK9	11164	NUDT5	Human	RFU	Protein	20	2646.9	2646.9	1.47764	PASS	0.995	2100.3	1.57723	0.94
17765-3	17765-3	3	SL020983	Snurportin-1	SPN1	O95149	10073	SNUPN	Human	RFU	Protein	20	1560.2	1560.2	1.05234	PASS	1.034	1457.5	1.02188	1.041
17766-5	17766-5	3	SL004552	Neutrophil cytosol factor 1	NCF-1	P14598	653361	NCF1	Human	RFU	Protein	0.5	570.3	570.3	0.948761	PASS	0.932	1009.9	0.953201	0.892
17769-28	17769-28	3	SL013223	PEST proteolytic signal-containing nuclear protein	PCNP	Q8WW12	57092	PCNP	Human	RFU	Protein	20	5462	5462	0.732741	PASS	1.063	4559.6	0.721647	1.094
17770-42	17770-42	3	SL020938	ER membrane protein complex subunit 8	EMC8	O43402	10328	EMC8	Human	RFU	Protein	20	1789.2	1789.2	1.11888	PASS	1.127	919.2	1.11269	1.15
17771-35	17771-35	3	SL020977	DNA-directed RNA polymerase III subunit RPC9	RPC9	O75575	27297	CRCP	Human	RFU	Protein	20	1487.2	1487.2	1.42794	PASS	0.953	849.9	1.52299	0.917
17772-7	17772-7	3	SL014594	Ubiquitin D	UBD	O15205	10537	UBD	Human	RFU	Protein	20	2786.4	2786.4	0.908184	PASS	0.871	1733.2	0.989172	0.901
17773-26	17773-26	3	SL013253	Gamma-soluble NSF attachment protein	SNAG	Q99747	8774	NAPG	Human	RFU	Protein	20	1996.8	1996.8	1.58476	PASS	0.955	1748.8	1.60708	0.905
17774-38	17774-38	3	SL013063	Small nuclear ribonucleoprotein Sm D3	SMD3	P62318	6634	SNRPD3	Human	RFU	Protein	20	564.5	564.5	1.20594	PASS	0.912	357.2	1.20106	1.008
17775-8	17775-8	3	SL011308	Transgelin-3	TAGL3	Q9UI15	29114	TAGLN3	Human	RFU	Protein	20	1885.2	1885.2	1.24083	PASS	1.036	1504.8	1.32276	0.902
17776-15	17776-15	3	SL020962	Peroxisomal trans-2-enoyl-CoA reductase	PECR	Q9BY49	55825	PECR	Human	RFU	Protein	20	1075.2	1075.2	0.905813	PASS	0.937	812.2	0.914908	0.973
17777-31	17777-31	3	SL020957	Serine dehydratase-like	SDSL	Q96GA7	113675	SDSL	Human	RFU	Protein	20	1333.5	1333.5	1.01926	PASS	1.091	947.7	1.01399	1.077
17781-191	17781-191	3	SL020985	Microtubule-associated proteins 1A/1B light chain 3A	MLP3A	Q9H492	84557	MAP1LC3A	Human	RFU	Protein	20	17980.2	17980.2	0.904555	PASS	1.08	13598.7	0.840577	1.141
17783-9	17783-9	3	SL020955	Cob(I)yrinic acid a,c-diamide adenosyltransferase, mitochondrial	MMAB	Q96EY8	326625	MMAB	Human	RFU	Protein	20	1929.2	1929.2	1.23461	PASS	0.827	1242.2	1.25984	0.849
17785-11	17785-11	3	SL008449	2'-deoxynucleoside 5'-phosphate N-hydrolase 1	RCL	O43598	10591	DNPH1	Human	RFU	Protein	20	1492.4	1492.4	1.33119	PASS	0.933	1009.8	1.33226	0.943
17786-5	17786-5	3	SL020915	Geranylgeranyl pyrophosphate synthase	GGPPS	O95749	9453	GGPS1	Human	RFU	Protein	20	833	833	0.817147	PASS	1.045	470.4	0.830012	1.08
17787-1	17787-1	3	SL005677	Enoyl-CoA hydratase, mitochondrial	Enoyl-CoA hydratase	P30084	1892	ECHS1	Human	RFU	Protein	20	8679	8679	1.60165	PASS	1.016	5768.2	1.59213	0.909
17789-1	17789-1	3	SL008944	Nicotinate-nucleotide pyrophosphorylase [carboxylating]	NADC	Q15274	23475	QPRT	Human	RFU	Protein	20	777.8	777.8	0.969342	PASS	0.922	360.6	0.944276	0.984
17791-25	17791-25	3	SL011188	Hippocalcin-like protein 1	HPCL1	P37235	3241	HPCAL1	Human	RFU	Protein	20	1498.7	1498.7	0.860827	PASS	1.167	957.4	0.901962	1.185
17792-158	17792-158	3	SL020924	Succinate-semialdehyde dehydrogenase, mitochondrial	SSDH	P51649	7915	ALDH5A1	Human	RFU	Protein	0.5	1025.2	1025.2	1.11641	PASS	0.944	763.3	1.03965	1.057
17793-4	17793-4	3	SL020986	GTP-binding protein Di-Ras1	DIRA1	O95057	148252	DIRAS1	Human	RFU	Protein	20	479.6	479.6	0.858575	PASS	0.997	581.8	0.863366	1.034
17794-6	17794-6	3	SL005762	Phosphomannomutase 2	Phosphomannomutase 2	O15305	5373	PMM2	Human	RFU	Protein	20	1151.1	1151.1	2.333	PASS	0.984	941	2.47176	0.801
17795-176	17795-176	3	SL013520	U6 snRNA-associated Sm-like protein LSm1	LSM1	O15116	27257	LSM1	Human	RFU	Protein	20	1238.2	1238.2	0.986849	PASS	0.9	765.1	0.987637	0.961
17797-1	17797-1	3	SL010967	Cullin-1	CUL1	Q13616	8454	CUL1	Human	RFU	Protein	20	2914.1	2914.1	0.88365	PASS	0.991	1926.6	0.959564	1.016
17799-9	17799-9	3	SL005373	6-phosphogluconolactonase	6PGL	O95336	25796	PGLS	Human	RFU	Protein	0.5	2094.2	2094.2	0.882809	PASS	1.038	1998.5	0.80664	1.052
17800-33	17800-33	3	SL006198	SCAN domain-containing protein 1	SCAND1	P57086	51282	SCAND1	Human	RFU	Protein	20	390.2	390.2	1.00957	PASS	1.003	292.5	1.02147	1.015
17802-4	17802-4	3	SL020967	Sialic acid synthase	SIAS	Q9NR45	54187	NANS	Human	RFU	Protein	20	21180.6	21180.6	1.05169	PASS	0.995	16941.9	1.11553	0.827
17804-102	17804-102	3	SL008550	Pyridoxine-5'-phosphate oxidase	PNPO	Q9NVS9	55163	PNPO	Human	RFU	Protein	0.5	1099.5	1099.5	1.34908	PASS	0.94	911.7	1.29735	0.927
17806-6	17806-6	3	SL005369	Syntenin-1	Syntenin 1	O00560	6386	SDCBP	Human	RFU	Protein	20	17161.9	17161.9	1.0421	PASS	0.97	17486.7	0.943859	1.041
17811-78	17811-78	3	SL014570	Sulfotransferase 1C2	ST1C2	O00338	6819	SULT1C2	Human	RFU	Protein	20	1147.8	1147.8	1.36594	PASS	1.018	647.7	1.53593	0.861
17812-2	17812-2	3	SL015125	Protein tyrosine phosphatase type IVA 1	TP4A1	Q93096	7803	PTP4A1	Human	RFU	Protein	20	1418.2	1418.2	1.19811	PASS	1.016	999	1.18927	1.071
17813-21	17813-21	3	SL015053	Valacyclovir hydrolase	BPHL	Q86WA6	670	BPHL	Human	RFU	Protein	20	698	698	0.864932	PASS	0.936	492	0.883768	0.942
17814-8	17814-8	3	SL009020	3'(2'),5'-bisphosphate nucleotidase 1	BPNT1	O95861	10380	BPNT1	Human	RFU	Protein	20	6201.5	6201.5	1.21993	PASS	0.909	5862.6	1.17774	0.969
17816-58	17816-58	3	SL020927	Neurocalcin-delta	NCALD	P61601	83988	NCALD	Human	RFU	Protein	20	1941.6	1941.6	1.22676	PASS	0.853	1688.5	1.22839	0.909
17817-22	17817-22	3	SL021006	DNA damage-inducible transcript 4 protein	DDIT4	Q9NX09	54541	DDIT4	Human	RFU	Protein	20	1374.7	1374.7	1.32873	PASS	0.988	864.5	1.44416	0.88
17818-22	17818-22	3	SL021096	Protein SGT1 homolog	SUGT1	Q9Y2Z0	10910	SUGT1	Human	RFU	Protein	20	31315.5	31315.5	1.04998	PASS	1.029	29229.1	0.996598	1.067
17820-170	17820-170	3	SL020995	Myeloid leukemia factor 1	MLF1	P58340	4291	MLF1	Human	RFU	Protein	0.5	6307.5	6307.5	0.879695	PASS	1	4410.2	0.898581	1.04
17821-20	17821-20	3	SL020911	Glycylpeptide N-tetradecanoyltransferase 2	NMT2	O60551	9397	NMT2	Human	RFU	Protein	20	756.8	756.8	1.15296	PASS	0.977	735.2	1.14876	0.991
17822-57	17822-57	3	SL021020	Ras-related and estrogen-regulated growth inhibitor	RERG	Q96A58	85004	RERG	Human	RFU	Protein	20	1271.6	1271.6	1.33656	PASS	0.933	798.8	1.37708	0.93
17823-40	17823-40	3	SL013062	Small nuclear ribonucleoprotein Sm D2	SMD2	P62316	6633	SNRPD2	Human	RFU	Protein	20	1265.7	1265.7	1.20177	PASS	0.949	1042.2	1.38207	0.819
17827-53	17827-53	3	SL009441	Dynein light chain roadblock-type 2	DLRB2	Q8TF09	83657	DYNLRB2	Human	RFU	Protein	20	1163.8	1163.8	0.907163	PASS	0.851	560.7	0.90259	0.941
17828-3	17828-3	3	SL005106	Protein S100-A14	S100A14	Q9HCY8	57402	S100A14	Human	RFU	Protein	20	825.3	825.3	0.770444	PASS	1.033	532.8	0.793634	1.041
17829-2	17829-2	3	SL015174	Three prime repair exonuclease 2	TREX2	Q9BQ50	11219	TREX2	Human	RFU	Protein	20	469.9	469.9	1.02174	PASS	1.054	293.1	1.05053	1.013
17832-12	17832-12	3	SL021002	Isopentenyl-diphosphate delta-isomerase 2	IDI2	Q9BXS1	91734	IDI2	Human	RFU	Protein	20	401.7	401.7	1.10025	PASS	0.928	339.9	1.12269	0.96
17835-28	17835-28	3	SL020982	Annexin A13	ANX13	P27216	312	ANXA13	Human	RFU	Protein	20	503.4	503.4	1.11052	PASS	1.001	466	1.11767	1.038
17836-17	17836-17	3	SL005108	Protein S100-A16	S100A16	Q96FQ6	140576	S100A16	Human	RFU	Protein	20	2883.2	2883.2	0.911165	PASS	1.031	2060.2	0.922388	1.035
17837-5	17837-5	3	SL020908	Chloride intracellular channel protein 2	CLIC2	O15247	1193	CLIC2	Human	RFU	Protein	20	10312.7	10312.7	0.874818	PASS	1.04	9410.7	0.810135	1.113
17843-30	17843-30	3	SL016522	Phosphopantothenate--cysteine ligase	PPCS	Q9HAB8	79717	PPCS	Human	RFU	Protein	20	9314.6	9314.6	0.716028	PASS	1.103	8338	0.725391	1.125
17849-6	17849-6	3	SL021009	Developmentally-regulated GTP-binding protein 1	DRG1	Q9Y295	4733	DRG1	Human	RFU	Protein	20	680.2	680.2	1.44508	PASS	0.96	668.4	1.33216	1.047
17850-42	17850-42	3	SL013717	Krueppel-like factor 4	KLF4	O43474	9314	KLF4	Human	RFU	Protein	20	394.1	394.1	0.927294	PASS	1.031	379.3	0.944405	1.06
17852-5	17852-5	3	SL011319	Protein phosphatase methylesterase 1	PPME1	Q9Y570	51400	PPME1	Human	RFU	Protein	20	16772.2	16772.2	1.22038	PASS	1.029	14731.6	1.17501	1.037
17854-33	17854-33	3	SL020920	N-alpha-acetyltransferase 10	NAA10	P41227	8260	NAA10	Human	RFU	Protein	20	2843.4	2843.4	1.00573	PASS	0.986	2513.2	1.01153	0.985
17855-28	17855-28	3	SL005549	Regulator of G-protein signaling 4	RGS4	P49798	5999	RGS4	Human	RFU	Protein	20	736.5	736.5	1.02863	PASS	0.952	472.4	1.05004	0.981
17856-23	17856-23	3	SL020966	5'(3')-deoxyribonucleotidase, mitochondrial	NT5M	Q9NPB1	56953	NT5M	Human	RFU	Protein	20	624.6	624.6	0.926706	PASS	0.882	408.1	0.892924	0.97
17857-6	17857-6	3	SL020990	Long-chain specific acyl-CoA dehydrogenase, mitochondrial	ACADL	P28330	33	ACADL	Human	RFU	Protein	20	420.7	420.7	1.00119	PASS	1.009	283	1.0251	0.972
18156-7	18156-7	3	SL019804	Ubiquitin-like-conjugating enzyme ATG3	ATG3	Q9NT62	64422	ATG3	Human	RFU	Protein	20	732.8	732.8	0.834244	PASS	0.963	424.9	0.874776	1.022
18158-45	18158-45	3	SL003715	Caspase-8	Caspase-8	Q14790	841	CASP8	Human	RFU	Protein	20	795.8	795.8	1.01674	PASS	0.906	493.3	1.11176	0.905
18160-2	18160-2	3	SL011012	Protein-L-isoaspartate(D-aspartate) O-methyltransferase	PIMT	P22061	5110	PCMT1	Human	RFU	Protein	20	707.9	707.9	0.787168	PASS	1.011	580.8	0.820849	1.03
18162-167	18162-167	3	SL004504	Interleukin-1 receptor-associated kinase 4	IRAK4	Q9NWZ3	51135	IRAK4	Human	RFU	Protein	20	563.1	563.1	1.09107	PASS	1.005	499.6	1.06891	1.065
18165-181	18165-181	3	SL008564	Ubiquitin-conjugating enzyme E2 variant 2	UB2V2	Q15819	7336	UBE2V2	Human	RFU	Protein	20	4464.1	4464.1	0.951083	PASS	1.034	3689.7	0.943346	1.03
18170-46	18170-46	3	SL014772	Pyrroline-5-carboxylate reductase 1, mitochondrial	P5CR1	P32322	5831	PYCR1	Human	RFU	Protein	20	545.3	545.3	0.957002	PASS	0.944	359.9	0.968733	1.026
18171-25	18171-25	3	SL003326	C-X-C motif chemokine 11	I-TAC	O14625	6373	CXCL11	Human	RFU	Protein	20	276.8	276.8	0.898701	PASS	1.012	205.2	0.946972	1.02
18172-71	18172-71	3	SL021360	Histone chaperone ASF1A	ASF1A	Q9Y294	25842	ASF1A	Human	RFU	Protein	20	1127.2	1127.2	0.931878	PASS	1.059	804.5	1.05247	0.911
18173-11	18173-11	3	SL021347	Aflatoxin B1 aldehyde reductase member 3	ARK73	O95154	22977	AKR7A3	Human	RFU	Protein	20	1510.2	1510.2	0.977982	PASS	0.964	1218.8	0.966466	1.028
18174-79	18174-79	3	SL008888	Programmed cell death 6-interacting protein	PDC6I	Q8WUM4	10015	PDCD6IP	Human	RFU	Protein	0.5	1647.4	1647.4	1.06946	PASS	0.93	1689.2	0.973066	1.007
18175-65	18175-65	3	SL008286	Synaptic vesicle membrane protein VAT-1 homolog	VAT1	Q99536	10493	VAT1	Human	RFU	Protein	0.5	8328.7	8328.7	0.835477	PASS	1.019	8574.1	0.811962	1.051
18178-13	18178-13	3	SL011197	Serine--tRNA ligase, cytoplasmic	SYSC	P49591	6301	SARS1	Human	RFU	Protein	0.5	1546.8	1546.8	0.906682	PASS	0.991	1318.5	0.888455	1.015
18179-56	18179-56	3	SL011200	Spermine synthase	SPSY	P52788	6611	SMS	Human	RFU	Protein	20	1086.7	1086.7	1.01182	PASS	1.086	757.2	1.07413	1.09
18180-58	18180-58	3	SL020948	Reticulon-4-interacting protein 1, mitochondrial	RT4I1	Q8WWV3	84816	RTN4IP1	Human	RFU	Protein	20	784.5	784.5	0.862846	PASS	0.993	552.5	0.832272	1.102
18181-2	18181-2	3	SL021024	Protein TSSC4	TSSC4	Q9Y5U2	10078	TSSC4	Human	RFU	Protein	20	4010.1	4010.1	0.91605	PASS	0.974	964.5	0.876256	1.041
18182-24	18182-24	3	SL014784	Phosphoenolpyruvate carboxykinase, cytosolic [GTP]	PCKGC	P35558	5105	PCK1	Human	RFU	Protein	20	2676.8	2676.8	1.41502	PASS	0.902	1633.5	1.58851	0.856
18183-3	18183-3	3	SL020981	Low density lipoprotein receptor adapter protein 1	ARH	Q5SW96	26119	LDLRAP1	Human	RFU	Protein	20	20057.8	20057.8	1.17826	PASS	0.842	18919.3	1.10449	0.938
18184-28	18184-28	3	SL007258	GMP synthase [glutamine-hydrolyzing]	GUAA	P49915	8833	GMPS	Human	RFU	Protein	20	3598.8	3598.8	1.56015	PASS	1.025	4427.6	1.40375	1.128
18185-118	18185-118	3	SL008853	Fructose-bisphosphate aldolase B	ALDOB	P05062	229	ALDOB	Human	RFU	Protein	0.5	3172.7	3172.7	0.99212	PASS	1.034	2557.8	0.911015	1.082
18186-15	18186-15	3	SL013024	Threonine--tRNA ligase, cytoplasmic	SYTC	P26639	6897	TARS1	Human	RFU	Protein	20	21072.6	21072.6	1.54225	PASS	1.079	19102.3	1.43723	1.15
18187-16	18187-16	3	SL020921	Aspartoacylase	ACY2	P45381	443	ASPA	Human	RFU	Protein	20	1282.4	1282.4	1.38548	PASS	1.04	731.6	1.47014	1.059
18188-12	18188-12	3	SL008715	Glycine amidinotransferase, mitochondrial	GATM	P50440	2628	GATM	Human	RFU	Protein	20	4419.4	4419.4	1.16007	PASS	0.952	2842.6	1.13973	1.04
18189-12	18189-12	3	SL008712	Vacuolar protein-sorting-associated protein 25	VPS25	Q9BRG1	84313	VPS25	Human	RFU	Protein	20	1799.3	1799.3	0.779424	PASS	0.949	1919.3	0.790623	1.011
18190-15	18190-15	3	SL007302	Caspase recruitment domain-containing protein 18	ICBR	P57730	59082	CARD18	Human	RFU	Protein	20	1664	1664	1.14782	PASS	0.93	898	1.28266	0.911
18191-23	18191-23	3	SL013039	Ran-specific GTPase-activating protein	RANG	P43487	5902	RANBP1	Human	RFU	Protein	20	3326	3326	1.25127	PASS	1.033	2721.1	1.30314	1.058
18193-165	18193-165	3	SL015541	Mortality factor 4-like protein 1	MO4L1	Q9UBU8	10933	MORF4L1	Human	RFU	Protein	20	490.4	490.4	1.05394	PASS	0.805	400.1	1.05964	0.818
18194-18	18194-18	3	SL020932	Fatty acid-binding protein 9	FABP9	Q0Z7S8	646480	FABP9	Human	RFU	Protein	20	2458	2458	1.68529	PASS	0.863	1349.7	1.7981	0.882
18196-8	18196-8	3	SL004742	Afamin	Afamin	P43652	173	AFM	Human	RFU	Protein	0.005	12534.1	12534.1	0.785556	PASS	0.86	10499.7	0.754335	1.077
18197-97	18197-97	3	SL008050	Creatine kinase S-type, mitochondrial	KCRS	P17540	1160	CKMT2	Human	RFU	Protein	20	1039.2	1039.2	1.04547	PASS	0.938	756.7	1.13985	0.983
18198-51	18198-51	3	SL018342	Hemoglobin subunit theta-1	HBAT	P09105	3049	HBQ1	Human	RFU	Protein	20	315.9	315.9	0.910375	PASS	1.014	220.9	0.968721	1.046
18202-22	18202-22	3	SL014706	Leukocyte antigen CD37	CD37	P11049	951	CD37	Human	RFU	Protein	20	1385.4	1385.4	1.06536	PASS	0.894	809	1.14695	0.926
18203-9	18203-9	3	SL020916	Gamma-crystallin C	CRGC	P07315	1420	CRYGC	Human	RFU	Protein	20	2961.4	2961.4	1.19176	PASS	0.945	796.6	1.20938	1.042
18205-123	18205-123	3	SL011949	Melanoma-associated antigen 6	MAGE-6	P43360	4105	MAGEA6	Human	RFU	Protein	20	604.9	604.9	1.11134	PASS	0.932	389.8	1.17891	0.971
18206-18	18206-18	3	SL020944	Alcohol dehydrogenase 6	ADH6	P28332	130	ADH6	Human	RFU	Protein	0.5	3445.9	3445.9	0.604417	PASS	0.98	3354.1	0.572685	1.054
18207-6	18207-6	3	SL008779	Charged multivesicular body protein 1b	CHM1B	Q7LBR1	57132	CHMP1B	Human	RFU	Protein	20	10371.8	10371.8	0.987038	PASS	1.045	8681	0.944385	1.117
18208-3	18208-3	3	SL007052	G2/mitotic-specific cyclin-B2	CCNB2	O95067	9133	CCNB2	Human	RFU	Protein	20	2771.1	2771.1	1.01681	PASS	0.886	1670.7	1.12131	0.918
18210-12	18210-12	3	SL021094	Spindlin-1	SPIN1	Q9Y657	10927	SPIN1	Human	RFU	Protein	20	475.6	475.6	1.30444	PASS	0.9	283.1	1.3935	0.88
18212-43	18212-43	3	SL005474	Glutathione S-transferase Mu 5	GSTM5-5	P46439	2949	GSTM5	Human	RFU	Protein	20	1528.7	1528.7	1.27604	PASS	1.109	956.4	1.57614	0.876
18214-2	18214-2	3	SL010920	Glutamate--cysteine ligase regulatory subunit	GSH0	P48507	2730	GCLM	Human	RFU	Protein	0.5	2241	2241	0.9198	PASS	0.903	2291.6	0.870426	0.9
18215-5	18215-5	3	SL021098	Probable tRNA(His) guanylyltransferase	THG1	Q9NWX6	54974	THG1L	Human	RFU	Protein	20	4387.7	4387.7	1.16034	PASS	0.966	3606.6	1.14144	0.994
18216-22	18216-22	3	SL007423	Interleukin-11 receptor subunit alpha	IL-11 RA	Q14626	3590	IL11RA	Human	RFU	Protein	20	878.2	878.2	0.775795	PASS	1.013	737.2	0.760281	1.094
18218-48	18218-48	3	SL010856	CB1 cannabinoid receptor-interacting protein 1	CB032	Q96F85	25927	CNRIP1	Human	RFU	Protein	20	5516.4	5516.4	1.21394	PASS	0.866	4465.4	1.21178	0.897
18222-34	18222-34	3	SL015535	Endophilin-B2	SHLB2	Q9NR46	56904	SH3GLB2	Human	RFU	Protein	20	3825.4	3825.4	1.09363	PASS	1.062	4315.6	1.07067	1.166
18224-11	18224-11	3	SL007683	Charged multivesicular body protein 1a	CHM1A	Q9HD42	5119	CHMP1A	Human	RFU	Protein	20	42799.2	42799.2	0.888151	PASS	1.118	33982.8	0.850659	1.104
18225-13	18225-13	3	SL008769	Heme-binding protein 1	HEBP1	Q9NRV9	50865	HEBP1	Human	RFU	Protein	20	29664.7	29664.7	0.725297	PASS	1.085	25057.9	0.642659	1.179
18226-148	18226-148	3	SL005676	Cytochrome c oxidase subunit 5A, mitochondrial	COX5A	P20674	9377	COX5A	Human	RFU	Protein	20	2117.5	2117.5	0.999434	PASS	0.999	1418.1	1.00142	1.052
18227-3	18227-3	3	SL014654	Cyclin-dependent kinase 2-associated protein 2	CDKA2	O75956	10263	CDK2AP2	Human	RFU	Protein	20	305.9	305.9	0.91368	PASS	1.017	204.8	0.95059	1.009
18228-30	18228-30	3	SL021013	Nucleolar protein 16	NOP16	Q9Y3C1	51491	NOP16	Human	RFU	Protein	20	821	821	0.693822	PASS	0.984	605.5	0.727901	0.993
18233-10	18233-10	3	SL000281	Aspartate aminotransferase, mitochondrial	GOT2	P00505	2806	GOT2	Human	RFU	Protein	20	9745.1	9745.1	0.916841	PASS	1.02	8074.2	0.887427	1.055
18235-16	18235-16	3	SL020904	Glycerol-3-phosphate phosphatase	PGP	A6NDG6	283871	PGP	Human	RFU	Protein	20	1375.9	1375.9	1.74562	PASS	0.839	1476.8	1.67793	0.848
18236-3	18236-3	3	SL016463	Galectin-related protein	LEGL	Q3ZCW2	29094	LGALSL	Human	RFU	Protein	20	14139.9	14139.9	0.988652	PASS	1.007	12042.6	1.05783	0.924
18237-29	18237-29	3	SL021014	Nuclear receptor-interacting protein 3	NRIP3	Q9NQ35	56675	NRIP3	Human	RFU	Protein	20	641.3	641.3	1.06281	PASS	0.928	374.9	1.08054	0.923
18240-6	18240-6	3	SL020923	Olfactory marker protein	OMP	P47874	4975	OMP	Human	RFU	Protein	20	859.2	859.2	1.26988	PASS	0.966	485.7	1.38469	0.86
18242-8	18242-8	3	SL004276	Sperm surface protein Sp17	Sperm protein 17	Q15506	53340	SPA17	Human	RFU	Protein	20	1415.2	1415.2	1.2722	PASS	1.026	1092.5	1.30133	1.001
18243-9	18243-9	3	SL007871	UMP-CMP kinase	Cytidylate kinase	P30085	51727	CMPK1	Human	RFU	Protein	20	2309.8	2309.8	0.7659	PASS	1.075	1650.5	0.771167	1.133
18244-1	18244-1	3	SL008375	Annexin A7	ANXA7	P20073	310	ANXA7	Human	RFU	Protein	20	47258.3	47258.3	1.09724	PASS	1.1	44393.5	1.0129	1.154
18253-8	18253-8	3	SL008174	Single-stranded DNA-binding protein, mitochondrial	SSB	Q04837	6742	SSBP1	Human	RFU	Protein	20	1392.4	1392.4	0.876771	PASS	1.053	927.8	0.830688	1.135
18255-6	18255-6	3	SL008326	NADH-cytochrome b5 reductase 1	NB5R1	Q9UHQ9	51706	CYB5R1	Human	RFU	Protein	20	1426.5	1426.5	0.948786	PASS	1.005	1102.8	1.01372	0.998
18257-64	18257-64	3	SL013012	Signal recognition particle 19 kDa protein	SRP19	P09132	6728	SRP19	Human	RFU	Protein	20	10453.1	10453.1	1.07968	PASS	1.171	6040.3	1.06548	1.107
18259-15	18259-15	3	SL020979	Homeobox protein MOX-2	MEOX2	P50222	4223	MEOX2	Human	RFU	Protein	20	1386	1386	1.31374	PASS	1.012	877	1.39367	1.004
18261-34	18261-34	3	SL020999	Protein NATD1	NATD1	Q8N6N6	256302	NATD1	Human	RFU	Protein	20	453.6	453.6	0.747528	PASS	0.966	259.4	0.749133	1.007
18264-12	18264-12	3	SL006619	Coiled-coil domain-containing protein 25	CCD25	Q86WR0	55246	CCDC25	Human	RFU	Protein	20	1406.1	1406.1	1.16815	PASS	0.971	1036	1.20159	0.976
18265-18	18265-18	3	SL015067	Zinc finger protein 34	ZNF34	Q8IZ26	80778	ZNF34	Human	RFU	Protein	20	868	868	1.23929	PASS	0.96	526	1.29688	0.858
18267-74	18267-74	3	SL020939	Caspase recruitment domain-containing protein 17	CAR17	Q5XLA6	440068	CARD17	Human	RFU	Protein	20	694.8	694.8	1.14465	PASS	1.046	496.3	1.17903	0.962
18268-5	18268-5	3	SL020996	G antigen 2A	GAG2A	Q6NT46	729447	GAGE2A	Human	RFU	Protein	20	656	656	1.12521	PASS	0.971	466.4	1.11281	0.998
[truncated: 4,487 more rows]

## Sheet: Sample Sheet
SampleID	Patient ID	VAX	Year.x	PI.code.x	Race.x	Age.x	VisitDate.x	Sex.x	Ethnicity.x	Aggregate_15.x	PASC	Date.of.COVID.vax.1	Date.of.COVID.vax.2	Date.of.COVID.Booster	First COVID infection to VisitDate	Vaccine1Date.to.VisitDate	Vaccine2Date.to.VisitDate	VaccineboosterDate.to.VisitDate	COVp.to.Visit	VisitDate.1
EXID40000007883458	116521	Pfizer	21	1	White	49	2021-07-29	Male	Not Hispanic or Latino	COVID-19-Cohort 3	CC	2021-03-07	2021-03-20		220	144	131	44406	After200d	2021-07-29
EXID40000007882630	173385	Moderna	21	10	White	35	2021-02-03	Female	Not Hispanic or Latino	COVID-19-Cohort 3	LC	2021-01-08	2021-02-05	no record of booster in Epic	319	26	-2	#VALUE!	After200d	2021-02-03
EXID40000007884830	277045	none listed in Epic	20	103	Unknown or not reported	46	2020-04-21	Male	Hispanic or Latino	COVID-19-Cohort 1,COVID-19-Cohort 3	CC				20	43942	43942	43942	Less100d	2020-04-21
EXID40000007885165	277045	none listed in Epic	20	104	Unknown or not reported	46	2020-09-16	Male	Hispanic or Latino	COVID-19-Cohort 1,COVID-19-Cohort 3	CC				168	44090	44090	44090	Bet100_200d	2020-09-16
EXID40000007884807	277045	none listed in Epic	20	105	Unknown or not reported	46	2020-07-22	Male	Hispanic or Latino	COVID-19-Cohort 1,COVID-19-Cohort 3	CC				112	44034	44034	44034	Bet100_200d	2020-07-22
EXID40000007885171	277045	none listed in Epic	20	106	Unknown or not reported	46	2020-08-19	Male	Hispanic or Latino	COVID-19-Cohort 1,COVID-19-Cohort 3	CC				140	44062	44062	44062	Bet100_200d	2020-08-19
EXID40000007885179	627934	Moderna	20	107	White	53	2020-04-22	Male	Not Hispanic or Latino	COVID-19-Cohort 1,COVID-19-Cohort 3	LC	2021-01-11	2021-02-21		28	-264	-305	43943	Less100d	2020-04-22
EXID40000007884818	627934	Moderna	20	108	White	53	2020-09-09	Male	Not Hispanic or Latino	COVID-19-Cohort 1,COVID-19-Cohort 3	LC	2021-01-11	2021-02-21		168	-124	-165	44083	Bet100_200d	2020-09-09
EXID40000007884838	627934	Moderna	20	109	White	53	2020-10-14	Male	Not Hispanic or Latino	COVID-19-Cohort 1,COVID-19-Cohort 3	LC	2021-01-11	2021-02-21		203	-89	-130	44118	After200d	2020-10-14
EXID40000007883143	173385	Moderna	21	11	White	35	2021-02-11	Female	Not Hispanic or Latino	COVID-19-Cohort 3	LC	2021-01-08	2021-02-05	no record of booster in Epic	327	34	6	#VALUE!	After200d	2021-02-11
EXID40000007884841	627934	Moderna	20	110	White	53	2020-07-09	Male	Not Hispanic or Latino	COVID-19-Cohort 1,COVID-19-Cohort 3	LC	2021-01-11	2021-02-21		106	-186	-227	44021	Bet100_200d	2020-07-09
EXID40000007885175	627934	Moderna	20	111	White	53	2020-08-12	Male	Not Hispanic or Latino	COVID-19-Cohort 1,COVID-19-Cohort 3	LC	2021-01-11	2021-02-21		140	-152	-193	44055	Bet100_200d	2020-08-12
EXID40000007884842	627934	Moderna	21	112	White	53	2021-03-26	Male	Not Hispanic or Latino	COVID-19-Cohort 1,COVID-19-Cohort 3	LC	2021-01-11	2021-02-21		366	74	33	44281	After200d	2021-03-26
EXID40000007885180	635870	none listed in Epic	20	113	White	46	2020-07-27	Female	Not Hispanic or Latino	COVID-19-Cohort 3	LC				108	44039	44039	44039	Bet100_200d	2020-07-27
EXID40000007885160	635870	none listed in Epic	20	114	White	46	2020-12-04	Female	Not Hispanic or Latino	COVID-19-Cohort 3	LC				238	44169	44169	44169	After200d	2020-12-04
EXID40000007883109	173385	Moderna	21	12	White	35	2021-03-03	Female	Not Hispanic or Latino	COVID-19-Cohort 3	LC	2021-01-08	2021-02-05	no record of booster in Epic	347	54	26	#VALUE!	After200d	2021-03-03
EXID40000007883102	217829	Pfizer	20	13	White	52	2020-11-17	Female	Not Hispanic or Latino	COVID-19-Cohort 2,COVID-19-Cohort 3	LC	2021-03-25	2021-04-15	2021-08-22	174	-128	-149	-278	Bet100_200d	2020-11-17
EXID40000007883138	217829	Pfizer	20	14	White	52	2020-12-28	Female	Not Hispanic or Latino	COVID-19-Cohort 2,COVID-19-Cohort 3	LC	2021-03-25	2021-04-15	2021-08-22	215	-87	-108	-237	After200d	2020-12-28
EXID40000007882645	217829	Pfizer	21	15	White	52	2021-04-13	Female	Not Hispanic or Latino	COVID-19-Cohort 2,COVID-19-Cohort 3	LC	2021-03-25	2021-04-15	2021-08-22	321	19	-2	-131	After200d	2021-04-13
EXID40000007883111	217829	Pfizer	21	16	White	52	2021-04-01	Female	Not Hispanic or Latino	COVID-19-Cohort 2,COVID-19-Cohort 3	LC	2021-03-25	2021-04-15	2021-08-22	309	7	-14	-143	After200d	2021-04-01
EXID40000007883103	217829	Pfizer	21	17	White	52	2021-04-23	Female	Not Hispanic or Latino	COVID-19-Cohort 2,COVID-19-Cohort 3	LC	2021-03-25	2021-04-15	2021-08-22	331	29	8	-121	After200d	2021-04-23
EXID40000007883113	217829	Pfizer	21	18	White	52	2021-05-06	Female	Not Hispanic or Latino	COVID-19-Cohort 2,COVID-19-Cohort 3	LC	2021-03-25	2021-04-15	2021-08-22	344	42	21	-108	After200d	2021-05-06
EXID40000007883125	217829	Pfizer	20	19	White	52	2020-08-25	Female	Not Hispanic or Latino	COVID-19-Cohort 2,COVID-19-Cohort 3	LC	2021-03-25	2021-04-15	2021-08-22	90	-212	-233	-362	Less100d	2020-08-25
EXID40000007883110	116521	Pfizer	21	2	White	49	2021-04-02	Male	Not Hispanic or Latino	COVID-19-Cohort 3	CC	2021-03-07	2021-03-20		102	26	13	44288	Bet100_200d	2021-04-02
EXID40000007882622	217829	Pfizer	21	20	White	52	2021-02-16	Female	Not Hispanic or Latino	COVID-19-Cohort 2,COVID-19-Cohort 3	LC	2021-03-25	2021-04-15	2021-08-22	265	-37	-58	-187	After200d	2021-02-16
EXID40000007882623	227438	Moderna	21	21	White	59	2021-01-07	Female	Not Hispanic or Latino	COVID-19-Cohort 3	LC	2021-01-08	2021-02-05	no record of booster in Epic	35	-1	-29	#VALUE!	Less100d	2021-01-07
EXID40000007883134	227438	Moderna	21	22	White	59	2021-07-07	Female	Not Hispanic or Latino	COVID-19-Cohort 3	LC	2021-01-08	2021-02-05	no record of booster in Epic	216	180	152	#VALUE!	After200d	2021-07-07
EXID40000007882647	227438	Moderna	21	23	White	59	2021-04-07	Female	Not Hispanic or Latino	COVID-19-Cohort 3	LC	2021-01-08	2021-02-05	no record of booster in Epic	125	89	61	#VALUE!	Bet100_200d	2021-04-07
EXID40000007883148	227438	Moderna	21	24	White	59	2021-11-12	Female	Not Hispanic or Latino	COVID-19-Cohort 3	LC	2021-01-08	2021-02-05	no record of booster in Epic	344	308	280	#VALUE!	After200d	2021-11-12
EXID40000007882648	227438	Moderna	21	25	White	59	2021-11-24	Female	Not Hispanic or Latino	COVID-19-Cohort 3	LC	2021-01-08	2021-02-05	no record of booster in Epic	356	320	292	#VALUE!	After200d	2021-11-24
EXID40000007883104	227438	Moderna	21	26	White	59	2021-03-05	Female	Not Hispanic or Latino	COVID-19-Cohort 3	LC	2021-01-08	2021-02-05	no record of booster in Epic	92	56	28	#VALUE!	Less100d	2021-03-05
EXID40000007883139	243818	Pfizer	21	27	White	61	2021-03-18	Female	Not Hispanic or Latino	COVID-19-Cohort 2,COVID-19-Cohort 3	LC	2020-12-17	2021-01-17		336	91	60	44273	After200d	2021-03-18
EXID40000007883149	243818	Pfizer	20	28	White	61	2020-05-18	Female	Not Hispanic or Latino	COVID-19-Cohort 2,COVID-19-Cohort 3	LC	2020-12-17	2021-01-17		32	-213	-244	43969	Less100d	2020-05-18
EXID40000007883454	251227	Moderna	20	29	White	36	2020-11-06	Female	Not Hispanic or Latino	COVID-19-Cohort 3	LC	2021-01-12	2021-02-11	no record of booster in Epic	201	-67	-97	#VALUE!	After200d	2020-11-06
EXID40000007882649	165381	Pfizer	20	3	White	67	2020-12-30	Male	Not Hispanic or Latino	COVID-19-Cohort 3	LC	2021-01-21	2021-02-11	2021-11-02	212	-22	-43	-307	After200d	2020-12-30
EXID40000007883121	251227	Moderna	20	30	White	36	2020-08-06	Female	Not Hispanic or Latino	COVID-19-Cohort 3	LC	2021-01-12	2021-02-11	no record of booster in Epic	109	-159	-189	#VALUE!	Bet100_200d	2020-08-06
EXID40000007882644	251227	Moderna	20	31	White	36	2020-05-04	Female	Not Hispanic or Latino	COVID-19-Cohort 3	LC	2021-01-12	2021-02-11	no record of booster in Epic	15	-253	-283	#VALUE!	Less100d	2020-05-04
EXID40000007883131	261527	Moderna	20	32	White	56	2020-07-09	Female	Not Hispanic or Latino	COVID-19-Cohort 2,COVID-19-Cohort 3	LC	2021-06-19	2021-07-17		94	-345	-373	44021	Less100d	2020-07-09
EXID40000007882632	261527	Moderna	20	33	White	56	2020-08-07	Female	Not Hispanic or Latino	COVID-19-Cohort 2,COVID-19-Cohort 3	LC	2021-06-19	2021-07-17		123	-316	-344	44050	Bet100_200d	2020-08-07
EXID40000007882638	310418	Moderna	21	34	White	40	2021-01-26	Female	Not Hispanic or Latino	COVID-19-Cohort 3	CC	2021-01-05	2021-02-02	2021-11-19	279	21	-7	-297	After200d	2021-01-26
EXID40000007883128	310418	Moderna	20	35	White	40	2020-09-18	Female	Not Hispanic or Latino	COVID-19-Cohort 3	CC	2021-01-05	2021-02-02	2021-11-19	149	-109	-137	-427	Bet100_200d	2020-09-18
EXID40000007882643	310418	Moderna	20	36	White	40	2020-08-14	Female	Not Hispanic or Latino	COVID-19-Cohort 3	CC	2021-01-05	2021-02-02	2021-11-19	114	-144	-172	-462	Bet100_200d	2020-08-14
EXID40000007883129	315570	none listed in Epic	20	37	Black or African American	39	2020-05-06	Male	Not Hispanic or Latino	COVID-19-Cohort 2,COVID-19-Cohort 3	CC				15	43957	43957	43957	Less100d	2020-05-06
EXID40000007883452	440795	Pfizer	20	38	White	NA	2020-09-28	Female	Not Hispanic or Latino	COVID-19-Cohort 3	LC	2021-04-07	2021-04-20		182	-191	-204	44102	Bet100_200d	2020-09-28
EXID40000007883127	440795	Pfizer	20	39	White	NA	2020-07-09	Female	Not Hispanic or Latino	COVID-19-Cohort 3	LC	2021-04-07	2021-04-20		101	-272	-285	44021	Bet100_200d	2020-07-09
EXID40000007883142	165381	Pfizer	21	4	White	67	2021-01-29	Male	Not Hispanic or Latino	COVID-19-Cohort 3	LC	2021-01-21	2021-02-11	2021-11-02	242	8	-13	-277	After200d	2021-01-29
EXID40000007883112	440795	Pfizer	20	40	White	NA	2020-08-11	Female	Not Hispanic or Latino	COVID-19-Cohort 3	LC	2021-04-07	2021-04-20		134	-239	-252	44054	Bet100_200d	2020-08-11
EXID40000007883455	440795	Pfizer	21	41	White	NA	2021-01-08	Female	Not Hispanic or Latino	COVID-19-Cohort 3	LC	2021-04-07	2021-04-20		284	-89	-102	44204	After200d	2021-01-08
EXID40000007882631	450560	none listed in Epic	20	42	Asian	36	2020-11-02	Female	Not Hispanic or Latino	COVID-19-Cohort 3	CC				223	44137	44137	44137	After200d	2020-11-02
EXID40000007883451	485912	Moderna	20	43	White	27	2020-09-22	Female	Not Hispanic or Latino	COVID-19-Cohort 3	LC	2020-12-31	2021-01-24	no record of booster in Epic	161	-100	-124	#VALUE!	Bet100_200d	2020-09-22
EXID40000007883457	485912	Moderna	20	44	White	27	2020-08-03	Female	Not Hispanic or Latino	COVID-19-Cohort 3	LC	2020-12-31	2021-01-24	no record of booster in Epic	111	-150	-174	#VALUE!	Bet100_200d	2020-08-03
EXID40000007883136	485912	Moderna	20	45	White	27	2020-12-07	Female	Not Hispanic or Latino	COVID-19-Cohort 3	LC	2020-12-31	2021-01-24	no record of booster in Epic	237	-24	-48	#VALUE!	After200d	2020-12-07
EXID40000007882650	524853	Pfizer	21	46	White	27	2021-01-21	Female	Not Hispanic or Latino	COVID-19-Cohort 2,COVID-19-Cohort 3	CC	2021-04-01	2021-04-22		12	-70	-91	44217	Less100d	2021-01-21
EXID40000007883105	524853	Pfizer	21	47	White	27	2021-05-18	Female	Not Hispanic or Latino	COVID-19-Cohort 2,COVID-19-Cohort 3	CC	2021-04-01	2021-04-22		129	47	26	44334	Bet100_200d	2021-05-18
EXID40000007883117	548367	Moderna	20	48	White	68	2020-08-17	Female	Not Hispanic or Latino	COVID-19-Cohort 3	LC	2021-03-22	2021-04-20		151	-217	-246	44060	Bet100_200d	2020-08-17
EXID40000007882635	548367	Moderna	20	49	White	68	2020-12-10	Female	Not Hispanic or Latino	COVID-19-Cohort 3	LC	2021-03-22	2021-04-20		266	-102	-131	44175	After200d	2020-12-10
EXID40000007883122	165381	Pfizer	21	5	White	67	2021-04-23	Male	Not Hispanic or Latino	COVID-19-Cohort 3	LC	2021-01-21	2021-02-11	2021-11-02	326	92	71	-193	After200d	2021-04-23
EXID40000007883126	578305	Pfizer	20	50	White	53	2020-07-01	Male	Not Hispanic or Latino	COVID-19-Cohort 2,COVID-19-Cohort 3	LC	2021-01-29	2021-02-19	2021-08-25	100	-212	-233	-420	Bet100_200d	2020-07-01
EXID40000007883133	578305	Pfizer	20	51	White	53	2020-09-02	Male	Not Hispanic or Latino	COVID-19-Cohort 2,COVID-19-Cohort 3	LC	2021-01-29	2021-02-19	2021-08-25	163	-149	-170	-357	Bet100_200d	2020-09-02
EXID40000007882619	578305	Pfizer	20	52	White	53	2020-12-15	Male	Not Hispanic or Latino	COVID-19-Cohort 2,COVID-19-Cohort 3	LC	2021-01-29	2021-02-19	2021-08-25	267	-45	-66	-253	After200d	2020-12-15
EXID40000007883114	588063	none listed in Epic	20	53	White	60	2020-11-24	Female	Not Hispanic or Latino	COVID-19-Cohort 2,COVID-19-Cohort 3	LC	2021-01-04	2021-02-01	2021-09-27	251	-41	-69	-307	After200d	2020-11-24
EXID40000007882615	588063	none listed in Epic	20	54	White	60	2020-09-15	Female	Not Hispanic or Latino	COVID-19-Cohort 2,COVID-19-Cohort 3	LC	2021-01-04	2021-02-01	2021-09-27	181	-111	-139	-377	Bet100_200d	2020-09-15
EXID40000007882639	588063	none listed in Epic	21	55	White	60	2021-02-26	Female	Not Hispanic or Latino	COVID-19-Cohort 2,COVID-19-Cohort 3	LC	2021-01-04	2021-02-01	2021-09-27	345	53	25	-213	After200d	2021-02-26
EXID40000007883140	592571	Pfizer	20	56	White	33	2020-11-25	Female	Not Hispanic or Latino	COVID-19-Cohort 3	LC	2020-12-18	2021-01-08	2021-10-07	221	-23	-44	-316	After200d	2020-11-25
EXID40000007883145	592571	Pfizer	20	57	White	33	2020-08-07	Female	Not Hispanic or Latino	COVID-19-Cohort 3	LC	2020-12-18	2021-01-08	2021-10-07	111	-133	-154	-426	Bet100_200d	2020-08-07
EXID40000007882626	592571	Pfizer	21	58	White	33	2021-04-22	Female	Not Hispanic or Latino	COVID-19-Cohort 3	LC	2020-12-18	2021-01-08	2021-10-07	369	125	104	-168	After200d	2021-04-22
EXID40000007882618	592571	Pfizer	20	59	White	33	2020-04-28	Female	Not Hispanic or Latino	COVID-19-Cohort 3	LC	2020-12-18	2021-01-08	2021-10-07	10	-234	-255	-527	Less100d	2020-04-28
EXID40000007883456	165381	Pfizer	21	6	White	67	2021-02-10	Male	Not Hispanic or Latino	COVID-19-Cohort 3	LC	2021-01-21	2021-02-11	2021-11-02	254	20	-1	-265	After200d	2021-02-10
EXID40000007883107	599658	Moderna	20	60	White	48	2020-11-16	Female	Not Hispanic or Latino	COVID-19-Cohort 3	CC	2020-12-29	2021-01-26		235	-43	-71	44151	After200d	2020-11-16
EXID40000007883108	599658	Moderna	20	61	White	48	2020-09-21	Female	Not Hispanic or Latino	COVID-19-Cohort 3	CC	2020-12-29	2021-01-26		179	-99	-127	44095	Bet100_200d	2020-09-21
EXID40000007882642	599658	Moderna	20	62	White	48	2020-07-23	Female	Not Hispanic or Latino	COVID-19-Cohort 3	CC	2020-12-29	2021-01-26		119	-159	-187	44035	Bet100_200d	2020-07-23
EXID40000007883147	602232	Pfizer	20	63	White	29	2020-07-20	Female	Not Hispanic or Latino	COVID-19-Cohort 2,COVID-19-Cohort 3	LC	2021-04-01	prior to 5/18/21	no record of booster in Epic	98	-255	#VALUE!	#VALUE!	Less100d	2020-07-20
EXID40000007883119	602232	Pfizer	20	64	White	29	2020-05-08	Female	Not Hispanic or Latino	COVID-19-Cohort 2,COVID-19-Cohort 3	LC	2021-04-01	prior to 5/18/21	no record of booster in Epic	25	-328	#VALUE!	#VALUE!	Less100d	2020-05-08
EXID40000007882634	612208	none listed in Epic	20	65	White	47	2020-08-13	Female	Not Hispanic or Latino	COVID-19-Cohort 3	LC				147	44056	44056	44056	Bet100_200d	2020-08-13
EXID40000007882636	615993	none listed in Epic	20	66	White	31	2020-07-20	Female	Not Hispanic or Latino	COVID-19-Cohort 2,COVID-19-Cohort 3	LC	none listed in Epic	none listed in Epic		119	#VALUE!	#VALUE!	44032	Bet100_200d	2020-07-20
EXID40000007883146	615993	none listed in Epic	20	67	White	31	2020-04-20	Female	Not Hispanic or Latino	COVID-19-Cohort 2,COVID-19-Cohort 3	LC	none listed in Epic	none listed in Epic		28	#VALUE!	#VALUE!	43941	Less100d	2020-04-20
EXID40000007883116	642537	Moderna	20	68	White	56	2020-12-21	Female	Not Hispanic or Latino	COVID-19-Cohort 3	CC	2020-12-22	2021-01-19		205	-1	-29	44186	After200d	2020-12-21
EXID40000007883141	642537	Moderna	20	69	White	56	2020-12-30	Female	Not Hispanic or Latino	COVID-19-Cohort 3	CC	2020-12-22	2021-01-19		214	8	-20	44195	After200d	2020-12-30
EXID40000007882613	165381	Pfizer	21	7	White	67	2021-02-18	Male	Not Hispanic or Latino	COVID-19-Cohort 3	LC	2021-01-21	2021-02-11	2021-11-02	262	28	7	-257	After200d	2021-02-18
EXID40000007883120	642537	Moderna	21	70	White	56	2021-01-19	Female	Not Hispanic or Latino	COVID-19-Cohort 3	CC	2020-12-22	2021-01-19		234	28	0	44215	After200d	2021-01-19
EXID40000007883150	642537	Moderna	21	71	White	56	2021-01-29	Female	Not Hispanic or Latino	COVID-19-Cohort 3	CC	2020-12-22	2021-01-19		244	38	10	44225	After200d	2021-01-29
EXID40000007882637	642537	Moderna	21	72	White	56	2021-02-18	Female	Not Hispanic or Latino	COVID-19-Cohort 3	CC	2020-12-22	2021-01-19		264	58	30	44245	After200d	2021-02-18
EXID40000007882625	642537	Moderna	21	73	White	56	2021-03-25	Female	Not Hispanic or Latino	COVID-19-Cohort 3	CC	2020-12-22	2021-01-19		299	93	65	44280	After200d	2021-03-25
EXID40000007883453	675218	Moderna	20	74	White	39	2020-11-06	Female	Not Hispanic or Latino	COVID-19-Cohort 3	LC	2021-01-03	2021-02-03	no record of booster in Epic	223	-58	-89	#VALUE!	After200d	2020-11-06
EXID40000007883118	675218	Moderna	20	75	White	39	2020-08-05	Female	Not Hispanic or Latino	COVID-19-Cohort 3	LC	2021-01-03	2021-02-03	no record of booster in Epic	130	-151	-182	#VALUE!	Bet100_200d	2020-08-05
EXID40000007882628	711280	Pfizer	20	76	White	27	2020-10-22	Female	Not Hispanic or Latino	COVID-19-Cohort 3	LC	2021-01-28	2021-02-18		196	-98	-119	44126	Bet100_200d	2020-10-22
EXID40000007882627	711280	Pfizer	20	77	White	27	2020-08-11	Female	Not Hispanic or Latino	COVID-19-Cohort 3	LC	2021-01-28	2021-02-18		124	-170	-191	44054	Bet100_200d	2020-08-11
EXID40000007882621	711280	Pfizer	20	78	White	27	2020-04-28	Female	Not Hispanic or Latino	COVID-19-Cohort 3	LC	2021-01-28	2021-02-18		19	-275	-296	43949	Less100d	2020-04-28
EXID40000007883137	711280	Pfizer	20	79	White	27	2020-05-08	Female	Not Hispanic or Latino	COVID-19-Cohort 3	LC	2021-01-28	2021-02-18		29	-265	-286	43959	Less100d	2020-05-08
EXID40000007883115	165381	Pfizer	21	8	White	67	2021-03-08	Male	Not Hispanic or Latino	COVID-19-Cohort 3	LC	2021-01-21	2021-02-11	2021-11-02	280	46	25	-239	After200d	2021-03-08
EXID40000007882624	730342	Moderna	20	80	White	30	2020-07-13	Male	Not Hispanic or Latino	COVID-19-Cohort 2,COVID-19-Cohort 3	LC	2020-12-29	2021-01-26		97	-169	-197	44025	Less100d	2020-07-13
EXID40000007882629	730342	Moderna	20	81	White	30	2020-08-10	Male	Not Hispanic or Latino	COVID-19-Cohort 2,COVID-19-Cohort 3	LC	2020-12-29	2021-01-26		125	-141	-169	44053	Bet100_200d	2020-08-10
EXID40000007883132	730342	Moderna	20	82	White	30	2020-12-07	Male	Not Hispanic or Latino	COVID-19-Cohort 2,COVID-19-Cohort 3	LC	2020-12-29	2021-01-26		244	-22	-50	44172	After200d	2020-12-07
EXID40000007882646	730342	Moderna	20	83	White	30	2020-04-17	Male	Not Hispanic or Latino	COVID-19-Cohort 2,COVID-19-Cohort 3	LC	2020-12-29	2021-01-26		10	-256	-284	43938	Less100d	2020-04-17
EXID40000007883144	740210	Pfizer	20	84	White	35	2020-11-12	Female	Not Hispanic or Latino	COVID-19-Cohort 3	CC	2021-03-10	2021-03-31	no record of booster in Epic	243	-118	-139	#VALUE!	After200d	2020-11-12
EXID40000007882640	775987	Moderna	20	85	White	66	2020-10-27	Female	Not Hispanic or Latino	COVID-19-Cohort 3	LC	2021-01-12	2021-02-08	2021-12-15	209	-77	-104	-414	After200d	2020-10-27
EXID40000007885161	775987	Moderna	20	86	White	66	2020-07-24	Female	Not Hispanic or Latino	COVID-19-Cohort 3	LC	2021-01-12	2021-02-08	2021-12-15	114	-172	-199	-509	Bet100_200d	2020-07-24
EXID40000007884849	775987	Moderna	21	87	White	66	2021-01-12	Female	Not Hispanic or Latino	COVID-19-Cohort 3	LC	2021-01-12	2021-02-08	2021-12-15	286	0	-27	-337	After200d	2021-01-12
EXID40000007884833	775987	Moderna	21	88	White	66	2021-01-19	Female	Not Hispanic or Latino	COVID-19-Cohort 3	LC	2021-01-12	2021-02-08	2021-12-15	293	7	-20	-330	After200d	2021-01-19
EXID40000007885152	775987	Moderna	21	89	White	66	2021-02-05	Female	Not Hispanic or Latino	COVID-19-Cohort 3	LC	2021-01-12	2021-02-08	2021-12-15	310	24	-3	-313	After200d	2021-02-05
EXID40000007883124	173385	Moderna	21	9	White	35	2021-01-15	Female	Not Hispanic or Latino	COVID-19-Cohort 3	LC	2021-01-08	2021-02-05	no record of booster in Epic	300	7	-21	#VALUE!	After200d	2021-01-15
EXID40000007885172	775987	Moderna	21	90	White	66	2021-02-16	Female	Not Hispanic or Latino	COVID-19-Cohort 3	LC	2021-01-12	2021-02-08	2021-12-15	321	35	8	-302	After200d	2021-02-16
EXID40000007885186	783259	Moderna	20	91	White	69	2020-07-09	Female	Not Hispanic or Latino	COVID-19-Cohort 3	LC	2020-12-28	2021-01-25		114	-172	-200	44021	Bet100_200d	2020-07-09
EXID40000007884836	830593	Moderna	20	92	White	34	2020-10-15	Female	Not Hispanic or Latino	COVID-19-Cohort 3	CC	2020-12-28	2021-01-25	no record of booster in Epic	205	-74	-102	#VALUE!	After200d	2020-10-15
EXID40000007885183	830593	Moderna	20	93	White	34	2020-04-13	Female	Not Hispanic or Latino	COVID-19-Cohort 3	CC	2020-12-28	2021-01-25	no record of booster in Epic	20	-259	-287	#VALUE!	Less100d	2020-04-13
EXID40000007884844	857858	Pfizer	20	94	White	30	2020-11-05	Female	Not Hispanic or Latino	COVID-19-Cohort 3	LC	2020-12-17	2021-01-07	2021-10-13	229	-42	-63	-342	After200d	2020-11-05
EXID40000007885195	857858	Pfizer	20	95	White	30	2020-07-28	Female	Not Hispanic or Latino	COVID-19-Cohort 3	LC	2020-12-17	2021-01-07	2021-10-13	129	-142	-163	-442	Bet100_200d	2020-07-28
EXID40000007884824	961867	Pfizer	21	96	White	49	2021-01-13	Female	Not Hispanic or Latino	COVID-19-Cohort 3	CC	2021-05-05	2021-05-26		177	-112	-133	44209	Bet100_200d	2021-01-13
EXID40000007884839	973285	none listed in Epic	20	97	White	39	2020-05-21	Female	Not Hispanic or Latino	COVID-19-Cohort 3	LC				31	43972	43972	43972	Less100d	2020-05-21
EXID40000007884826	973285	none listed in Epic	20	98	White	39	2020-07-27	Female	Not Hispanic or Latino	COVID-19-Cohort 3	LC				98	44039	44039	44039	Less100d	2020-07-27
EXID40000007885193	973285	none listed in Epic	20	99	White	39	2020-08-24	Female	Not Hispanic or Latino	COVID-19-Cohort 3	LC				126	44067	44067	44067	Bet100_200d	2020-08-24
