# Supplementary material for: Long COVID involves activation of proinflammatory and immune exhaustion pathways
Source: Nat Immunol. 2025 Dec 12;27(1):61–71. doi: 10.1038/s41590-025-02353-x (PMC12764429; doi:10.1038/s41590-025-02353-x)
Supplement: Supplementary file 4 — Supplementary Table 3 [file 41590_2025_2353_MOESM4_ESM.xlsx]

## Sheet: Demographics
2023-2024 Cohort
SubjectID	PASC	Age	Sex at birth	Race	Ethnicity	sample_dt	TPI	TPI_recent	inf_dt_recent	preexisting_conditions_cc	preexisting_conditions_cc2
BI4001	PASC	44	Female	White	Not Hispanic or Latino	2024-12-13	1060	1060	2022-01-18	NA	NA
BI4006	PASC	31	Female	White	Not Hispanic or Latino	2022-03-21	467	467	2020-12-09	NA	NA
BI4007	PASC	61	Female	White	Not Hispanic or Latino	2024-01-03	1125	1125	2020-12-04	NA	NA
BI4008	PASC	32	Male	White	Not Hispanic or Latino	2023-12-12	727	727	2021-12-15	NA	NA
BI4010	PASC	69	Female	White	Not Hispanic or Latino	2022-04-12	748	748	2020-03-25	NA	NA
BI4012	PASC	55	Female	White	Not Hispanic or Latino	2023-03-06	143	143	2022-10-14	NA	NA
BI4021	PASC	59	Female	White	Not Hispanic or Latino	2022-12-15	1009	1009	2020-03-11	NA	NA
BI4027	PASC	60	Female	Native Hawaiian or Other Pacific Islander	Not Hispanic or Latino	2024-08-13	746	746	2022-07-29	NA	NA
BI4028	PASC	59	Female	White	Not Hispanic or Latino	2024-11-11	146	146	2024-06-18	NA	Depression or anxiety disorder, High cholesterol, Influenza, Medication allergies, Migraine, Other conditions, Tension headache
BI4033	PASC	74	Female	White	Not Hispanic or Latino	2023-03-30	175	175	2022-10-06	NA	NA
BI4036	PASC	68	Female	White	Not Hispanic or Latino	2023-01-30	112	112	2022-10-10	autoimm, obesity	NA
BI4103	PASC	32	Female	Other	Not Hispanic or Latino	2023-12-22	455	455	2022-09-23	NA	NA
BI4310	PASC	56	Male	White	Not Hispanic or Latino	2023-01-31	189	189	2022-07-26	NA	NA
BI4311	PASC	34	Male	White	Hispanic or Latino	2024-08-22	761	761	2022-07-23	NA	NA
BI4323	PASC	69	Female	White	Not Hispanic or Latino	2024-02-09	386	386	2023-01-19	NA	NA
BI4326	PASC	34	Male	White	Hispanic or Latino	2024-03-04	376	376	2023-02-22	cvd, clung	NA
BI4327	PASC	39	Female	White	Not Hispanic or Latino	2023-03-28	15	15	2023-03-13	NA	NA
BI4328	PASC	54	Female	Multi-Racial	Hispanic or Latino	2023-07-07	97	97	2023-04-01	NA	NA
BI1419	Recovered	42	Male	White	Not Hispanic or Latino	2024-10-30	610	610	2023-02-28	NA	NA
BI338	Recovered	25	Female	White	Not Hispanic or Latino	2022-04-12	100	100	2022-01-02	NA	NA
BI376	Recovered	28	Female	White	Not Hispanic or Latino	2023-03-02	368	368	2022-02-27	NA	NA
BI4002	Recovered	52	Male	White	Hispanic or Latino	2023-02-17	373	373	2022-02-09	imm, anxdep	NA
BI4014	Recovered	66	Male	White	Not Hispanic or Latino	2023-08-01	463	463	2022-04-25	NA	NA
BI4017	Recovered	52	Male	White	Not Hispanic or Latino	2022-10-31	182	182	2022-05-02	asthma	NA
BI4019	Recovered	36	Female	White	Not Hispanic or Latino	2023-08-18	462	462	2022-05-13	anxdep, seiz	NA
BI4030	Recovered	63	Male	White	Not Hispanic or Latino	2023-10-18	379	379	2022-10-04	autoimm, obesity, asthma	NA
BI4032	Recovered	49	Female	White	Not Hispanic or Latino	2023-03-31	168	168	2022-10-14	cancer, anxdep	NA
BI4035	Recovered	68	Female	Black or African American	Not Hispanic or Latino	2023-01-23	100	100	2022-10-15	obesity, diabetes, cvd, asthma, anxdep	NA
BI4300	Recovered	69	Female	White	Not Hispanic or Latino	2023-04-17	376	376	2022-04-06	liver, obesity, diabetes, cvd	NA
BI4301	Recovered	53	Male	White	Not Hispanic or Latino	2023-05-17	388	388	2022-04-24	obesity, asthma	NA
BI4303	Recovered	29	Female	White	Not Hispanic or Latino	2022-08-29	101	101	2022-05-20	NA	NA
BI4305	Recovered	27	Female	White	Not Hispanic or Latino	2022-09-06	105	105	2022-05-24	NA	NA
BI4306	Recovered	47	Male	White	Hispanic or Latino	2022-09-21	104	104	2022-06-09	NA	NA
BI4307	Recovered	62	Male	White	Not Hispanic or Latino	2023-01-18	210	210	2022-06-22	NA	NA
BI4312	Recovered	37	Female	White	Not Hispanic or Latino	2023-08-25	437	437	2022-06-14	NA	NA
BI4316	Recovered	31	Female	White	Not Hispanic or Latino	2023-03-06	177	177	2022-09-10	obesity, asthma, anxdep	NA
BI4320	Recovered	76	Female	White	Not Hispanic or Latino	2023-12-14	371	371	2022-12-08	NA	NA
BI4322	Recovered	38	Male	White	Not Hispanic or Latino	2023-07-26	224	224	2022-12-14	NA	NA

## Sheet: Symptom List
2023-2024 Cohort
Biorep ID	PASC STATUS	Symptom_count	symptom_list
BI-4001	PASC	12	cough, fatigue, headache, hearing, malaise, pain, rash, sense, sinus, smellsick, think, vision
BI-4006	PASC	5	fatigue, hearing, malaise, mood, think
BI-4021	PASC	18	bladder, color, fatigue, fever, goofy, hearing, heart, malaise, mood, nerve, pain, sleep, sob, swelllegs, think, thirst, vision, weak
BI-4007	PASC	6	fatigue, malaise, pain, rash, smellsick, thirst
BI-4008	PASC	12	fatigue, headache, hearing, malaise, mood, nerve, sinus, sleep, sob, soreness, think, vision
BI-4010	PASC	2	cough, heart
BI-4012	PASC	5	heart, mood, pain, swelllegs, think
BI-4310	PASC	2	pain, swelllegs
BI-4028	PASC	1	sense
BI-4311	PASC	11	goofy, headache, malaise, mood, nerve, pain, sleep, soreness, think, vision, weak
BI-4027	PASC	28	anaphylaxis, bladder, cold, color, cough, dryeyes, fatigue, goofy, headache, hearing, heart, itching, malaise, mood, nerve, pain, rash, sense, sinus, sleep, smellsick, sob, soreness, temp, think, vision, weak, wheeze
BI-4033	PASC	8	bladder, fatigue, hearing, heart, pain, sleep, thirst, vision
BI-4103	PASC	3	mood, pain, sinus
BI-4036	PASC	6	cough, fever, hearing, sense, sob, think
BI-4323	PASC	8	bladder, cold, cough, pain, sinus, temp, think, wheeze
BI-4326	PASC	3	itching, mood, rash
BI-4327	PASC	1	goofy
BI-4328	PASC	6	dryeyes, heart, mood, nerve, sleep, vision
BI-1419	Recovered	6	dryeyes, fatigue, malaise, mood, nerve, weak
BI-4002	Recovered	4	pain, sleep, sob, think
BI-338	Recovered	1	mood
BI-376	Recovered	0
BI-4301	Recovered	1	sob
BI-4300	Recovered	0
BI-4014	Recovered	0
BI-4017	Recovered	0
BI-4305	Recovered	0
BI-4019	Recovered	4	goofy, headache, mood, pain
BI-4303	Recovered	0
BI-4306	Recovered	2	think, vision
BI-4307	Recovered	0
BI-4312	Recovered	7	bladder, fatigue, mood, pain, sinus, swelllegs, thirst
BI-4316	Recovered	5	bladder, fatigue, mood, pain, think
BI-4030	Recovered	4	fatigue, mood, sleep, sob
BI-4032	Recovered	1	fatigue
BI-4035	Recovered	1	pain
BI-4320	Recovered	1	sinus
BI-4322	Recovered	0

## Sheet: Medication
2023-2024 Cohort
PTID	Group	Medication
BI-4001	PASC	dexilant - 30 ml 3x weekly, oral - 1/1/12 - na, ceroxuel - 20 ml oral once daily at bedtime - 3/1/18 - na, klonopin - .25 mg am, .5 mg pm daily - 3/1/18 - na, lamictal - 7.5 mg am, 10 mg pm daily - 3/1/18 - na
BI-4002	PASC	escitalopram - 20 mg po daily - 1/1/22 - na, sodium fluoride paste - 5000 ppm - na - 1/1/20, dovato - 50-300 mg po - na - 12/1/23, zolpidem tartrate - 10 mg po as needed - 1/1/20 - na, biktarvy - 20-200-25 mg daily po - 12/1/23 - na, ibuprofen - 600 mg as needed po - 1/1/20 - na, omeprazole - 40 mg po as needed - 1/1/20 - na
BI-4006	PASC	bupropion - 300mg, po, daily - 9/12/21 - 11/3/22, junel fe 1/20 - po daily - 2/3/21 - 11/8/24, prenatal multivitamin - 2 capsules po daily - 2/21/22 - na, insulin - 15 ml injection qd - na - na, escitalopram - 20mg - 4/27/23 - 11/8/24
BI-4007	PASC	pentoxifylline er (trental) - 400 mg po 3 times per day - 5/9/19 - na, ibuprofen (advil,motrin) - 200mg-400mg, po, daily as needed - 9/6/17 - na, cholecalciferol, vitamin d3 - 25mcg po qd - 9/27/18 - na, calcium carbonate-vitamin d3 - 500 mg-10 mcg (400 unit) po qd - 9/6/17 - na
BI-4008	PASC	aspirin 81 mg chewable tablet - 81 mg po qd - 6/15/23 - na, atorvastatin (lipitor) 40 mg tablet - 40 mg po qd - 8/3/22 - 11/1/22, dupilumab (dupixent pen) 300 mg/2 ml pen injector - 300 mg injected subcutaneously every 2 weeks - 11/7/24 - na, dupilumab (dupixent) 300 mg/2 ml pen injector - 300 mg injected subcutaneously every 2 weeks - 5/9/24 - na, dupixent pen 300 mg/2 ml pnij - every 14 days - …
BI-4010	PASC	norvax - 5 mg daily oral - 9/20/20 - na, vitamin d3 - 2000 iu daily - 1/1/17 - na
BI-4012	PASC	na - na - na - na
BI-4021	PASC	na - na - na - na
BI-4027	PASC	na - na - na - na
BI-4028	PASC	na - na - na - na
BI-4033	PASC	na - na - na - na
BI-4103	PASC	na - na - na - na
BI-4310	PASC	na - na - na - na
BI-4311	PASC	gabapentin - 300 mg po qd - 4/4/25 - na
BI-4323	PASC	levothyroxine (synthroid, levoxyl) 150 mcg tablet - 150 mcg po every morning - 1/16/25 - na, insulin lispro (humalog u-100 insulin) 100 unit/ml injection - as directed - na - na, ibuprofen (motrin) 600 mg tablet - take one tablet by mouth every 6 hours as needed for pain take with food can be taken with tylenol - 5/6/24 - na, ezetimibe (zetia) 10 mg tablet - 10 mg po qd at bedtime - 1/16/25 - na
BI-4326	PASC	na - na - na - na
BI-4327	PASC	na - na - na - na
BI-4328	PASC	na - na - na - na
BI-1419	Recovered	adderal xl - 10 mg one daily oral - 12/1/20 - na, trimtellix - 15mg oral once daily - 1/1/20 - na, disobi - 224mg tablet daily - na - na, pobutrin xl - 450 mg once daily oral - 1/1/20 - na, zafirlukast - 10mg twice daily oral - 1/1/21 - na, trezadone - 75mg one daily at bedtime oral - 1/1/20 - na
BI-338	Recovered	wellbutrin - 150 mg 2x daily - 7/1/15 - na, ativan - 0.5mg as prn - 12/1/16 - na
BI-376	Recovered	spironolactone - 100mg once daily oral - 8/1/18 - na, pepsic - 20mg prn oral - na - na, marina iud - na - 7/1/17 - na
BI-4014	Recovered	na - na - na - na
BI-4017	Recovered	na - na - na - na
BI-4019	Recovered	na - na - na - na
BI-4030	Recovered	aspirin - 81 mg po daily - 5/20/19 - na, atorvastatin (lipitor) - 20 mg po daily - 5/20/19 - na, calcium citrate (calcitrate) - 200 mg po daily - 5/20/19 - na, cholecalciferol (vitamin d3) - 125 mcg po daily - 5/20/19 - na, cyanocobalamin, vitamin b-12, - 1,000 mcg po daily - 5/20/19 - na, evothyroxine (euthyrox) - 175 mcg po daily - 5/20/19 - na, montelukast (singulair) - 10 mg po daily - 5/20/1…
BI-4035	Recovered	na - na - na - na
BI-4036	Recovered	na - na - na - na
BI-4300	Recovered	metformin hcl - 850 mg po 2x qd - na - na, pravastatin sodium - 40 mg po qd - na - na, lisinopril - 10 mg po qd - na - na
BI-4301	Recovered	advair - 90 mcg inhalant as needed - 1/1/12 - na, atorvastatin - 25 mg po qd - 1/1/17 - na, albuterol - 90 mg inhalant as needed - 1/1/12 - na, multivitamin - po qd - 1/1/90 - na, vitamin d supplements - 4000 iu po qd - 1/1/90 - na
BI-4303	Recovered	na - na - na - na
BI-4305	Recovered	albuterol hfa (ventolin; proventil) 90 mcg/actuation aerosol inhaler - 90 mcg per puff, inhale 2 puffs as needed - 3/13/24 - na, budesonide-formoterol (symbicort) 160-4.5 mcg/actuation inhaler 2 puff - 2 puffs qd - 2/19/25 - na, cholecalciferol, vitamin d3, (vitamin d3) 25 mcg (1,000 unit) capsule - po - 2/28/24 - na, levothyroxine (euthyrox) 25 mcg tablet - 25 mcg po qd - 2/19/25 - na, norethind…
BI-4306	Recovered	na - na - na - na
BI-4307	Recovered	na - na - na - na
BI-4312	Recovered	na - na - na - na
BI-4316	Recovered	escitalopram - 10 mg po qd - 6/1/25 - na
BI-4320	Recovered	eliquis - 2.5mg po qd - 1/26/24 - na, amlopodine - 5 mg po qd - 3/15/23 - na, crestor - 5 mg po qd - 9/15/24 - na
BI-4322	Recovered	na - na - na - na
BI-4032	Recovered	na - na - na - na
